# Supplementary material for: A new tiny toad species of Amazophrynella (Anura: Bufonidae) from east of the Guiana Shield in Amazonia, Brazil
Source: PeerJ. 2020 Sep 18;8:e9887. doi: 10.7717/peerj.9887 (PMC7505081; doi:10.7717/peerj.9887)
Supplement: Supplemental Information 1 [file peerj-08-9887-s001.geneious]

Archive with 2 entries (2 files):
- 6 documents from Amazophrynella aligment Agosto 2020.geneious
- fileData.0
