# Supplementary material for: A new tiny toad species of Amazophrynella (Anura: Bufonidae) from east of the Guiana Shield in Amazonia, Brazil
Source: PeerJ. 2020 Sep 18;8:e9887. doi: 10.7717/peerj.9887 (PMC7505081; doi:10.7717/peerj.9887)
Supplement: Supplemental Information 1 [file peerj-08-9887-s001.geneious › 6 documents from Amazophrynella aligment Agosto 2020.geneious]

<?xml version="1.0" encoding="UTF-8"?>
<geneious version="7.1.3">
<versions version="7.1.3" minimumVersion="6.0"/>
<geneiousDocument class="com.biomatters.geneious.publicapi.implementations.DefaultAlignmentDocument" version="1.3-11" revisionNumber="2" geneiousVersion="7.1.3" geneiousVersionMinimum="6.0" PluginDocument_FormatLastChanged="6.0" PluginDocument_FormatLastExtended="6.0" PluginDocument_OldestVersionSerializableTo="6.0" isReferenceOnly="false"><hiddenFields><nucleotidesCount type="long">183618</nucleotidesCount><nucleotideSequenceWithMatesCount type="int">0</nucleotideSequenceWithMatesCount><nucleotideSequenceWithQualityCount type="int">0</nucleotideSequenceWithQualityCount><cache_urn type="urn">urn:local:.:3c-ca0r1y9</cache_urn><description>Alignment of 145 sequences</description><maximumSequenceLength type="int">1319</maximumSequenceLength><hasAnyReadsMappedToMultipleLocations type="boolean">false</hasAnyReadsMappedToMultipleLocations><cache_plugin_document_urn></cache_plugin_document_urn><proteinSequenceCount type="int">0</proteinSequenceCount><cache_name>Amazophrynella_Final</cache_name><override_modified_date type="date">1597280728183</override_modified_date><cache_created type="date">1597273120285</cache_created><nucleotideSequenceCount type="int">145</nucleotideSequenceCount><minimumSequenceLength type="int">420</minimumSequenceLength><trimmedSequencesCount type="int">0</trimmedSequencesCount></hiddenFields><fields><document_size type="bytes">82718</document_size><number_of_sequences type="int">145</number_of_sequences><percentage_similarity decimalPlacesDisplayed="1" type="percent">89.25514665426813</percentage_similarity><meanCoverage type="double">141.6929955290611</meanCoverage><referenceSequenceIndex type="int">-1</referenceSequenceIndex><referenceSequenceName></referenceSequenceName><freeEndGaps type="boolean">true</freeEndGaps><sequence_length type="int">1342</sequence_length><topology>linear</topology><percentage_identical decimalPlacesDisplayed="1" type="percent">60.20864381520119</percentage_identical><referenceSequenceLength type="int">0</referenceSequenceLength><modified_date type="date">1597273120285</modified_date></fields><notes><note code="importedFrom" type="note"><path>C:\Users\Ricardo Koroiva\Documents\UFPB\Artigo Amazophrynella Sarah\rev2</path><filename>Amazophrynella_Final.nex</filename></note></notes><displayableFields><value class="com.biomatters.core.documents.Field"><field><name>Input Document</name><description>Document that was used as an input to create this document. See document history for more details.</description><code>inputDocument</code><type>java.lang.String</type><constraints /></field></value><value class="com.biomatters.core.documents.Field"><field><name>SequenceListOrderingRevisionNumber</name><description>A special revision number incremented each time the sequence list is reordered</description><code>sequenceListOrderingRevisionNumber</code><visible>false</visible><type>java.lang.Integer</type><constraints /></field></value></displayableFields><originalElement><DefaultAlignmentDocument xmlFileData="fileData.0"><date>1597273120285</date><alphabet>NUCLEOTIDE</alphabet><name>Amazophrynella_Final</name></DefaultAlignmentDocument></originalElement><additionalXml perUser="true" /><additionalXml perUser="false"><panel viewer="Alignment View" geneiousVersion="7.1.3" additionalXmlKey="splitViews" /><DocumentHistory geneiousVersion="7.1.3" additionalXmlKey="DocumentHistory"><entryFields><DocumentHistoryEntryField class="com.biomatters.geneious.publicapi.documents.DocumentHistoryEntryFieldImplementation"><com.biomatters.date fieldName="Created"><![CDATA[1597273120336]]></com.biomatters.date></DocumentHistoryEntryField><DocumentHistoryEntryField class="com.biomatters.geneious.publicapi.documents.DocumentHistoryEntryFieldImplementation"><com.biomatters.user fieldName="User"><![CDATA[Ricardo Koroiva]]></com.biomatters.user></DocumentHistoryEntryField><DocumentHistoryEntryField class="com.biomatters.geneious.publicapi.documents.DocumentHistoryEntryFieldImplementation"><com.biomatters.geneiousVersion fieldName="Geneious Version"><![CDATA[7.1.3]]></com.biomatters.geneiousVersion></DocumentHistoryEntryField><DocumentHistoryEntryField class="com.biomatters.geneious.publicapi.documents.DocumentHistoryEntryFieldImplementation"><description fieldName="Imported from"><![CDATA[C:\Users\Ricardo Koroiva\Documents\UFPB\Artigo Amazophrynella Sarah\rev2\Amazophrynella_Final.nex]]></description></DocumentHistoryEntryField></entryFields><entryFields><DocumentHistoryEntryField class="com.biomatters.geneious.publicapi.documents.DocumentHistoryEntryFieldImplementation"><com.biomatters.date fieldName="Saved"><![CDATA[1597280728258]]></com.biomatters.date></DocumentHistoryEntryField><DocumentHistoryEntryField class="com.biomatters.geneious.publicapi.documents.DocumentHistoryEntryFieldImplementation"><com.biomatters.user fieldName="User"><![CDATA[Ricardo Koroiva]]></com.biomatters.user></DocumentHistoryEntryField><DocumentHistoryEntryField class="com.biomatters.geneious.publicapi.documents.DocumentHistoryEntryFieldImplementation"><com.biomatters.geneiousVersion fieldName="Geneious Version"><![CDATA[7.1.3]]></com.biomatters.geneiousVersion></DocumentHistoryEntryField><DocumentHistoryEntryField class="com.biomatters.geneious.publicapi.documents.DocumentHistoryEntryFieldImplementation"><com.biomatters.autogeneratedEntry fieldName="" /></DocumentHistoryEntryField></entryFields></DocumentHistory><sequenceViewOptions geneiousVersion="7.1.3" additionalXmlKey="sequenceViewOptions"><SequenceViewerState><zoom isMinimumZoom="true">0.02564580202868852</zoom><SequenceViewerSelectionState><selectedRegions /></SequenceViewerSelectionState><SequenceViewerLocation><sequenceNumber>13</sequenceNumber><residueNumber>672</residueNumber><xOffset>1</xOffset><yOffset>-3</yOffset></SequenceViewerLocation></SequenceViewerState><translation><option name="frame">Frame1</option><option name="customComponent1"></option><option name="relativeTo">alignment</option><childOption name="translationColors"><option name="colors">background1</option><option name="customComponent1"></option><option name="customComponent2"></option><option name="customComponent3"></option><option name="foreground1DummyButton"></option><option name="rasMolForegroundDummyButton">RasMol</option><option name="background1DummyButton"></option><option name="hydrophobicityDummyButton">Hydrophobicity</option><option name="polarityDummyButton">Polarity</option><option name="rasMolBackgroundDummyButton">RasMol</option><option name="clustalProteinDummyButton">Clustal</option><option name="macCladeProteinDummyButton">MacClade</option><option name="backgroundAnimatedDummyButton">Animated :-)</option><option name="byAnnotationDummyButton">By Annotation</option><childOption name="foreground1"><option name="A">255,255,255;0,0,0;3,3,3</option><option name="C">255,255,255;175,161,1;250,230,4</option><option name="D">255,255,255;178,0,0;254,0,0</option><option name="E">255,255,255;255,0,255;255,0,255</option><option name="F">255,255,255;64,64,64;91,91,91</option><option name="G">255,255,255;107,142,35;152,202,50</option><option name="H">255,255,255;139,69,19;198,98,27</option><option name="I">255,255,255;46,139,87;65,198,124</option><option name="K">255,255,255;0,0,255;0,0,255</option><option name="L">255,255,255;176,48,96;251,68,137</option><option name="M">255,255,255;199,21,133;255,30,190</option><option name="N">255,255,255;0,178,178;0,254,254</option><option name="P">255,255,255;255,200,0;255,255,0</option><option name="Q">255,255,255;70,130,180;100,185,255</option><option name="R">255,255,255;95,158,160;135,225,228</option><option name="S">255,255,255;250,128,114;255,182,162</option><option name="T">255,255,255;244,164,96;255,234,137</option><option name="V">255,255,255;0,178,0;0,254,0</option><option name="W">255,255,255;178,122,122;254,174,174</option><option name="Y">255,255,255;0,100,0;0,142,0</option><option name="U">255,255,255;184,134,11;255,191,15</option><option name="O">255,255,255;0,0,0;3,3,3</option><option name="B">255,255,255;0,0,0;3,3,3</option><option name="Z">255,255,255;0,0,0;3,3,3</option><option name="J">255,255,255;0,0,0;3,3,3</option><option name="X">255,255,255;0,0,0;3,3,3</option><option name="?">255,255,255;0,0,0;3,3,3</option><option name="*">255,255,255;0,0,0;3,3,3</option><option name="-">255,255,255;0,0,0;3,3,3</option></childOption><childOption name="rasMolForeground"><option name="A">255,255,255;200,200,200;255,255,255</option><option name="C">255,255,255;230,230,0;255,255,0</option><option name="D">255,255,255;230,10,10;255,14,14</option><option name="E">255,255,255;230,10,10;255,14,14</option><option name="F">255,255,255;50,50,170;71,71,242</option><option name="G">255,255,255;235,235,235;255,255,255</option><option name="H">255,255,255;130,130,210;185,185,255</option><option name="I">255,255,255;15,130,15;21,185,21</option><option name="K">255,255,255;20,90,255;28,128,255</option><option name="L">255,255,255;15,130,15;21,185,21</option><option name="M">255,255,255;230,230,0;255,255,0</option><option name="N">255,255,255;0,220,220;0,255,255</option><option name="P">255,255,255;220,150,130;255,214,185</option><option name="Q">255,255,255;0,220,220;0,255,255</option><option name="R">255,255,255;20,90,255;28,128,255</option><option name="S">255,255,255;250,150,0;255,214,0</option><option name="T">255,255,255;250,150,0;255,214,0</option><option name="V">255,255,255;15,130,15;21,185,21</option><option name="W">255,255,255;180,90,180;255,128,255</option><option name="Y">255,255,255;50,50,170;71,71,242</option><option name="U">255,255,255;0,0,0;3,3,3</option><option name="O">255,255,255;0,0,0;3,3,3</option><option name="B">255,255,255;0,0,0;3,3,3</option><option name="Z">255,255,255;0,0,0;3,3,3</option><option name="J">255,255,255;0,0,0;3,3,3</option><option name="X">255,255,255;0,0,0;3,3,3</option><option name="?">255,255,255;0,0,0;3,3,3</option><option name="*">255,255,255;0,0,0;3,3,3</option><option name="-">255,255,255;0,0,0;3,3,3</option></childOption><childOption name="background1"><option name="A">192,192,192;0,0,0;192,192,192</option><option name="C">251,231,2;0,0,0;251,231,2</option><option name="D">255,120,120;0,0,0;255,120,120</option><option name="E">255,0,255;0,0,0;255,0,255</option><option name="F">240,230,140;0,0,0;240,230,140</option><option name="G">152,202,50;0,0,0;152,202,50</option><option name="H">255,140,38;0,0,0;255,140,38</option><option name="I">65,198,124;0,0,0;65,198,124</option><option name="K">135,206,250;0,0,0;135,206,250</option><option name="L">251,68,137;0,0,0;251,68,137</option><option name="M">255,42,255;0,0,0;255,42,255</option><option name="N">0,255,255;0,0,0;0,255,255</option><option name="P">255,255,0;0,0,0;255,255,0</option><option name="Q">100,185,255;0,0,0;100,185,255</option><option name="R">135,225,228;0,0,0;135,225,228</option><option name="S">255,182,162;0,0,0;255,182,162</option><option name="T">255,234,137;0,0,0;255,234,137</option><option name="V">0,255,0;0,0,0;0,255,0</option><option name="W">255,175,175;0,0,0;255,175,175</option><option name="Y">173,255,47;0,0,0;173,255,47</option><option name="U">255,191,15;0,0,0;255,191,15</option><option name="O">100,100,100;255,255,255;100,100,100</option><option name="B">100,100,100;255,255,255;100,100,100</option><option name="Z">100,100,100;255,255,255;100,100,100</option><option name="J">100,100,100;255,255,255;100,100,100</option><option name="X">100,100,100;255,255,255;100,100,100</option><option name="?">100,100,100;255,255,255;100,100,100</option><option name="*">0,0,0;170,170,170;0,0,0</option><option name="-">255,255,255;0,0,0;3,3,3</option></childOption><childOption name="hydrophobicity"><option name="A">157,0,98;255,255,255;157,0,98</option><option name="C">173,0,82;255,255,255;173,0,82</option><option name="D">7,0,248;255,255,255;7,0,248</option><option name="E">10,0,245;255,255,255;10,0,245</option><option name="F">255,0,0;255,255,255;255,0,0</option><option name="G">127,0,128;255,255,255;127,0,128</option><option name="H">42,0,213;255,255,255;42,0,213</option><option name="I">240,0,15;255,255,255;240,0,15</option><option name="K">72,0,183;255,255,255;72,0,183</option><option name="L">240,0,15;255,255,255;240,0,15</option><option name="M">188,0,67;255,255,255;188,0,67</option><option name="N">60,0,195;255,255,255;60,0,195</option><option name="P">181,0,74;255,255,255;181,0,74</option><option name="Q">64,0,191;255,255,255;64,0,191</option><option name="R">0,0,255;255,255,255;0,0,255</option><option name="S">91,0,164;255,255,255;91,0,164</option><option name="T">114,0,141;255,255,255;114,0,141</option><option name="V">210,0,45;255,255,255;210,0,45</option><option name="W">223,0,32;255,255,255;223,0,32</option><option name="Y">224,0,31;255,255,255;224,0,31</option><option name="U">100,100,100;255,255,255;100,100,100</option><option name="O">100,100,100;255,255,255;100,100,100</option><option name="B">100,100,100;255,255,255;100,100,100</option><option name="Z">100,100,100;255,255,255;100,100,100</option><option name="J">100,100,100;255,255,255;100,100,100</option><option name="X">100,100,100;255,255,255;100,100,100</option><option name="?">100,100,100;255,255,255;100,100,100</option><option name="*">0,0,0;170,170,170;0,0,0</option><option name="-">255,255,255;0,0,0;3,3,3</option></childOption><childOption name="polarity"><option name="A">175,161,1;255,255,255;175,161,1</option><option name="C">0,178,0;255,255,255;0,178,0</option><option name="D">178,0,0;255,255,255;178,0,0</option><option name="E">178,0,0;255,255,255;178,0,0</option><option name="F">175,161,1;255,255,255;175,161,1</option><option name="G">175,161,1;255,255,255;175,161,1</option><option name="H">0,0,178;255,255,255;0,0,178</option><option name="I">175,161,1;255,255,255;175,161,1</option><option name="K">0,0,178;255,255,255;0,0,178</option><option name="L">175,161,1;255,255,255;175,161,1</option><option name="M">175,161,1;255,255,255;175,161,1</option><option name="N">0,178,0;255,255,255;0,178,0</option><option name="P">175,161,1;255,255,255;175,161,1</option><option name="Q">0,178,0;255,255,255;0,178,0</option><option name="R">0,0,178;255,255,255;0,0,178</option><option name="S">0,178,0;255,255,255;0,178,0</option><option name="T">0,178,0;255,255,255;0,178,0</option><option name="V">175,161,1;255,255,255;175,161,1</option><option name="W">175,161,1;255,255,255;175,161,1</option><option name="Y">0,178,0;255,255,255;0,178,0</option><option name="U">0,178,0;255,255,255;0,178,0</option><option name="O">100,100,100;255,255,255;100,100,100</option><option name="B">100,100,100;255,255,255;100,100,100</option><option name="Z">100,100,100;255,255,255;100,100,100</option><option name="J">100,100,100;255,255,255;100,100,100</option><option name="X">100,100,100;255,255,255;100,100,100</option><option name="?">100,100,100;255,255,255;100,100,100</option><option name="*">0,0,0;170,170,170;0,0,0</option><option name="-">255,255,255;0,0,0;3,3,3</option></childOption><childOption name="rasMolBackground"><option name="A">200,200,200;0,0,0;200,200,200</option><option name="C">230,230,0;0,0,0;230,230,0</option><option name="D">230,10,10;0,0,0;230,10,10</option><option name="E">230,10,10;0,0,0;230,10,10</option><option name="F">50,50,170;0,0,0;50,50,170</option><option name="G">235,235,235;0,0,0;235,235,235</option><option name="H">130,130,210;0,0,0;130,130,210</option><option name="I">15,130,15;0,0,0;15,130,15</option><option name="K">20,90,255;0,0,0;20,90,255</option><option name="L">15,130,15;0,0,0;15,130,15</option><option name="M">230,230,0;0,0,0;230,230,0</option><option name="N">0,220,220;0,0,0;0,220,220</option><option name="P">220,150,130;0,0,0;220,150,130</option><option name="Q">0,220,220;0,0,0;0,220,220</option><option name="R">20,90,255;0,0,0;20,90,255</option><option name="S">250,150,0;0,0,0;250,150,0</option><option name="T">250,150,0;0,0,0;250,150,0</option><option name="V">15,130,15;0,0,0;15,130,15</option><option name="W">180,90,180;0,0,0;180,90,180</option><option name="Y">50,50,170;0,0,0;50,50,170</option><option name="U">100,100,100;0,0,0;100,100,100</option><option name="O">100,100,100;255,255,255;100,100,100</option><option name="B">100,100,100;255,255,255;100,100,100</option><option name="Z">100,100,100;255,255,255;100,100,100</option><option name="J">100,100,100;255,255,255;100,100,100</option><option name="X">100,100,100;255,255,255;100,100,100</option><option name="?">100,100,100;255,255,255;100,100,100</option><option name="*">0,0,0;170,170,170;0,0,0</option><option name="-">255,255,255;0,0,0;3,3,3</option></childOption><childOption name="clustalProtein"><option name="A">255,255,255;0,0,0;255,255,255</option><option name="C">255,255,255;0,0,0;255,255,255</option><option name="D">255,255,255;0,0,0;255,255,255</option><option name="E">255,255,255;0,0,0;255,255,255</option><option name="F">0,130,255;0,0,0;0,130,255</option><option name="G">255,165,0;0,0,0;255,165,0</option><option name="H">255,0,0;0,0,0;255,0,0</option><option name="I">0,178,0;0,0,0;0,178,0</option><option name="K">255,0,0;0,0,0;255,0,0</option><option name="L">0,178,0;0,0,0;0,178,0</option><option name="M">0,178,0;0,0,0;0,178,0</option><option name="N">255,255,255;0,0,0;255,255,255</option><option name="P">255,165,0;0,0,0;255,165,0</option><option name="Q">255,255,255;0,0,0;255,255,255</option><option name="R">255,0,0;0,0,0;255,0,0</option><option name="S">255,165,0;0,0,0;255,165,0</option><option name="T">255,165,0;0,0,0;255,165,0</option><option name="V">0,178,0;0,0,0;0,178,0</option><option name="W">0,130,255;0,0,0;0,130,255</option><option name="Y">0,130,255;0,0,0;0,130,255</option><option name="U">255,255,255;0,0,0;255,255,255</option><option name="O">100,100,100;255,255,255;100,100,100</option><option name="B">100,100,100;255,255,255;100,100,100</option><option name="Z">100,100,100;255,255,255;100,100,100</option><option name="J">100,100,100;255,255,255;100,100,100</option><option name="X">100,100,100;255,255,255;100,100,100</option><option name="?">100,100,100;255,255,255;100,100,100</option><option name="*">0,0,0;170,170,170;0,0,0</option><option name="-">255,255,255;0,0,0;255,255,255</option></childOption><childOption name="macCladeProtein"><option name="A">130,233,255;0,0,0;130,233,255</option><option name="C">255,171,255;0,0,0;255,171,255</option><option name="D">174,168,118;0,0,0;174,168,118</option><option name="E">191,185,136;0,0,0;191,185,136</option><option name="F">148,182,255;0,0,0;148,182,255</option><option name="G">227,6,176;0,0,0;227,6,176</option><option name="H">185,20,255;0,0,0;185,20,255</option><option name="I">79,155,255;0,0,0;79,155,255</option><option name="K">167,13,227;0,0,0;167,13,227</option><option name="L">0,18,184;170,170,170;0,18,184</option><option name="M">94,181,181;0,0,0;94,181,181</option><option name="N">255,0,12;0,0,0;255,0,12</option><option name="P">20,184,110;0,0,0;20,184,110</option><option name="Q">194,1,5;0,0,0;194,1,5</option><option name="R">214,138,255;0,0,0;214,138,255</option><option name="S">255,223,10;0,0,0;255,223,10</option><option name="T">176,21,26;0,0,0;176,21,26</option><option name="V">21,255,17;0,0,0;21,255,17</option><option name="W">21,255,17;0,0,0;21,255,17</option><option name="Y">235,144,134;0,0,0;235,144,134</option><option name="U">100,100,100;0,0,0;100,100,100</option><option name="O">100,100,100;255,255,255;100,100,100</option><option name="B">100,100,100;255,255,255;100,100,100</option><option name="Z">100,100,100;255,255,255;100,100,100</option><option name="J">100,100,100;255,255,255;100,100,100</option><option name="X">100,100,100;255,255,255;100,100,100</option><option name="?">100,100,100;255,255,255;100,100,100</option><option name="*">0,0,0;170,170,170;0,0,0</option><option name="-">255,255,255;0,0,0;3,3,3</option></childOption><childOption name="backgroundAnimated"><option name="movingSequences">true</option><option name="movingResidues">false</option><option name="differentFrequencyBases">false</option></childOption><childOption name="byAnnotation"><option name="secondaryScheme">Default</option><option name="alwaysUseForegroundFromDefaultScheme">false</option><option name="annotationCheckboxes">true</option></childOption></childOption></translation><liveAnnotators><option name="com.biomatters.plugins.transferAnnotations.TransferAnnotationsGeneratorOn">false</option><option name="customComponent1"></option><option name="customComponent2"></option><option name="customComponent3"></option><option name="customComponent4"></option><option name="divider_1"></option><option name="customComponent5"></option><childOption name="com.biomatters.plugins.transferAnnotations.TransferAnnotationsGenerator"><option name="customComponent1"></option><option name="customComponent2"></option><childOption name="com.biomatters.plugins.transferAnnotations.TransferAnnotationsGenerator"><option name="similarity">100</option><option name="nucleotideCostMatrix">65% similarity</option><option name="doLimitTypes">false</option><option name="limitTypes">Structure</option><option name="doMinimumLength">false</option><option name="minimumLength">10</option><option name="transferToConsenus">false</option></childOption></childOption></liveAnnotators><restrictionSites /></sequenceViewOptions></additionalXml></geneiousDocument>
<geneiousDocument class="com.biomatters.geneious.publicapi.implementations.DefaultAlignmentDocument" version="1.3-11" revisionNumber="3" geneiousVersion="7.1.3" geneiousVersionMinimum="6.0" PluginDocument_FormatLastChanged="6.0" PluginDocument_FormatLastExtended="6.0" PluginDocument_OldestVersionSerializableTo="6.0" isReferenceOnly="false"><hiddenFields><nucleotidesCount type="long">52211</nucleotidesCount><nucleotideSequenceWithMatesCount type="int">0</nucleotideSequenceWithMatesCount><nucleotideSequenceWithQualityCount type="int">0</nucleotideSequenceWithQualityCount><cache_urn type="urn">urn:local:.:38-ca0qgnf</cache_urn><description>Alignment of 140 sequences</description><override_cache_name>Amazophrynella_Final 12s</override_cache_name><maximumSequenceLength type="int">375</maximumSequenceLength><hasAnyReadsMappedToMultipleLocations type="boolean">false</hasAnyReadsMappedToMultipleLocations><cache_plugin_document_urn></cache_plugin_document_urn><proteinSequenceCount type="int">0</proteinSequenceCount><cache_name>Amazophrynella_Final (modified)</cache_name><override_modified_date type="date">1597273074752</override_modified_date><cache_created type="date">1597272844214</cache_created><nucleotideSequenceCount type="int">140</nucleotideSequenceCount><minimumSequenceLength type="int">371</minimumSequenceLength><trimmedSequencesCount type="int">0</trimmedSequencesCount></hiddenFields><fields><document_size type="bytes">426475</document_size><number_of_sequences type="int">140</number_of_sequences><percentage_similarity decimalPlacesDisplayed="1" type="percent">91.82560474622575</percentage_similarity><meanCoverage type="double">139.6339522546419</meanCoverage><referenceSequenceIndex type="int">-1</referenceSequenceIndex><referenceSequenceName></referenceSequenceName><freeEndGaps type="boolean">true</freeEndGaps><sequence_length type="int">377</sequence_length><topology>linear</topology><percentage_identical decimalPlacesDisplayed="1" type="percent">67.63925729442971</percentage_identical><referenceSequenceLength type="int">0</referenceSequenceLength><modified_date type="date">1597272844214</modified_date></fields><notes><note code="importedFrom" type="note"><path>C:\Users\Ricardo Koroiva\Documents\UFPB\Artigo Amazophrynella Sarah\rev2</path><filename>Amazophrynella_Final.nex</filename></note></notes><displayableFields><value class="com.biomatters.core.documents.Field"><field><name>Input Document</name><description>Document that was used as an input to create this document. See document history for more details.</description><code>inputDocument</code><type>java.lang.String</type><constraints /></field></value><value class="com.biomatters.core.documents.Field"><field><name>SequenceListOrderingRevisionNumber</name><description>A special revision number incremented each time the sequence list is reordered</description><code>sequenceListOrderingRevisionNumber</code><visible>false</visible><type>java.lang.Integer</type><constraints /></field></value></displayableFields><originalElement><DefaultAlignmentDocument><date>1597272844214</date><alphabet>NUCLEOTIDE</alphabet><name>Amazophrynella_Final</name><modified>true</modified><sequences><sequence><gappedSequence charSequenceRevision="1" annotationsRevision="1" charSequenceValidated="true" validatedCharSequenceGapCount="6" type="DefaultNucleotideSequence"><name>A._gardai_sp._nov._MAPT316</name><description>A._gardai_sp._nov._MAPT316</description><sequenceAnnotations><annotation><description>TAAGAGGTCCAGCCTGCCCAGTGAAACAATTCAACGGCCGCGGTATCCTAACCGTGCGAAGGTAGCGTAATCACTTGTCCTTTAAATCAGGACTAGTATGAACGGCACCACGAGGGTTACACTGTCTCCTTTTTCCAATTAGTGAACTTAATTTTCCCGTGAAGAAGCGGGAATAAACATATAAGACGAGAAGACCCTATGGAGCTTTAAACAATCTAGCATTTGCCTATATTCTTCATGTTCCAGAACTCTCTAGACTCTCTGCATAATGACTAGGAGTTTTAGGTTGGGGTGACCGCGGAGTAAAACTCACCCTCCATAATGAAAGAACTTTGATTCTTAACTAAGAAATACCTACCTAAGTAATAACACACTAACATTTATTGACCCAATACAATTGATCAACGAACCAAGTTACCCTAGGGATAACAGCGCAATCCATTTCAAGAGCCCTTATCGCCAAATGGGTTTACGACCTCGATGTTGGATCAGGATATCCCAGTGGTGCAGCCGCTCCTTTGTAATAATTTTTTTTATGGTTATACCTATTCTAATTGGCGGATTCGGAAATTGGCTAGTTCCATTAATAATTGGGGCACCTGATATAGCTTTTCCACGAATAAATAATATAAGCTTTTGACTCCTCCCCCCCTCATTCCTTCTCCTCCTAGCCTCCGCCGGAATTGAAGCTGGGGCCGGAACTGGCTGAACAGTTTATCCCCCTCTAGCTGGTAATCTTGCTCACGCAGGACCTTCCGTTGATTTAACTATTTTCTCCCTACATCTGGCTGGTGTCTCTTCAATTTTAGGTGCAATCAATTTTATTACTACAACCCTAAATATAAAAGCATTCCCTATAACCCAATATCAAACACCCTTATTTGTATGATCTGTTCTAATTACTGCAGTCTTACTTCTTCTTTCTTTACCTGTTC</description><type>Editing History Deletion</type><intervals><interval><minimumIndex>377</minimumIndex><maximumIndex>376</maximumIndex><direction>none</direction></interval></intervals><qualifiers><qualifier><name>Original Bases</name><value>TAAGAGGTCCAGCCTGCCCAGTGAAACAATTCAACGGCCGCGGTATCCTAACCGTGCGAAGGTAGCGTAATCACTTGTCCTTTAAATCAGGACTAGTATGAACGGCACCACGAGGGTTACACTGTCTCCTTTTTCCAATTAGTGAACTTAATTTTCCCGTGAAGAAGCGGGAATAAACATATAAGACGAGAAGACCCTATGGAGCTTTAAACAATCTAGCATTTGCCTATATTCTTCATGTTCCAGAACTCTCTAGACTCTCTGCATAATGACTAGGAGTTTTAGGTTGGGGTGACCGCGGAGTAAAACTCACCCTCCATAATGAAAGAACTTTGATTCTTAACTAAGAAATACCTACCTAAGTAATAACACACTAACATTTATTGACCCAATACAATTGATCAACGAACCAAGTTACCCTAGGGATAACAGCGCAATCCATTTCAAGAGCCCTTATCGCCAAATGGGTTTACGACCTCGATGTTGGATCAGGATATCCCAGTGGTGCAGCCGCTCCTTTGTAATAATTTTTTTTATGGTTATACCTATTCTAATTGGCGGATTCGGAAATTGGCTAGTTCCATTAATAATTGGGGCACCTGATATAGCTTTTCCACGAATAAATAATATAAGCTTTTGACTCCTCCCCCCCTCATTCCTTCTCCTCCTAGCCTCCGCCGGAATTGAAGCTGGGGCCGGAACTGGCTGAACAGTTTATCCCCCTCTAGCTGGTAATCTTGCTCACGCAGGACCTTCCGTTGATTTAACTATTTTCTCCCTACATCTGGCTGGTGTCTCTTCAATTTTAGGTGCAATCAATTTTATTACTACAACCCTAAATATAAAAGCATTCCCTATAACCCAATATCAAACACCCTTATTTGTATGATCTGTTCTAATTACTGCAGTCTTACTTCTTCTTTCTTTACCTGTTC</value></qualifier></qualifiers></annotation></sequenceAnnotations><charSequence gapSuffixLength="1">AATTACTTGCCAA--GCTTAAAACCCAAAGGACTTGACG-GTACCCTATATCCATCTAGAGGAGCCTGTCCTATAATCGATAATCCACGTTTAACCTCACCACTTCTAGCTATTCAACTTGTATACCTCCGTCGTCAGCTTACCTCATGAGCGCCTAACAGTGAGCATAATGTTT-TATAACAATACGTCAGGTCAAGGTGCAGTATATGAAATGGGAAGAGATGGGCTACACTCTCTATCTTAGAGCACACGAAAAACT-ATTCTGAAATCTAGTTTAAAGGCGGATTTAGCAGTAAAAAGAGATCATCATACTCATTTTAAAATGGCACTGGGGTGTGTACACACCGCCCGTCACCCTCTTCAAATGAATTCTA</charSequence></gappedSequence><referencedDocumentRevisionNumberThatStoredSequenceIsCopiedFrom>-1</referencedDocumentRevisionNumberThatStoredSequenceIsCopiedFrom></sequence><sequence><gappedSequence charSequenceRevision="1" annotationsRevision="1" charSequenceValidated="true" validatedCharSequenceGapCount="4" type="DefaultNucleotideSequence"><name>A._manaos_INPA_H_1859</name><description>A._manaos_INPA_H_1859</description><sequenceAnnotations><annotation><description>TCAACGGCCGCGGTATCCTAACCGTGCGAAGGTAGCGTAATCACTTGGTCTCTAAATCAGGACTAGTATGAACGGCACCACGAGGATTACACTGTCTCCTTTTTCCAATTAGTGAAATTAATTTTCCCGTGAAGAAGCGGGAATAAACCTATAAGACGAGAAGACCCTATGGAGCTTTAAACAATCTAGCATTTGCCTATATCTTCATGTTCCAGAACTCTCTAGCTTGCACAATGACTAGGAGTTTTAGGTTGGGGTGACCGCGGAGTAAAACTCATCCTCCATAATGAATAGAACTTTGATTCTTAACTAAGAAACACCTATCTAAGTATTAACACACTAACATTTATTGACCCAATACAATTGATCAACGAACCAAGTTACCCTAGGGATAACAGCGCAATCCATTTCAAGAGCCCCTATCGCCAAATGGGTTTACGACCTCGATGTTGGATCAGGACATCCCACCTTTGTAATAATTTTTTTTATGGTAATACCCATTTTAATTGGTGGATTTGGAAATTGACTAGTTCCACTAATAATTGGCGCACCTGATATAACTTTTCCGCGAATAAACAATATAAGCTTTTGACTCCTTCCCCCCTCATTTCTTCTCCTTCTGGCATCCGCTGGAATTGAAGCTGGGGCCGGAACTGGCTGAACAGTTTATCCCCCTTTAGCCAGCAATCTTGCTCACGCAGGGCCTTCCGTTGATTTAACTATTTTCTCCTTACACCTAGCTGGTGTTTCCTCAATTTTAGGTGCAATCAATTTTATTACCACAACCCTAAATATAAAAGCACCATCTATAACTCAGTATCAAACACCCTTATTCGTGTGATCTGTTTTAATTACTGCAGTTTTACTTCTTCTTTCTTTACCTGCCC</description><type>Editing History Deletion</type><intervals><interval><minimumIndex>377</minimumIndex><maximumIndex>376</maximumIndex><direction>none</direction></interval></intervals><qualifiers><qualifier><name>Original Bases</name><value>TCAACGGCCGCGGTATCCTAACCGTGCGAAGGTAGCGTAATCACTTGGTCTCTAAATCAGGACTAGTATGAACGGCACCACGAGGATTACACTGTCTCCTTTTTCCAATTAGTGAAATTAATTTTCCCGTGAAGAAGCGGGAATAAACCTATAAGACGAGAAGACCCTATGGAGCTTTAAACAATCTAGCATTTGCCTATATCTTCATGTTCCAGAACTCTCTAGCTTGCACAATGACTAGGAGTTTTAGGTTGGGGTGACCGCGGAGTAAAACTCATCCTCCATAATGAATAGAACTTTGATTCTTAACTAAGAAACACCTATCTAAGTATTAACACACTAACATTTATTGACCCAATACAATTGATCAACGAACCAAGTTACCCTAGGGATAACAGCGCAATCCATTTCAAGAGCCCCTATCGCCAAATGGGTTTACGACCTCGATGTTGGATCAGGACATCCCACCTTTGTAATAATTTTTTTTATGGTAATACCCATTTTAATTGGTGGATTTGGAAATTGACTAGTTCCACTAATAATTGGCGCACCTGATATAACTTTTCCGCGAATAAACAATATAAGCTTTTGACTCCTTCCCCCCTCATTTCTTCTCCTTCTGGCATCCGCTGGAATTGAAGCTGGGGCCGGAACTGGCTGAACAGTTTATCCCCCTTTAGCCAGCAATCTTGCTCACGCAGGGCCTTCCGTTGATTTAACTATTTTCTCCTTACACCTAGCTGGTGTTTCCTCAATTTTAGGTGCAATCAATTTTATTACCACAACCCTAAATATAAAAGCACCATCTATAACTCAGTATCAAACACCCTTATTCGTGTGATCTGTTTTAATTACTGCAGTTTTACTTCTTCTTTCTTTACCTGCCC</value></qualifier></qualifiers></annotation></sequenceAnnotations><charSequence gapSuffixLength="1">GATTACTTGCTAAGCGCTTAAAACCCAACGGACTTGACG-GTACCCCATATCCATCTAGAGGAGCCTGTTCTATAATCGATAACCCCCGCTTAACCTCACCATTTCTTGTAATTCAACTTGTATACCTCCGTCGTCAGCTTACCTTATGAACGCCTAATAGTGAGCATAATGTCT-TACAACAATACGTCAGGTCAAGGTGCAGTATATGAAACGGGAAGAGATGGGCTACACTCTCTATCTTAGAGCATACGAAAAACT-ACCCTGAAACCTAGTTTAAAGGCGGATTTAGCAGTAAAAAGAAATAATCACGCTCTTTTTAACTCGGCACTGGGGTGTGTACACACCGCCCGTCACCCTCTTCAAATAAATTACT</charSequence></gappedSequence><referencedDocumentRevisionNumberThatStoredSequenceIsCopiedFrom>-1</referencedDocumentRevisionNumberThatStoredSequenceIsCopiedFrom></sequence><sequence><gappedSequence charSequenceRevision="1" annotationsRevision="1" charSequenceValidated="true" validatedCharSequenceGapCount="4" type="DefaultNucleotideSequence"><name>A._manaos_INPA_H_30573</name><description>A._manaos_INPA_H_30573</description><sequenceAnnotations><annotation><description>TCAACGGCCGCGGTATCCTAACCGTGCGAAGGTAGCGTAATCACTTGTTCTCTAAATCAGGACTAGTATGAACGGCACCACGAGGGTTACACTGTCTCCTTTTTCCAATTAGTGAAATTAATCTTCCCGTGAAGAAGCGGGAATAAACCTATAAGACGAGAAGACCCTATGGAGCTTTAAACAATCTAGCATTTGCCTATATCTTCATGTTCCAGAACTCTCTAACCTGCACAATGACTAGGAGTTTTAGGTTGGGGTGACCGCGGAGTAAAACTCATCCTCCATAATGAATAGAACTTTGATTCTTAACTAAGAAACACCTATCTAAGTATTAACACACTAACATTTATTGACCCAATACAATTGATCAACGAACCAAGTTACCCTAGGGATAACAGCGCAATCCATTTCAAGAGCCCCTATCGCCAAATGGGTTTACGACCTCGATGTTGGATCAGGACATCCCACCTTTGTAATAATTTTTTTTATGGTAATACCCATTTTAATTGGTGGATTTGGAAATTGACTAGTTCCACTAATAATTGGCGCACCTGATATAACTTTTCCGCGAATAAACAATATAAGCTTTTGACTCCTTCCCCCCTCATTTCTTCTCCTTCTGGCATCCGCTGGAATTGAAGCTGGGGCCGGAACTGGCTGAACAGTTTATCCCCCTTTAGCCAGCAATCTTGCTCACGCAGGGCCTTCCGTTGATTTAACTATTTTCTCCTTACACCTAGCTGGTGTTTCCTCAATTTTAGGTGCAATCAATTTTATTACCACAACCCTAAATATAAAAGCACCATCTATAACTCAGTATCAAACACCCTTATTCGTGTGATCTGTTTTAATTACTGCAGTTTTACTTCTTCTTTCTTTACCTGCCC</description><type>Editing History Deletion</type><intervals><interval><minimumIndex>377</minimumIndex><maximumIndex>376</maximumIndex><direction>none</direction></interval></intervals><qualifiers><qualifier><name>Original Bases</name><value>TCAACGGCCGCGGTATCCTAACCGTGCGAAGGTAGCGTAATCACTTGTTCTCTAAATCAGGACTAGTATGAACGGCACCACGAGGGTTACACTGTCTCCTTTTTCCAATTAGTGAAATTAATCTTCCCGTGAAGAAGCGGGAATAAACCTATAAGACGAGAAGACCCTATGGAGCTTTAAACAATCTAGCATTTGCCTATATCTTCATGTTCCAGAACTCTCTAACCTGCACAATGACTAGGAGTTTTAGGTTGGGGTGACCGCGGAGTAAAACTCATCCTCCATAATGAATAGAACTTTGATTCTTAACTAAGAAACACCTATCTAAGTATTAACACACTAACATTTATTGACCCAATACAATTGATCAACGAACCAAGTTACCCTAGGGATAACAGCGCAATCCATTTCAAGAGCCCCTATCGCCAAATGGGTTTACGACCTCGATGTTGGATCAGGACATCCCACCTTTGTAATAATTTTTTTTATGGTAATACCCATTTTAATTGGTGGATTTGGAAATTGACTAGTTCCACTAATAATTGGCGCACCTGATATAACTTTTCCGCGAATAAACAATATAAGCTTTTGACTCCTTCCCCCCTCATTTCTTCTCCTTCTGGCATCCGCTGGAATTGAAGCTGGGGCCGGAACTGGCTGAACAGTTTATCCCCCTTTAGCCAGCAATCTTGCTCACGCAGGGCCTTCCGTTGATTTAACTATTTTCTCCTTACACCTAGCTGGTGTTTCCTCAATTTTAGGTGCAATCAATTTTATTACCACAACCCTAAATATAAAAGCACCATCTATAACTCAGTATCAAACACCCTTATTCGTGTGATCTGTTTTAATTACTGCAGTTTTACTTCTTCTTTCTTTACCTGCCC</value></qualifier></qualifiers></annotation></sequenceAnnotations><charSequence gapSuffixLength="1">GATTACTTGCTAAGCGCTTAAAACCCAACGGACTTGACG-GTACCCCATATCCATCTAGAGGAGCCTGTTCTATAATCGATAACCCCCGCTTAACCTCACCATTTCTTGTAATTCAACTTGTATACCTCCGTCGTCAGCTTACCTTATGAACGCCTAATAGTGAGCATAATGTCT-TACAACAATACGTCAGGTCAAGGTGCAGTATATGAAACGGGAAGAGATGGGCTACACTCTCTATCTTAGAGCATACGAAAAACT-ACCCTGAAACCTAGTTTAAAGGCGGATTTAGCAGTAAAAAGAAATAATCACGCTCTTTTTAACTCGGCACTGGGGTGTGTACACACCGCCCGTCACCCTCTTCAAATAAATTACT</charSequence></gappedSequence><referencedDocumentRevisionNumberThatStoredSequenceIsCopiedFrom>-1</referencedDocumentRevisionNumberThatStoredSequenceIsCopiedFrom></sequence><sequence><gappedSequence charSequenceRevision="1" annotationsRevision="1" charSequenceValidated="true" validatedCharSequenceGapCount="4" type="DefaultNucleotideSequence"><name>A._manaos_INPA_H_30577</name><description>A._manaos_INPA_H_30577</description><sequenceAnnotations><annotation><description>TCAACGGCCGCGGTATCCTAACCGTGCGAAGGTAGCGTAATCACTTGTTCTCTAAATCAGGACTAGTATGAACGGCACCACGAGGGTTACACTGTCTCCTTTTTCCAATTAGTGAAATTAATCTTCCCGTGAAGAAGCGGGAATAAACCTATAAGACGAGAAGACCCTATGGAGCTTTAAACAATCTAGCATTTGCCTATATCTTCATGTTCCAGAACTCTCTAACCTGCACAATGACTAGGAGTTTTAGGTTGGGGTGACCGCGGAGTAAAACTCATCCTCCATAATGAATAGAACTTTGATTCTTAACTAAGAAACACCTATCTAAGTATTAACACACTAACATTTATTGACCCAATACAATTGATCAACGAACCAAGTTACCCTAGGGATAACAGCGCAATCCATTTCAAGAGCCCCTATCGCCAAATGGGTTTACGACCTCGATGTTGGATCAGGACATCCCACCTTTGTAATAATTTTTTTTATGGTAATACCCATTTTAATTGGTGGATTTGGAAATTGACTAGTTCCACTAATAATTGGCGCACCTGATATAACTTTTCCGCGAATAAACAATATAAGCTTTTGACTCCTTCCCCCCTCATTTCTTCTCCTTCTGGCATCCGCTGGAATTGAAGCTGGGGCCGGAACTGGCTGAACAGTTTATCCCCCTTTAGCCAGCAATCTTGCTCACGCAGGGCCTTCCGTTGATTTAACTATTTTCTCCTTACACCTAGCTGGTGTTTCCTCAATTTTAGGTGCAATCAATTTTATTACCACAACCCTAAATATAAAAGCACCATCTATAACTCAGTATCAAACACCCTTATTCGTGTGATCTGTTTTAATTACTGCAGTTTTACTTCTTCTTTCTTTACCTGCCC</description><type>Editing History Deletion</type><intervals><interval><minimumIndex>377</minimumIndex><maximumIndex>376</maximumIndex><direction>none</direction></interval></intervals><qualifiers><qualifier><name>Original Bases</name><value>TCAACGGCCGCGGTATCCTAACCGTGCGAAGGTAGCGTAATCACTTGTTCTCTAAATCAGGACTAGTATGAACGGCACCACGAGGGTTACACTGTCTCCTTTTTCCAATTAGTGAAATTAATCTTCCCGTGAAGAAGCGGGAATAAACCTATAAGACGAGAAGACCCTATGGAGCTTTAAACAATCTAGCATTTGCCTATATCTTCATGTTCCAGAACTCTCTAACCTGCACAATGACTAGGAGTTTTAGGTTGGGGTGACCGCGGAGTAAAACTCATCCTCCATAATGAATAGAACTTTGATTCTTAACTAAGAAACACCTATCTAAGTATTAACACACTAACATTTATTGACCCAATACAATTGATCAACGAACCAAGTTACCCTAGGGATAACAGCGCAATCCATTTCAAGAGCCCCTATCGCCAAATGGGTTTACGACCTCGATGTTGGATCAGGACATCCCACCTTTGTAATAATTTTTTTTATGGTAATACCCATTTTAATTGGTGGATTTGGAAATTGACTAGTTCCACTAATAATTGGCGCACCTGATATAACTTTTCCGCGAATAAACAATATAAGCTTTTGACTCCTTCCCCCCTCATTTCTTCTCCTTCTGGCATCCGCTGGAATTGAAGCTGGGGCCGGAACTGGCTGAACAGTTTATCCCCCTTTAGCCAGCAATCTTGCTCACGCAGGGCCTTCCGTTGATTTAACTATTTTCTCCTTACACCTAGCTGGTGTTTCCTCAATTTTAGGTGCAATCAATTTTATTACCACAACCCTAAATATAAAAGCACCATCTATAACTCAGTATCAAACACCCTTATTCGTGTGATCTGTTTTAATTACTGCAGTTTTACTTCTTCTTTCTTTACCTGCCC</value></qualifier></qualifiers></annotation></sequenceAnnotations><charSequence gapSuffixLength="1">GATTACTTGCTAAGCGCTTAAAACCCAACGGACTTGACG-GTACCCCATATCCATCTAGAGGAGCCTGTTCTATAATCGATAACCCCCGCTTAACCTCACCATTTCTTGTAATTCAACTTGTATACCTCCGTCGTCAGCTTACCTTATGAACGCCTAATAGTGAGCATAATGTCT-TACAACAATACGTCAGGTCAAGGTGCAGTATATGAAACGGGAAGAGATGGGCTACACTCTCTATCTTAGAGCATACGAAAAACT-ACCCTGAAACCTAGTTTAAAGGCGGATTTAGCAGTAAAAAGAAATAATCACGCTCTTTTTAACTCGGCACTGGGGTGTGTACACACCGCCCGTCACCCTCTTCAAATAAATTACT</charSequence></gappedSequence><referencedDocumentRevisionNumberThatStoredSequenceIsCopiedFrom>-1</referencedDocumentRevisionNumberThatStoredSequenceIsCopiedFrom></sequence><sequence><gappedSequence charSequenceRevision="1" annotationsRevision="1" charSequenceValidated="true" validatedCharSequenceGapCount="4" type="DefaultNucleotideSequence"><name>A._manaos_INPA_H_6983</name><description>A._manaos_INPA_H_6983</description><sequenceAnnotations><annotation><description>TCAACGGCCGCGGTATCCTAACCGTGCGAAGGTAGCGTAATCACTTGTTCTCTAAATCAGGACTAGTATGAACGGCACCACGAGGGTTACACTGTCTCCTTTTTCCAATTAGTGAAATTAATTTTCCCGTGAAGAAGCGGGAATAAACCTATAAGACGAGAAGACCCTATGGAGCTTTAAACAATCTAGCATTTGCCTATATCTTCATGTTCCAGAACTCTCTAGCTTGCACAATGACTAGGAGTTTTAGGTTGGGGTGACCGCGGAGTAAAACTCATCCTCCATAATGAATTGAACTTTGATTCTTAACTAAGAAACACCTATCTAAGTATTAATACACTAACATTTATTGACCCAATACAATTGATCAACGAACCAAGTTACCCTAGGGATAACAGCGCAATCCATTTCAAGAGCCCCTATCGCCAAATGGGTTTACGACCTCGATGTTGGATCAGGACATCCTACCTTTGTAATAATTTTTTTTATGGTAATACCCATTTTAATTGGTGGATTTGGAAATTGACTAGTTCCACTAATAATTGGCGCACCTGATATAACTTTTCCGCGAATAAACAATATAAGCTTTTGACTCCTTCCCCCCTCATTTCTTCTCCTTCTGGCATCCGCTGGAATTGAAGCTGGGGCCGGAACTGGCTGAACAGTTTATCCCCCTTTAGCCAGCAATCTTGCTCACGCAGGGCCTTCCGTTGATTTAACTATTTTCTCCTTACACCTAGCTGGTGTTTCCTCAATTTTAGGTGCAATCAATTTTATTACCACAACCCTAAATATAAAAGCACCATCTATAACTCAGTATCAAACACCCTTATTCGTGTGATCTGTTTTAATTACTGCAGTTTTACTTCTTCTTTCTTTACCTGCCC</description><type>Editing History Deletion</type><intervals><interval><minimumIndex>377</minimumIndex><maximumIndex>376</maximumIndex><direction>none</direction></interval></intervals><qualifiers><qualifier><name>Original Bases</name><value>TCAACGGCCGCGGTATCCTAACCGTGCGAAGGTAGCGTAATCACTTGTTCTCTAAATCAGGACTAGTATGAACGGCACCACGAGGGTTACACTGTCTCCTTTTTCCAATTAGTGAAATTAATTTTCCCGTGAAGAAGCGGGAATAAACCTATAAGACGAGAAGACCCTATGGAGCTTTAAACAATCTAGCATTTGCCTATATCTTCATGTTCCAGAACTCTCTAGCTTGCACAATGACTAGGAGTTTTAGGTTGGGGTGACCGCGGAGTAAAACTCATCCTCCATAATGAATTGAACTTTGATTCTTAACTAAGAAACACCTATCTAAGTATTAATACACTAACATTTATTGACCCAATACAATTGATCAACGAACCAAGTTACCCTAGGGATAACAGCGCAATCCATTTCAAGAGCCCCTATCGCCAAATGGGTTTACGACCTCGATGTTGGATCAGGACATCCTACCTTTGTAATAATTTTTTTTATGGTAATACCCATTTTAATTGGTGGATTTGGAAATTGACTAGTTCCACTAATAATTGGCGCACCTGATATAACTTTTCCGCGAATAAACAATATAAGCTTTTGACTCCTTCCCCCCTCATTTCTTCTCCTTCTGGCATCCGCTGGAATTGAAGCTGGGGCCGGAACTGGCTGAACAGTTTATCCCCCTTTAGCCAGCAATCTTGCTCACGCAGGGCCTTCCGTTGATTTAACTATTTTCTCCTTACACCTAGCTGGTGTTTCCTCAATTTTAGGTGCAATCAATTTTATTACCACAACCCTAAATATAAAAGCACCATCTATAACTCAGTATCAAACACCCTTATTCGTGTGATCTGTTTTAATTACTGCAGTTTTACTTCTTCTTTCTTTACCTGCCC</value></qualifier></qualifiers></annotation></sequenceAnnotations><charSequence gapSuffixLength="1">GATTACTTGCTAAGCGCTTAAAACCCAACGGACTTGACG-GTACCCCATATCCATCTAGAGGAGCCTGTTCTATAATCGATAACCCCCGCTTAACCTCACCATTTCTTGTAATTCAACTTGTATACCTCCGTCGTCAGCTTACCTTATGAACGCCTAATAGTGAGCATAATGTCT-TACAACAATACGTCAGGTCAAGGTGCAGTATATGAAACGGGAAGAGATGGGCTACACTCTCTATCTTAGAGCATACGAAAAACT-ACCCTGAAACCTAGTTTAAAGGCGGATTTAGCAGTAAAAAGAAATAATCACGCTCTTTTTAACTCGGCACTGGGGTGTGTACACACCGCCCGTCACCCTCTTCAAATAAATTACT</charSequence></gappedSequence><referencedDocumentRevisionNumberThatStoredSequenceIsCopiedFrom>-1</referencedDocumentRevisionNumberThatStoredSequenceIsCopiedFrom></sequence><sequence><gappedSequence charSequenceRevision="1" annotationsRevision="1" charSequenceValidated="true" validatedCharSequenceGapCount="4" type="DefaultNucleotideSequence"><name>A._manaos_INPA_H_6984</name><description>A._manaos_INPA_H_6984</description><sequenceAnnotations><annotation><description>TCAACGGCCGCGGTATCCTAACCGTGCGAAGGTAGCGTAATCACTTGTTCTCTAAATCAGGACTAGTATGAACGGCACCACGAGGGTTACACTGTCTCCTTTTTCCAATTAGTGAAATTAATTTTCCCGTGAAGAAGCGGGAATAAACCTATAAGACGAGAAGACCCTATGGAGCTTTAAACAATCTAGCATTTGCCTATATCTTCATGTTCCAGAACTCTCTAGCTTGCACAATGACTAGGAGTTTTAGGTTGGGGTGACCGCGGAGTAAAACTCATCCTCCATAATGAATTGAACTTTGATTCTTAACTAAGAAACACCTATCTAAGTATTAATACACTAACATTTATTGACCCAATACAATTGATCAACGAACCAAGTTACCCTAGGGATAACAGCGCAATCCATTTCAAGAGCCCCTATCGCCAAATGGGTTTACGACCTCGATGTTGGATCAGGACATCCTACCTTTGTAATAATTTTTTTTATGGTAATACCCATTTTAATTGGTGGATTTGGAAATTGACTAGTTCCACTAATAATTGGCGCACCTGATATAACTTTTCCGCGAATAAACAATATAAGCTTTTGACTCCTTCCCCCCTCATTTCTTCTCCTTCTGGCATCCGCTGGAATTGAAGCTGGGGCCGGAACTGGCTGAACAGTTTATCCCCCTTTAGCCAGCAATCTTGCTCACGCAGGGCCTTCCGTTGATTTAACTATTTTCTCCTTACACCTAGCTGGTGTTTCCTCAATTTTAGGTGCAATCAATTTTATTACCACAACCCTAAATATAAAAGCACCATCTATAACTCAGTATCAAACACCCTTATTCGTGTGATCTGTTTTAATTACTGCAGTTTTACTTCTTCTTTCTTTACCTGCCC</description><type>Editing History Deletion</type><intervals><interval><minimumIndex>377</minimumIndex><maximumIndex>376</maximumIndex><direction>none</direction></interval></intervals><qualifiers><qualifier><name>Original Bases</name><value>TCAACGGCCGCGGTATCCTAACCGTGCGAAGGTAGCGTAATCACTTGTTCTCTAAATCAGGACTAGTATGAACGGCACCACGAGGGTTACACTGTCTCCTTTTTCCAATTAGTGAAATTAATTTTCCCGTGAAGAAGCGGGAATAAACCTATAAGACGAGAAGACCCTATGGAGCTTTAAACAATCTAGCATTTGCCTATATCTTCATGTTCCAGAACTCTCTAGCTTGCACAATGACTAGGAGTTTTAGGTTGGGGTGACCGCGGAGTAAAACTCATCCTCCATAATGAATTGAACTTTGATTCTTAACTAAGAAACACCTATCTAAGTATTAATACACTAACATTTATTGACCCAATACAATTGATCAACGAACCAAGTTACCCTAGGGATAACAGCGCAATCCATTTCAAGAGCCCCTATCGCCAAATGGGTTTACGACCTCGATGTTGGATCAGGACATCCTACCTTTGTAATAATTTTTTTTATGGTAATACCCATTTTAATTGGTGGATTTGGAAATTGACTAGTTCCACTAATAATTGGCGCACCTGATATAACTTTTCCGCGAATAAACAATATAAGCTTTTGACTCCTTCCCCCCTCATTTCTTCTCCTTCTGGCATCCGCTGGAATTGAAGCTGGGGCCGGAACTGGCTGAACAGTTTATCCCCCTTTAGCCAGCAATCTTGCTCACGCAGGGCCTTCCGTTGATTTAACTATTTTCTCCTTACACCTAGCTGGTGTTTCCTCAATTTTAGGTGCAATCAATTTTATTACCACAACCCTAAATATAAAAGCACCATCTATAACTCAGTATCAAACACCCTTATTCGTGTGATCTGTTTTAATTACTGCAGTTTTACTTCTTCTTTCTTTACCTGCCC</value></qualifier></qualifiers></annotation></sequenceAnnotations><charSequence gapSuffixLength="1">GATTACTTGCTAAGCGCTTAAAACCCAACGGACTTGACG-GTACCCCATATCCATCTAGAGGAGCCTGTTCTATAATCGATAACCCCCGCTTAACCTCACCATTTCTTGTAATTCAACTTGTATACCTCCGTCGTCAGCTTACCTTATGAACGCCTAATAGTGAGCATAATGTCT-TACAACAATACGTCAGGTCAAGGTGCAGTATATGAAACGGGAAGAGATGGGCTACACTCTCTATCTTAGAGCATACGAAAAACT-ACCCTGAAACCTAGTTTAAAGGCGGATTTAGCAGTAAAAAGAAATAATCACGCTCTTTTTAACTCGGCACTGGGGTGTGTACACACCGCCCGTCACCCTCTTCAAATAAATTACT</charSequence></gappedSequence><referencedDocumentRevisionNumberThatStoredSequenceIsCopiedFrom>-1</referencedDocumentRevisionNumberThatStoredSequenceIsCopiedFrom></sequence><sequence><gappedSequence charSequenceRevision="1" annotationsRevision="1" charSequenceValidated="true" validatedCharSequenceGapCount="4" type="DefaultNucleotideSequence"><name>A._manaos_INPA_H_6987</name><description>A._manaos_INPA_H_6987</description><sequenceAnnotations><annotation><description>TCAACGGCCGCGGTATCCTAACCGTGCGAAGGTAGCGTAATCACTTGTTCTCTAAATCAGGACTAGTATGAACGGCACCACGAGGGTTACACTGTCTCCTTTTTCCAATTAGTGAAATTAATTTTCCCGTGAAGAAGCGGGAATAAACCTATAAGACGAGAAGACCCTATGGAGCTTTAAACAATCTAGCATTTGCCTATATCTTCATGTTCCAGAACTCTCTAGCTTGCACAATGACTAGGAGTTTTAGGTTGGGGTGACCGCGGAGTAAAACTCATCCTCCATAATGAATTGAACTTTGATTCTTAACTAAGAAACACCTATCTAAGTATTAATACACTAACATTTATTGACCCAATACAATTGATCAACGAACCAAGTTACCCTAGGGATAACAGCGCAATCCATTTCAAGAGCCCCTATCGCCAAATGGGTTTACGACCTCGATGTTGGATCAGGACATCCTACCTTTGTAATAATTTTTTTTATGGTAATACCCATTTTAATTGGTGGATTTGGAAATTGACTAGTTCCACTAATAATTGGCGCACCTGATATAACTTTTCCGCGAATAAACAATATAAGCTTTTGACTCCTTCCCCCCTCATTTCTTCTCCTTCTGGCATCCGCTGGAATTGAAGCTGGGGCCGGAACTGGCTGAACAGTTTATCCCCCTTTAGCCAGCAATCTTGCTCACGCAGGGCCTTCCGTTGATTTAACTATTTTCTCCTTACACCTAGCTGGTGTTTCCTCAATTTTAGGTGCAATCAATTTTATTACCACAACCCTAAATATAAAAGCACCATCTATAACTCAGTATCAAACACCCTTATTCGTGTGATCTGTTTTAATTACTGCAGTTTTACTTCTTCTTTCTTTACCTGCCC</description><type>Editing History Deletion</type><intervals><interval><minimumIndex>377</minimumIndex><maximumIndex>376</maximumIndex><direction>none</direction></interval></intervals><qualifiers><qualifier><name>Original Bases</name><value>TCAACGGCCGCGGTATCCTAACCGTGCGAAGGTAGCGTAATCACTTGTTCTCTAAATCAGGACTAGTATGAACGGCACCACGAGGGTTACACTGTCTCCTTTTTCCAATTAGTGAAATTAATTTTCCCGTGAAGAAGCGGGAATAAACCTATAAGACGAGAAGACCCTATGGAGCTTTAAACAATCTAGCATTTGCCTATATCTTCATGTTCCAGAACTCTCTAGCTTGCACAATGACTAGGAGTTTTAGGTTGGGGTGACCGCGGAGTAAAACTCATCCTCCATAATGAATTGAACTTTGATTCTTAACTAAGAAACACCTATCTAAGTATTAATACACTAACATTTATTGACCCAATACAATTGATCAACGAACCAAGTTACCCTAGGGATAACAGCGCAATCCATTTCAAGAGCCCCTATCGCCAAATGGGTTTACGACCTCGATGTTGGATCAGGACATCCTACCTTTGTAATAATTTTTTTTATGGTAATACCCATTTTAATTGGTGGATTTGGAAATTGACTAGTTCCACTAATAATTGGCGCACCTGATATAACTTTTCCGCGAATAAACAATATAAGCTTTTGACTCCTTCCCCCCTCATTTCTTCTCCTTCTGGCATCCGCTGGAATTGAAGCTGGGGCCGGAACTGGCTGAACAGTTTATCCCCCTTTAGCCAGCAATCTTGCTCACGCAGGGCCTTCCGTTGATTTAACTATTTTCTCCTTACACCTAGCTGGTGTTTCCTCAATTTTAGGTGCAATCAATTTTATTACCACAACCCTAAATATAAAAGCACCATCTATAACTCAGTATCAAACACCCTTATTCGTGTGATCTGTTTTAATTACTGCAGTTTTACTTCTTCTTTCTTTACCTGCCC</value></qualifier></qualifiers></annotation></sequenceAnnotations><charSequence gapSuffixLength="1">GATTACTTGCTAAGCGCTTAAAACCCAACGGACTTGACG-GTACCCCATATCCATCTAGAGGAGCCTGTTCTATAATCGATAACCCCCGCTTAACCTCACCATTTCTTGTAATTCAACTTGTATACCTCCGTCGTCAGCTTACCTTATGAACGCCTAATAGTGAGCATAATGTCT-TACAACAATACGTCAGGTCAAGGTGCAGTATATGAAACGGGAAGAGATGGGCTACACTCTCTATCTTAGAGCATACGAAAAACT-ACCCTGAAACCTAGTTTAAAGGCGGATTTAGCAGTAAAAAGAAATAATCACGCTCTTTTTAACTCGGCACTGGGGTGTGTACACACCGCCCGTCACCCTCTTCAAATAAATTACT</charSequence></gappedSequence><referencedDocumentRevisionNumberThatStoredSequenceIsCopiedFrom>-1</referencedDocumentRevisionNumberThatStoredSequenceIsCopiedFrom></sequence><sequence><gappedSequence charSequenceRevision="1" annotationsRevision="1" charSequenceValidated="true" validatedCharSequenceGapCount="4" type="DefaultNucleotideSequence"><name>A._manaos_INPA_H_7798</name><description>A._manaos_INPA_H_7798</description><sequenceAnnotations><annotation><description>TCAACGGCCGCGGTATCCTAACCGTGCGAAGGTAGCGTAATCACTTGTTCTCTAAATCAGGACTAGTATGAACGGCACCACGAGGGTTACACTGTCTCCTTTTTCCAATTAGTGAAATTAATTTTCCCGTGAAGAAGCGGGAATAAACCTATAAGACGAGAAGACCCTATGGAGCTTTAAACAATCTAGCATTTGCCTATATCTTCATGTTCCAGAACTCTCTAGCTTGCACAATGACTAGGAGTTTTAGGTTGGGGTGACCACGGAGTAAAACTCATCCTCCATAATGAATTGAACTTTGATTCTTAACTAAGAAACACCTATCTAAGTATTAATACACTAACATTTATTGACCCAATACAATTGATCAACGAACCAAGTTACCCTAGGGATAACAGCGCAATCCATTTCAAGAGCCCCTATCGCCAAATGGGTTTACGACCTCGATGTTGGATCAGGACATCCTACCTTTGTAATAATTTTTTTTATGGTAATACCCATTTTAATTGGTGGATTTGGAAATTGACTAGTTCCACTAATAATTGGCGCACCTGATATAACTTTTCCGCGAATAAACAATATAAGCTTTTGACTCCTTCCCCCCTCATTTCTTCTCCTTCTGGCATCCGCTGGAATTGAAGCTGGGGCCGGAACTGGCTGAACAGTTTATCCCCCTTTAGCCAGCAATCTTGCTCACGCAGGGCCTTCCGTTGATTTAACTATTTTCTCCTTACACCTAGCTGGTGTTTCCTCAATTTTAGGTGCAATCAATTTTATTACCACAACCCTAAATATAAAAGCACCATCTATAACTCAGTATCAAACACCCTTATTCGTGTGATCTGTTTTAATTACTGCAGTTTTACTTCTTCTTTCTTTACCTGCCC</description><type>Editing History Deletion</type><intervals><interval><minimumIndex>377</minimumIndex><maximumIndex>376</maximumIndex><direction>none</direction></interval></intervals><qualifiers><qualifier><name>Original Bases</name><value>TCAACGGCCGCGGTATCCTAACCGTGCGAAGGTAGCGTAATCACTTGTTCTCTAAATCAGGACTAGTATGAACGGCACCACGAGGGTTACACTGTCTCCTTTTTCCAATTAGTGAAATTAATTTTCCCGTGAAGAAGCGGGAATAAACCTATAAGACGAGAAGACCCTATGGAGCTTTAAACAATCTAGCATTTGCCTATATCTTCATGTTCCAGAACTCTCTAGCTTGCACAATGACTAGGAGTTTTAGGTTGGGGTGACCACGGAGTAAAACTCATCCTCCATAATGAATTGAACTTTGATTCTTAACTAAGAAACACCTATCTAAGTATTAATACACTAACATTTATTGACCCAATACAATTGATCAACGAACCAAGTTACCCTAGGGATAACAGCGCAATCCATTTCAAGAGCCCCTATCGCCAAATGGGTTTACGACCTCGATGTTGGATCAGGACATCCTACCTTTGTAATAATTTTTTTTATGGTAATACCCATTTTAATTGGTGGATTTGGAAATTGACTAGTTCCACTAATAATTGGCGCACCTGATATAACTTTTCCGCGAATAAACAATATAAGCTTTTGACTCCTTCCCCCCTCATTTCTTCTCCTTCTGGCATCCGCTGGAATTGAAGCTGGGGCCGGAACTGGCTGAACAGTTTATCCCCCTTTAGCCAGCAATCTTGCTCACGCAGGGCCTTCCGTTGATTTAACTATTTTCTCCTTACACCTAGCTGGTGTTTCCTCAATTTTAGGTGCAATCAATTTTATTACCACAACCCTAAATATAAAAGCACCATCTATAACTCAGTATCAAACACCCTTATTCGTGTGATCTGTTTTAATTACTGCAGTTTTACTTCTTCTTTCTTTACCTGCCC</value></qualifier></qualifiers></annotation></sequenceAnnotations><charSequence gapSuffixLength="1">GATTACTTGCTAAGCGCTTAAAACCCAACGGACTTGACG-GTACCCCATATCCATCTAGAGGAGCCTGTTCTATAATCGATAACCCCCGCTTAACCTCACCATTTCTTGTAATTCAACTTGTATACCTCCGTCGTCAGCTTACCTTATGAACGCCTAATAGTGAGCATAATGTCT-TACAACAATACGTCAGGTCAAGGTGCAGTATATGAAACGGGAAGAGATGGGCTACACTCTCTATCTTAGAGCATACGAAAAACT-ACCCTGAAACCTAGTTTAAAGGCGGATTTAGCAGTAAAAAGAAATAATCACGCTCTTTTTAACTCGGCACTGGGGTGTGTACACACCGCCCGTCACCCTCTTCAAATAAATTACT</charSequence></gappedSequence><referencedDocumentRevisionNumberThatStoredSequenceIsCopiedFrom>-1</referencedDocumentRevisionNumberThatStoredSequenceIsCopiedFrom></sequence><sequence><gappedSequence charSequenceRevision="1" annotationsRevision="1" charSequenceValidated="true" validatedCharSequenceGapCount="4" type="DefaultNucleotideSequence"><name>A._manaos_INPA_H_20986</name><description>A._manaos_INPA_H_20986</description><sequenceAnnotations><annotation><description>TACAAAACATAGAAGAGGCAAGTCGTAACATGTTTCAACGGCCGCGGTATCCTAACCGTGCGAAGGTAGCGTAATCACTTGTTCTCTAAATCAGGACTAGTATGAACGGCACCACGAGGGTTACACTGTCTCCTTTTTCCAATTAGTGAAATTAATTTTCCCGTGAAGAAGCGGGAATAAACCTATAAGACGAGAAGACCCTATGGAGCTTTAAACAATCTAGCATTTGCATATCTTCATGAACTCTCTAGACCTTGCACAATGACTAGGAGTTTTAGGTTGGGGTGACCGCGGAGTAAAACTCATCCTCCATAATGAATGAATTGATTCTTAACTAAGAAACACTCTAAGTATTAATACACTAACATTTATTGACCCAATACAATTGATCAACGAACCAAGTTACCCTAGGGATAACAGCGCAATCCATTTCAAGAGCCCCTATCGCCAAATGGGTTTACGACCTCGATGTTGGATCAGGACATCCCAGTGGTGCAGCCACTCCTTTGTAATAATTTTTTTTATGGTAATACCCATTTTAATTGGTGGATTTGGAAATTGACTAGTTCCACTAATAATTGGCGCACCTGATATAACTTTTCCGCGAATAAACAATATAAGCTTTTGACTCCTTCCCCCCTCATTTCTTCTCCTTCTGGCATCCGCTGGAATTGAAGCTGGGGCCGGAACTGGCTGAACAGTTTATCCCCCTTTAGCCAGCAATCTTGCTCACGCAGGGCCTTCCGTTGATTTAACTATTTTCTCCTTACACCTAGCTGGTGTTTCCTCAATTTTAGGTGCAATCAATTTTATTACCACAACCCTAAATATAAAAGCACCATCTATAACTCAGTATCAAACACCCTTATTCGTGTGATCTGTTTTAATTACTGCAGTTTTACTTCTTCTTTCTTTACCTGCCC</description><type>Editing History Deletion</type><intervals><interval><minimumIndex>377</minimumIndex><maximumIndex>376</maximumIndex><direction>none</direction></interval></intervals><qualifiers><qualifier><name>Original Bases</name><value>TACAAAACATAGAAGAGGCAAGTCGTAACATGTTTCAACGGCCGCGGTATCCTAACCGTGCGAAGGTAGCGTAATCACTTGTTCTCTAAATCAGGACTAGTATGAACGGCACCACGAGGGTTACACTGTCTCCTTTTTCCAATTAGTGAAATTAATTTTCCCGTGAAGAAGCGGGAATAAACCTATAAGACGAGAAGACCCTATGGAGCTTTAAACAATCTAGCATTTGCATATCTTCATGAACTCTCTAGACCTTGCACAATGACTAGGAGTTTTAGGTTGGGGTGACCGCGGAGTAAAACTCATCCTCCATAATGAATGAATTGATTCTTAACTAAGAAACACTCTAAGTATTAATACACTAACATTTATTGACCCAATACAATTGATCAACGAACCAAGTTACCCTAGGGATAACAGCGCAATCCATTTCAAGAGCCCCTATCGCCAAATGGGTTTACGACCTCGATGTTGGATCAGGACATCCCAGTGGTGCAGCCACTCCTTTGTAATAATTTTTTTTATGGTAATACCCATTTTAATTGGTGGATTTGGAAATTGACTAGTTCCACTAATAATTGGCGCACCTGATATAACTTTTCCGCGAATAAACAATATAAGCTTTTGACTCCTTCCCCCCTCATTTCTTCTCCTTCTGGCATCCGCTGGAATTGAAGCTGGGGCCGGAACTGGCTGAACAGTTTATCCCCCTTTAGCCAGCAATCTTGCTCACGCAGGGCCTTCCGTTGATTTAACTATTTTCTCCTTACACCTAGCTGGTGTTTCCTCAATTTTAGGTGCAATCAATTTTATTACCACAACCCTAAATATAAAAGCACCATCTATAACTCAGTATCAAACACCCTTATTCGTGTGATCTGTTTTAATTACTGCAGTTTTACTTCTTCTTTCTTTACCTGCCC</value></qualifier></qualifiers></annotation></sequenceAnnotations><charSequence gapSuffixLength="1">GATTACTTGCTAAGCGCTTAAAACCCAACGGACTTGACG-GTACCCCATATCCATCTAGAGGAGCCTGTTCTATAATCGATAACCCCCGCTTAACCTCACCATTTCTTGTAATTCAACTTGTATACCTCCGTCGTCAGCTTACCTTATGAACGCCTAATAGTGAGCATAATGTCT-TACAACAATACGTCAGGTCAAGGTGCAGTATATGAAACGGGAAGAGATGGGCTACACTCTCTATCTTAGAGCATACGAAAAACT-ACCCTGAAACCTAGTTTAAAGGCGGATTTAGCAGTAAAAAGAAATAATCACGCTCTTTTTAACTCGGCACTGGGGTGTGTACACACCGCCCGTCACCCTCTTCAAATAAATTACT</charSequence></gappedSequence><referencedDocumentRevisionNumberThatStoredSequenceIsCopiedFrom>-1</referencedDocumentRevisionNumberThatStoredSequenceIsCopiedFrom></sequence><sequence><gappedSequence charSequenceRevision="1" annotationsRevision="1" charSequenceValidated="true" validatedCharSequenceGapCount="4" type="DefaultNucleotideSequence"><name>A._manaos_INPA_H_21217</name><description>A._manaos_INPA_H_21217</description><sequenceAnnotations><annotation><description>TACAAAACATAGAAGAGGCAAGTCGTAACATGTTTCAACGGCCGCGGTATCCTAACCGTGCGAAGGTAGCGTAATCACTTGTTCTCTAAATCAGGACTAGTATGAACGGCACCACGAGGGTTACACTGTCTCCTTTTTCCAATTAGTGAAATTAATTTTCCCGTGAAGAAGCGGGAATAAACCTATAAGACGAGAAGACCCTATGGAGCTTTAAACAATCTAGCATTTGCATATCTTCATGAACTCTCTAGACCTTGCACAATGACTAGGAGTTTTAGGTTGGGGTGACCACGGAGTAAAACTCATCCTCCATAATGAATGAATTGATTCTTAACTAAGAAACACTCTAAGTATTAATACACTAACATTTATTGACCCAATACAATTGATCAACGAACCAAGTTACCCTAGGGATAACAGCGCAATCCATTTCAAGAGCCCCTATCGCCAAATGGGTTTACGACCTCGATGTTGGATCAGGACATCCCAGTGGTGCAGCCACTCCTTTGTAATAATTTTTTTTATGGTAATACCCATTTTAATTGGTGGATTTGGAAATTGACTAGTTCCACTAATAATTGGCGCACCTGATATAACTTTTCCGCGAATAAACAATATAAGCTTTTGACTCCTTCCCCCCTCATTTCTTCTCCTTCTGGCATCCGCTGGAATTGAAGCTGGGGCCGGAACTGGCTGAACAGTTTATCCCCCTTTAGCCAGCAATCTTGCTCACGCAGGGCCTTCCGTTGATTTAACTATTTTCTCCTTACACCTAGCTGGTGTTTCCTCAATTTTAGGTGCAATCAATTTTATTACCACAACCCTAAATATAAAAGCACCATCTATAACTCAGTATCAAACACCCTTATTCGTGTGATCTGTTTTAATTACTGCAGTTTTACTTCTTCTTTCTTTACCTGCCC</description><type>Editing History Deletion</type><intervals><interval><minimumIndex>377</minimumIndex><maximumIndex>376</maximumIndex><direction>none</direction></interval></intervals><qualifiers><qualifier><name>Original Bases</name><value>TACAAAACATAGAAGAGGCAAGTCGTAACATGTTTCAACGGCCGCGGTATCCTAACCGTGCGAAGGTAGCGTAATCACTTGTTCTCTAAATCAGGACTAGTATGAACGGCACCACGAGGGTTACACTGTCTCCTTTTTCCAATTAGTGAAATTAATTTTCCCGTGAAGAAGCGGGAATAAACCTATAAGACGAGAAGACCCTATGGAGCTTTAAACAATCTAGCATTTGCATATCTTCATGAACTCTCTAGACCTTGCACAATGACTAGGAGTTTTAGGTTGGGGTGACCACGGAGTAAAACTCATCCTCCATAATGAATGAATTGATTCTTAACTAAGAAACACTCTAAGTATTAATACACTAACATTTATTGACCCAATACAATTGATCAACGAACCAAGTTACCCTAGGGATAACAGCGCAATCCATTTCAAGAGCCCCTATCGCCAAATGGGTTTACGACCTCGATGTTGGATCAGGACATCCCAGTGGTGCAGCCACTCCTTTGTAATAATTTTTTTTATGGTAATACCCATTTTAATTGGTGGATTTGGAAATTGACTAGTTCCACTAATAATTGGCGCACCTGATATAACTTTTCCGCGAATAAACAATATAAGCTTTTGACTCCTTCCCCCCTCATTTCTTCTCCTTCTGGCATCCGCTGGAATTGAAGCTGGGGCCGGAACTGGCTGAACAGTTTATCCCCCTTTAGCCAGCAATCTTGCTCACGCAGGGCCTTCCGTTGATTTAACTATTTTCTCCTTACACCTAGCTGGTGTTTCCTCAATTTTAGGTGCAATCAATTTTATTACCACAACCCTAAATATAAAAGCACCATCTATAACTCAGTATCAAACACCCTTATTCGTGTGATCTGTTTTAATTACTGCAGTTTTACTTCTTCTTTCTTTACCTGCCC</value></qualifier></qualifiers></annotation></sequenceAnnotations><charSequence gapSuffixLength="1">GATTACTTGCTAAGCGCTTAAAACCCAACGGACTTGACG-GTACCCCATATCCATCTAGAGGAGCCTGTTCTATAATCGATAACCCCCGCTTAACCTCACCATTTCTTGTAATTCAACTTGTATACCTCCGTCGTCAGCTTACCTTATGAACGCCTAATAGTGAGCATAATGTCT-TACAACAATACGTCAGGTCAAGGTGCAGTATATGAAACGGGAAGAGATGGGCTACACTCTCTATCTTAGAGCATACGAAAAACT-ACCCTGAAACCTAGTTTAAAGGCGGATTTAGCAGTAAAAAGAAATAATCACGCTCTTTTTAACTCGGCACTGGGGTGTGTACACACCGCCCGTCACCCTCTTCAAATAAATTACT</charSequence></gappedSequence><referencedDocumentRevisionNumberThatStoredSequenceIsCopiedFrom>-1</referencedDocumentRevisionNumberThatStoredSequenceIsCopiedFrom></sequence><sequence><gappedSequence charSequenceRevision="1" annotationsRevision="1" charSequenceValidated="true" validatedCharSequenceGapCount="4" type="DefaultNucleotideSequence"><name>A._manaos_INPA_H_29568</name><description>A._manaos_INPA_H_29568</description><sequenceAnnotations><annotation><description>TACAAAACATAGAAGAGGCAAGTCGTAACATGTTTCAACGGCCGCGGTATCCTAACCGTGCGAAGGTAGCGTAATCACTTGTTCTCTAAATCAGGACTAGTATGAACGGCACCACGAGGGTTACACTGTCTCCTTTTTCCAATTAGTGAAATTAATTTTCCCGTGAAGAAGCGGGAATAAACCTATAAGACGAGAAGACCCTATGGAGCTTTAAACAATCTAGCATTTGCATATCTTCATGAACTCTCTAGACCTTGCACAATGACTAGGAGTTTTAGGTTGGGGTGACCACGGAGTAAAACTCATCCTCCATAATGAATGAATTGATTCTTAACTAAGAAACACTCTAAGTATTAATACACTAACATTTATTGACCCAATACAATTGATCAACGAACCAAGTTACCCTAGGGATAACAGCGCAATCCATTTCAAGAGCCCCTATCGCCAAATGGGTTTACGACCTCGATGTTGGATCAGGACATCCCAGTGGTGCAGCCACTCCTTTGTAATAATTTTTTTTATGGTAATACCCATTTTAATTGGTGGATTTGGAAATTGACTAGTTCCACTAATAATTGGCGCACCTGATATAACTTTTCCGCGAATAAACAATATAAGCTTTTGACTCCTTCCCCCCTCATTTCTTCTCCTTCTGGCATCCGCTGGAATTGAAGCTGGGGCCGGAACTGGCTGAACAGTTTATCCCCCTTTAGCCAGCAATCTTGCTCACGCAGGGCCTTCCGTTGATTTAACTATTTTCTCCTTACACCTAGCTGGTGTTTCCTCAATTTTAGGTGCAATCAATTTTATTACCACAACCCTAAATATAAAAGCACCATCTATAACTCAGTATCAAACACCCTTATTCGTGTGATCTGTTTTAATTACTGCAGTTTTACTTCTTCTTTCTTTACCTGCCC</description><type>Editing History Deletion</type><intervals><interval><minimumIndex>377</minimumIndex><maximumIndex>376</maximumIndex><direction>none</direction></interval></intervals><qualifiers><qualifier><name>Original Bases</name><value>TACAAAACATAGAAGAGGCAAGTCGTAACATGTTTCAACGGCCGCGGTATCCTAACCGTGCGAAGGTAGCGTAATCACTTGTTCTCTAAATCAGGACTAGTATGAACGGCACCACGAGGGTTACACTGTCTCCTTTTTCCAATTAGTGAAATTAATTTTCCCGTGAAGAAGCGGGAATAAACCTATAAGACGAGAAGACCCTATGGAGCTTTAAACAATCTAGCATTTGCATATCTTCATGAACTCTCTAGACCTTGCACAATGACTAGGAGTTTTAGGTTGGGGTGACCACGGAGTAAAACTCATCCTCCATAATGAATGAATTGATTCTTAACTAAGAAACACTCTAAGTATTAATACACTAACATTTATTGACCCAATACAATTGATCAACGAACCAAGTTACCCTAGGGATAACAGCGCAATCCATTTCAAGAGCCCCTATCGCCAAATGGGTTTACGACCTCGATGTTGGATCAGGACATCCCAGTGGTGCAGCCACTCCTTTGTAATAATTTTTTTTATGGTAATACCCATTTTAATTGGTGGATTTGGAAATTGACTAGTTCCACTAATAATTGGCGCACCTGATATAACTTTTCCGCGAATAAACAATATAAGCTTTTGACTCCTTCCCCCCTCATTTCTTCTCCTTCTGGCATCCGCTGGAATTGAAGCTGGGGCCGGAACTGGCTGAACAGTTTATCCCCCTTTAGCCAGCAATCTTGCTCACGCAGGGCCTTCCGTTGATTTAACTATTTTCTCCTTACACCTAGCTGGTGTTTCCTCAATTTTAGGTGCAATCAATTTTATTACCACAACCCTAAATATAAAAGCACCATCTATAACTCAGTATCAAACACCCTTATTCGTGTGATCTGTTTTAATTACTGCAGTTTTACTTCTTCTTTCTTTACCTGCCC</value></qualifier></qualifiers></annotation></sequenceAnnotations><charSequence gapSuffixLength="1">GATTACTTGCTAAGCGCTTAAAACCCAACGGACTTGACG-GTACCCCATATCCATCTAGAGGAGCCTGTTCTATAATCGATAACCCCCGCTTAACCTCACCATTTCTTGTAATTCAACTTGTATACCTCCGTCGTCAGCTTACCTTATGAACGCCTAATAGTGAGCATAATGTCT-TACAACAATACGTCAGGTCAAGGTGCAGTATATGAAACGGGAAGAGATGGGCTACACTCTCTATCTTAGAGCATACGAAAAACT-ACCCTGAAACCTAGTTTAAAGGCGGATTTAGCAGTAAAAAGAAATAATCACGCTCTTTTTAACTCGGCACTGGGGTGTGTACACACCGCCCGTCACCCTCTTCAAATAAATTACT</charSequence></gappedSequence><referencedDocumentRevisionNumberThatStoredSequenceIsCopiedFrom>-1</referencedDocumentRevisionNumberThatStoredSequenceIsCopiedFrom></sequence><sequence><gappedSequence charSequenceRevision="1" annotationsRevision="1" charSequenceValidated="true" validatedCharSequenceGapCount="4" type="DefaultNucleotideSequence"><name>A._manaos_INPA_H_29569</name><description>A._manaos_INPA_H_29569</description><sequenceAnnotations><annotation><description>TACAAAACATAGAAGAGGCAAGTCGTAACATGTTTCAACGGCCGCGGTATCCTAACCGTGCGAAGGTAGCGTAATCACTTGTTCTCTAAATCAGGACTAGTATGAACGGCACCACGAGGGTTACACTGTCTCCTTTTTCCAATTAGTGAAATTAATTTTCCCGTGAAGAAGCGGGAATAAACCTATAAGACGAGAAGACCCTATGGAGCTTTAAACAATCTAGCATTTGCATATCTTCATGAACTCTCTAGACCTTGCACAATGACTAGGAGTTTTAGGTTGGGGTGACCACGGAGTAAAACTCATCCTCCATAATGAATGAATTGATTCTTAACTAAGAAACACTCTAAGTATTAATACACTAACATTTATTGACCCAATACAATTGATCAACGAACCAAGTTACCCTAGGGATAACAGCGCAATCCATTTCAAGAGCCCCTATCGCCAAATGGGTTTACGACCTCGATGTTGGATCAGGACATCCCAGTGGTGCAGCCACTCCTTTGTAATAATTTTTTTTATGGTAATACCCATTTTAATTGGTGGATTTGGAAATTGACTAGTTCCACTAATAATTGGCGCACCTGATATAACTTTTCCGCGAATAAACAATATAAGCTTTTGACTCCTTCCCCCCTCATTTCTTCTCCTTCTGGCATCCGCTGGAATTGAAGCTGGGGCCGGAACTGGCTGAACAGTTTATCCCCCTTTAGCCAGCAATCTTGCTCACGCAGGGCCTTCCGTTGATTTAACTATTTTCTCCTTACACCTAGCTGGTGTTTCCTCAATTTTAGGTGCAATCAATTTTATTACCACAACCCTAAATATAAAAGCACCATCTATAACTCAGTATCAAACACCCTTATTCGTGTGATCTGTTTTAATTACTGCAGTTTTACTTCTTCTTTCTTTACCTGCCC</description><type>Editing History Deletion</type><intervals><interval><minimumIndex>377</minimumIndex><maximumIndex>376</maximumIndex><direction>none</direction></interval></intervals><qualifiers><qualifier><name>Original Bases</name><value>TACAAAACATAGAAGAGGCAAGTCGTAACATGTTTCAACGGCCGCGGTATCCTAACCGTGCGAAGGTAGCGTAATCACTTGTTCTCTAAATCAGGACTAGTATGAACGGCACCACGAGGGTTACACTGTCTCCTTTTTCCAATTAGTGAAATTAATTTTCCCGTGAAGAAGCGGGAATAAACCTATAAGACGAGAAGACCCTATGGAGCTTTAAACAATCTAGCATTTGCATATCTTCATGAACTCTCTAGACCTTGCACAATGACTAGGAGTTTTAGGTTGGGGTGACCACGGAGTAAAACTCATCCTCCATAATGAATGAATTGATTCTTAACTAAGAAACACTCTAAGTATTAATACACTAACATTTATTGACCCAATACAATTGATCAACGAACCAAGTTACCCTAGGGATAACAGCGCAATCCATTTCAAGAGCCCCTATCGCCAAATGGGTTTACGACCTCGATGTTGGATCAGGACATCCCAGTGGTGCAGCCACTCCTTTGTAATAATTTTTTTTATGGTAATACCCATTTTAATTGGTGGATTTGGAAATTGACTAGTTCCACTAATAATTGGCGCACCTGATATAACTTTTCCGCGAATAAACAATATAAGCTTTTGACTCCTTCCCCCCTCATTTCTTCTCCTTCTGGCATCCGCTGGAATTGAAGCTGGGGCCGGAACTGGCTGAACAGTTTATCCCCCTTTAGCCAGCAATCTTGCTCACGCAGGGCCTTCCGTTGATTTAACTATTTTCTCCTTACACCTAGCTGGTGTTTCCTCAATTTTAGGTGCAATCAATTTTATTACCACAACCCTAAATATAAAAGCACCATCTATAACTCAGTATCAAACACCCTTATTCGTGTGATCTGTTTTAATTACTGCAGTTTTACTTCTTCTTTCTTTACCTGCCC</value></qualifier></qualifiers></annotation></sequenceAnnotations><charSequence gapSuffixLength="1">GATTACTTGCTAAGCGCTTAAAACCCAACGGACTTGACG-GTACCCCATATCCATCTAGAGGAGCCTGTTCTATAATCGATAACCCCCGCTTAACCTCACCATTTCTTGTAATTCAACTTGTATACCTCCGTCGTCAGCTTACCTTATGAACGCCTAATAGTGAGCATAATGTCT-TACAACAATACGTCAGGTCAAGGTGCAGTATATGAAACGGGAAGAGATGGGCTACACTCTCTATCTTAGAGCATACGAAAAACT-ACCCTGAAACCTAGTTTAAAGGCGGATTTAGCAGTAAAAAGAAATAATCACGCTCTTTTTAACTCGGCACTGGGGTGTGTACACACCGCCCGTCACCCTCTTCAAATAAATTACT</charSequence></gappedSequence><referencedDocumentRevisionNumberThatStoredSequenceIsCopiedFrom>-1</referencedDocumentRevisionNumberThatStoredSequenceIsCopiedFrom></sequence><sequence><gappedSequence charSequenceRevision="1" annotationsRevision="1" charSequenceValidated="true" validatedCharSequenceGapCount="4" type="DefaultNucleotideSequence"><name>A._manaos_INPA_H_29571</name><description>A._manaos_INPA_H_29571</description><sequenceAnnotations><annotation><description>TACAAAACATAGAAGAGGCAAGTCGTAACATGTTTCAACGGCCGCGGTATCCTAACCGTGCGAAGGTAGCGTAATCACTTGTTCTCTAAATCAGGACTAGTATGAACGGCACCACGAGGGTTACACTGTCTCCTTTTTCCAATTAGTGAAATTAATTTTCCCGTGAAGAAGCGGGAATAAACCTATAAGACGAGAAGACCCTATGGAGCTTTAAACAATCTAGCATTTGCATATCTTCATGAACTCTCTAGACCTTGCACAATGACTAGGAGTTTTAGGTTGGGGTGACCACGGAGTAAAACTCATCCTCCATAATGAATGAATTGATTCTTAACTAAGAAACACTCTAAGTATTAATACACTAACATTTATTGACCCAATACAATTGATCAACGAACCAAGTTACCCTAGGGATAACAGCGCAATCCATTTCAAGAGCCCCTATCGCCAAATGGGTTTACGACCTCGATGTTGGATCAGGACATCCCAGTGGTGCAGCCACTCCTTTGTAATAATTTTTTTTATGGTAATACCCATTTTAATTGGTGGATTTGGAAATTGACTAGTTCCACTAATAATTGGCGCACCTGATATAACTTTTCCGCGAATAAACAATATAAGCTTTTGACTCCTTCCCCCCTCATTTCTTCTCCTTCTGGCATCCGCTGGAATTGAAGCTGGGGCCGGAACTGGCTGAACAGTTTATCCCCCTTTAGCCAGCAATCTTGCTCACGCAGGGCCTTCCGTTGATTTAACTATTTTCTCCTTACACCTAGCTGGTGTTTCCTCAATTTTAGGTGCAATCAATTTTATTACCACAACCCTAAATATAAAAGCACCATCTATAACTCAGTATCAAACACCCTTATTCGTGTGATCTGTTTTAATTACTGCAGTTTTACTTCTTCTTTCTTTACCTGCCC</description><type>Editing History Deletion</type><intervals><interval><minimumIndex>377</minimumIndex><maximumIndex>376</maximumIndex><direction>none</direction></interval></intervals><qualifiers><qualifier><name>Original Bases</name><value>TACAAAACATAGAAGAGGCAAGTCGTAACATGTTTCAACGGCCGCGGTATCCTAACCGTGCGAAGGTAGCGTAATCACTTGTTCTCTAAATCAGGACTAGTATGAACGGCACCACGAGGGTTACACTGTCTCCTTTTTCCAATTAGTGAAATTAATTTTCCCGTGAAGAAGCGGGAATAAACCTATAAGACGAGAAGACCCTATGGAGCTTTAAACAATCTAGCATTTGCATATCTTCATGAACTCTCTAGACCTTGCACAATGACTAGGAGTTTTAGGTTGGGGTGACCACGGAGTAAAACTCATCCTCCATAATGAATGAATTGATTCTTAACTAAGAAACACTCTAAGTATTAATACACTAACATTTATTGACCCAATACAATTGATCAACGAACCAAGTTACCCTAGGGATAACAGCGCAATCCATTTCAAGAGCCCCTATCGCCAAATGGGTTTACGACCTCGATGTTGGATCAGGACATCCCAGTGGTGCAGCCACTCCTTTGTAATAATTTTTTTTATGGTAATACCCATTTTAATTGGTGGATTTGGAAATTGACTAGTTCCACTAATAATTGGCGCACCTGATATAACTTTTCCGCGAATAAACAATATAAGCTTTTGACTCCTTCCCCCCTCATTTCTTCTCCTTCTGGCATCCGCTGGAATTGAAGCTGGGGCCGGAACTGGCTGAACAGTTTATCCCCCTTTAGCCAGCAATCTTGCTCACGCAGGGCCTTCCGTTGATTTAACTATTTTCTCCTTACACCTAGCTGGTGTTTCCTCAATTTTAGGTGCAATCAATTTTATTACCACAACCCTAAATATAAAAGCACCATCTATAACTCAGTATCAAACACCCTTATTCGTGTGATCTGTTTTAATTACTGCAGTTTTACTTCTTCTTTCTTTACCTGCCC</value></qualifier></qualifiers></annotation></sequenceAnnotations><charSequence gapSuffixLength="1">GATTACTTGCTAAGCGCTTAAAACCCAACGGACTTGACG-GTACCCCATATCCATCTAGAGGAGCCTGTTCTATAATCGATAACCCCCGCTTAACCTCACCATTTCTTGTAATTCAACTTGTATACCTCCGTCGTCAGCTTACCTTATGAACGCCTAATAGTGAGCATAATGTCT-TACAACAATACGTCAGGTCAAGGTGCAGTATATGAAACGGGAAGAGATGGGCTACACTCTCTATCTTAGAGCATACGAAAAACT-ACCCTGAAACCTAGTTTAAAGGCGGATTTAGCAGTAAAAAGAAATAATCACGCTCTTTTTAACTCGGCACTGGGGTGTGTACACACCGCCCGTCACCCTCTTCAAATAAATTACT</charSequence></gappedSequence><referencedDocumentRevisionNumberThatStoredSequenceIsCopiedFrom>-1</referencedDocumentRevisionNumberThatStoredSequenceIsCopiedFrom></sequence><sequence><gappedSequence charSequenceRevision="1" annotationsRevision="1" charSequenceValidated="true" validatedCharSequenceGapCount="4" type="DefaultNucleotideSequence"><name>A._manaos_INPA_H_29572</name><description>A._manaos_INPA_H_29572</description><sequenceAnnotations><annotation><description>TACAAAACATAGAAGAGGCAAGTCGTAACATGTTTCAACGGCCGCGGTATCCTAACCGTGCGAAGGTAGCGTAATCACTTGTTCTCTAAATCAGGACTAGTATGAACGGCACCACGAGGGTTACACTGTCTCCTTTTTCCAATTAGTGAAATTAATTTTCCCGTGAAGAAGCGGGAATAAACCTATAAGACGAGAAGACCCTATGGAGCTTTAAACAATCTAGCATTTGCATATCTTCATGAACTCTCTAGACCTTGCACAATGACTAGGAGTTTTAGGTTGGGGTGACCACGGAGTAAAACTCATCCTCCATAATGAATGAATTGATTCTTAACTAAGAAACACTCTAAGTATTAATACACTAACATTTATTGACCCAATACAATTGATCAACGAACCAAGTTACCCTAGGGATAACAGCGCAATCCATTTCAAGAGCCCCTATCGCCAAATGGGTTTACGACCTCGATGTTGGATCAGGACATCCCAGTGGTGCAGCCACTCCTTTGTAATAATTTTTTTTATGGTAATACCCATTTTAATTGGTGGATTTGGAAATTGACTAGTTCCACTAATAATTGGCGCACCTGATATAACTTTTCCGCGAATAAACAATATAAGCTTTTGACTCCTTCCCCCCTCATTTCTTCTCCTTCTGGCATCCGCTGGAATTGAAGCTGGGGCCGGAACTGGCTGAACAGTTTATCCCCCTTTAGCCAGCAATCTTGCTCACGCAGGGCCTTCCGTTGATTTAACTATTTTCTCCTTACACCTAGCTGGTGTTTCCTCAATTTTAGGTGCAATCAATTTTATTACCACAACCCTAAATATAAAAGCACCATCTATAACTCAGTATCAAACACCCTTATTCGTGTGATCTGTTTTAATTACTGCAGTTTTACTTCTTCTTTCTTTACCTGCCC</description><type>Editing History Deletion</type><intervals><interval><minimumIndex>377</minimumIndex><maximumIndex>376</maximumIndex><direction>none</direction></interval></intervals><qualifiers><qualifier><name>Original Bases</name><value>TACAAAACATAGAAGAGGCAAGTCGTAACATGTTTCAACGGCCGCGGTATCCTAACCGTGCGAAGGTAGCGTAATCACTTGTTCTCTAAATCAGGACTAGTATGAACGGCACCACGAGGGTTACACTGTCTCCTTTTTCCAATTAGTGAAATTAATTTTCCCGTGAAGAAGCGGGAATAAACCTATAAGACGAGAAGACCCTATGGAGCTTTAAACAATCTAGCATTTGCATATCTTCATGAACTCTCTAGACCTTGCACAATGACTAGGAGTTTTAGGTTGGGGTGACCACGGAGTAAAACTCATCCTCCATAATGAATGAATTGATTCTTAACTAAGAAACACTCTAAGTATTAATACACTAACATTTATTGACCCAATACAATTGATCAACGAACCAAGTTACCCTAGGGATAACAGCGCAATCCATTTCAAGAGCCCCTATCGCCAAATGGGTTTACGACCTCGATGTTGGATCAGGACATCCCAGTGGTGCAGCCACTCCTTTGTAATAATTTTTTTTATGGTAATACCCATTTTAATTGGTGGATTTGGAAATTGACTAGTTCCACTAATAATTGGCGCACCTGATATAACTTTTCCGCGAATAAACAATATAAGCTTTTGACTCCTTCCCCCCTCATTTCTTCTCCTTCTGGCATCCGCTGGAATTGAAGCTGGGGCCGGAACTGGCTGAACAGTTTATCCCCCTTTAGCCAGCAATCTTGCTCACGCAGGGCCTTCCGTTGATTTAACTATTTTCTCCTTACACCTAGCTGGTGTTTCCTCAATTTTAGGTGCAATCAATTTTATTACCACAACCCTAAATATAAAAGCACCATCTATAACTCAGTATCAAACACCCTTATTCGTGTGATCTGTTTTAATTACTGCAGTTTTACTTCTTCTTTCTTTACCTGCCC</value></qualifier></qualifiers></annotation></sequenceAnnotations><charSequence gapSuffixLength="1">GATTACTTGCTAAGCGCTTAAAACCCAACGGACTTGACG-GTACCCCATATCCATCTAGAGGAGCCTGTTCTATAATCGATAACCCCCGCTTAACCTCACCATTTCTTGTAATTCAACTTGTATACCTCCGTCGTCAGCTTACCTTATGAACGCCTAATAGTGAGCATAATGTCT-TACAACAATACGTCAGGTCAAGGTGCAGTATATGAAACGGGAAGAGATGGGCTACACTCTCTATCTTAGAGCATACGAAAAACT-ACCCTGAAACCTAGTTTAAAGGCGGATTTAGCAGTAAAAAGAAATAATCACGCTCTTTTTAACTCGGCACTGGGGTGTGTACACACCGCCCGTCACCCTCTTCAAATAAATTACT</charSequence></gappedSequence><referencedDocumentRevisionNumberThatStoredSequenceIsCopiedFrom>-1</referencedDocumentRevisionNumberThatStoredSequenceIsCopiedFrom></sequence><sequence><gappedSequence charSequenceRevision="1" annotationsRevision="1" charSequenceValidated="true" validatedCharSequenceGapCount="4" type="DefaultNucleotideSequence"><name>A._manaos_INPA_H_30576</name><description>A._manaos_INPA_H_30576</description><sequenceAnnotations><annotation><description>TACAAAACATAGAAGAGGCAAGTCGTAACATGTTTCAACGGCCGCGGTATCCTAACCGTGCGAAGGTAGCGTAATCACTTGTTCTCTAAATCAGGACTAGTATGAACGGCACCACGAGGGTTACACTGTCTCCTTTTTCCAATTAGTGAAATTAATTTTCCCGTGAAGAAGCGGGAATAAACCTATAAGACGAGAAGACCCTATGGAGCTTTAAACAATCTAGCATTTGCATATCTTCATGAACTCTCTAGACCTTGCACAATGACTAGGAGTTTTAGGTTGGGGTGACCACGGAGTAAAACTCATCCTCCATAATGAATGAATTGATTCTTAACTAAGAAACACTCTAAGTATTAATACACTAACATTTATTGACCCAATACAATTGATCAACGAACCAAGTTACCCTAGGGATAACAGCGCAATCCATTTCAAGAGCCCCTATCGCCAAATGGGTTTACGACCTCGATGTTGGATCAGGACATCCCAGTGGTGCAGCCACTCCTTTGTAATAATTTTTTTTATGGTAATACCCATTTTAATTGGTGGATTTGGAAATTGACTAGTTCCACTAATAATTGGCGCACCTGATATAACTTTTCCGCGAATAAACAATATAAGCTTTTGACTCCTTCCCCCCTCATTTCTTCTCCTTCTGGCATCCGCTGGAATTGAAGCTGGGGCCGGAACTGGCTGAACAGTTTATCCCCCTTTAGCCAGCAATCTTGCTCACGCAGGGCCTTCCGTTGATTTAACTATTTTCTCCTTACACCTAGCTGGTGTTTCCTCAATTTTAGGTGCAATCAATTTTATTACCACAACCCTAAATATAAAAGCACCATCTATAACTCAGTATCAAACACCCTTATTCGTGTGATCTGTTTTAATTACTGCAGTTTTACTTCTTCTTTCTTTACCTGCCC</description><type>Editing History Deletion</type><intervals><interval><minimumIndex>377</minimumIndex><maximumIndex>376</maximumIndex><direction>none</direction></interval></intervals><qualifiers><qualifier><name>Original Bases</name><value>TACAAAACATAGAAGAGGCAAGTCGTAACATGTTTCAACGGCCGCGGTATCCTAACCGTGCGAAGGTAGCGTAATCACTTGTTCTCTAAATCAGGACTAGTATGAACGGCACCACGAGGGTTACACTGTCTCCTTTTTCCAATTAGTGAAATTAATTTTCCCGTGAAGAAGCGGGAATAAACCTATAAGACGAGAAGACCCTATGGAGCTTTAAACAATCTAGCATTTGCATATCTTCATGAACTCTCTAGACCTTGCACAATGACTAGGAGTTTTAGGTTGGGGTGACCACGGAGTAAAACTCATCCTCCATAATGAATGAATTGATTCTTAACTAAGAAACACTCTAAGTATTAATACACTAACATTTATTGACCCAATACAATTGATCAACGAACCAAGTTACCCTAGGGATAACAGCGCAATCCATTTCAAGAGCCCCTATCGCCAAATGGGTTTACGACCTCGATGTTGGATCAGGACATCCCAGTGGTGCAGCCACTCCTTTGTAATAATTTTTTTTATGGTAATACCCATTTTAATTGGTGGATTTGGAAATTGACTAGTTCCACTAATAATTGGCGCACCTGATATAACTTTTCCGCGAATAAACAATATAAGCTTTTGACTCCTTCCCCCCTCATTTCTTCTCCTTCTGGCATCCGCTGGAATTGAAGCTGGGGCCGGAACTGGCTGAACAGTTTATCCCCCTTTAGCCAGCAATCTTGCTCACGCAGGGCCTTCCGTTGATTTAACTATTTTCTCCTTACACCTAGCTGGTGTTTCCTCAATTTTAGGTGCAATCAATTTTATTACCACAACCCTAAATATAAAAGCACCATCTATAACTCAGTATCAAACACCCTTATTCGTGTGATCTGTTTTAATTACTGCAGTTTTACTTCTTCTTTCTTTACCTGCCC</value></qualifier></qualifiers></annotation></sequenceAnnotations><charSequence gapSuffixLength="1">GATTACTTGCTAAGCGCTTAAAACCCAACGGACTTGACG-GTACCCCATATCCATCTAGAGGAGCCTGTTCTATAATCGATAACCCCCGCTTAACCTCACCATTTCTTGTAATTCAACTTGTATACCTCCGTCGTCAGCTTACCTTATGAACGCCTAATAGTGAGCATAATGTCT-TACAACAATACGTCAGGTCAAGGTGCAGTATATGAAACGGGAAGAGATGGGCTACACTCTCTATCTTAGAGCATACGAAAAACT-ACCCTGAAACCTAGTTTAAAGGCGGATTTAGCAGTAAAAAGAAATAATCACACTCTTTTTAACTCGGCACTGGGGTGTGTACACACCGCCCGTCACCCTCTTCAAATAAATTACT</charSequence></gappedSequence><referencedDocumentRevisionNumberThatStoredSequenceIsCopiedFrom>-1</referencedDocumentRevisionNumberThatStoredSequenceIsCopiedFrom></sequence><sequence><gappedSequence charSequenceRevision="1" annotationsRevision="1" charSequenceValidated="true" validatedCharSequenceGapCount="4" type="DefaultNucleotideSequence"><name>A._sp._1_INPA_H_35513</name><description>A._sp._1_INPA_H_35513</description><sequenceAnnotations><annotation><description>TGCAACATACAGAAGAGGCAAGTCGTAACAGATGTCAACGGCCGCGGTATCCTAACCGTGCGAAGGTAGCGTAATCACTTGTTCTCTAAATCAGGACTAGTATGAACGGCACCACGAGGGTTACACTGTCTCCTTTTTCCAATTAGTGAACTTAATTTTCCCGTGAAGAAGCGGGAATAAATCTATAAGACGAGAAGACCCTATGGAGCTTTAAACAATCCAGCATTTGCAATCTTTCATGAACTCTCTAGACCCTGCATAATGACTAGAAGTTTTAGGTTGGGGCGACCGCGGAGTAAAACCCACCCTCCATTATGTAGGAATTGATTCTTAACTAAGAAACACTCTAAGTATTAACATACTAACATTTATTGACCCAATACAATTGATTAACGAACCAAGTTACCCTAGGGATAACAGCGCAATCCATTTCAAGAGCCCCTATCGCCAAATGGGTTTACGACCTCGATGTTGGATCAGGATATCCCAGTGGTGTAGCCGCTCCTTTGTAATAATTTTTTTTATGGTAATACCCATTTTAATTGGTGGATTTGGAAATTGACTAGTTCCACTAATAATTGGCGCACCTGATATAACTTTTCCGCGAATAAACAATATAAGCTTTTGACTCCTTCCCCCCTCATTTCTTCTCCTTCTGGCATCCGCTGGAATTGAAGCTGGGGCCGGAACTGGCTGAACAGTTTATCCCCCTTTAGCCAGCAATCTTGCTCACGCAGGGCCTTCCGTTGATTTAACTATTTTCTCCTTACACCTAGCTGGTGTTTCCTCAATTTTAGGTGCAATCAATTTTATTACCACAACCCTAAATATAAAAGCACCATCTATAACTCAGTATCAAACACCCTTATTCGTGTGATCTGTTTTAATTACTGCAGTTTTACTTCTTCTTTCTTTACCTGCCC</description><type>Editing History Deletion</type><intervals><interval><minimumIndex>377</minimumIndex><maximumIndex>376</maximumIndex><direction>none</direction></interval></intervals><qualifiers><qualifier><name>Original Bases</name><value>TGCAACATACAGAAGAGGCAAGTCGTAACAGATGTCAACGGCCGCGGTATCCTAACCGTGCGAAGGTAGCGTAATCACTTGTTCTCTAAATCAGGACTAGTATGAACGGCACCACGAGGGTTACACTGTCTCCTTTTTCCAATTAGTGAACTTAATTTTCCCGTGAAGAAGCGGGAATAAATCTATAAGACGAGAAGACCCTATGGAGCTTTAAACAATCCAGCATTTGCAATCTTTCATGAACTCTCTAGACCCTGCATAATGACTAGAAGTTTTAGGTTGGGGCGACCGCGGAGTAAAACCCACCCTCCATTATGTAGGAATTGATTCTTAACTAAGAAACACTCTAAGTATTAACATACTAACATTTATTGACCCAATACAATTGATTAACGAACCAAGTTACCCTAGGGATAACAGCGCAATCCATTTCAAGAGCCCCTATCGCCAAATGGGTTTACGACCTCGATGTTGGATCAGGATATCCCAGTGGTGTAGCCGCTCCTTTGTAATAATTTTTTTTATGGTAATACCCATTTTAATTGGTGGATTTGGAAATTGACTAGTTCCACTAATAATTGGCGCACCTGATATAACTTTTCCGCGAATAAACAATATAAGCTTTTGACTCCTTCCCCCCTCATTTCTTCTCCTTCTGGCATCCGCTGGAATTGAAGCTGGGGCCGGAACTGGCTGAACAGTTTATCCCCCTTTAGCCAGCAATCTTGCTCACGCAGGGCCTTCCGTTGATTTAACTATTTTCTCCTTACACCTAGCTGGTGTTTCCTCAATTTTAGGTGCAATCAATTTTATTACCACAACCCTAAATATAAAAGCACCATCTATAACTCAGTATCAAACACCCTTATTCGTGTGATCTGTTTTAATTACTGCAGTTTTACTTCTTCTTTCTTTACCTGCCC</value></qualifier></qualifiers></annotation></sequenceAnnotations><charSequence gapSuffixLength="1">GATTACTTGCTAAGCGCTTAAAACCCAAAGGACTTGACG-GTACCCCATATCCATCTAGAGGAGCCTGTTCTATAATCGATAACCCCCGTTTAACCTCACCATTTCTGGTAATTCAACTTGTATACCTCCGTCGTCAGCTTACCTTGTGAGCGCCTAATAGTGAGCACAATGTCT-TACAACAATACGTCAGGTCAAGGTGCAGTATATGAAACGGGAAGAAATGGGCTACACTCTCTATCTTAGAGCATACGAAAAACT-ATCATGAAATCTAGTTTAAAGGCGGATTTAGCAGTAAAAAGAGATCATCATACTCATTTTAAAATGGCACTGGGGTGTGTACACACCGCCCGTCACCCTCTTCAAATAAATTACT</charSequence></gappedSequence><referencedDocumentRevisionNumberThatStoredSequenceIsCopiedFrom>-1</referencedDocumentRevisionNumberThatStoredSequenceIsCopiedFrom></sequence><sequence><gappedSequence charSequenceRevision="1" annotationsRevision="1" charSequenceValidated="true" validatedCharSequenceGapCount="4" type="DefaultNucleotideSequence"><name>A._sp._1_INPA_H_35514</name><description>A._sp._1_INPA_H_35514</description><sequenceAnnotations><annotation><description>TGCAACATACAGAAGAGGCAAGTCGTAACAGATGTCAACGGCCGCGGTATCCTAACCGTGCGAAGGTAGCGTAATCACTTGTTCTCTAAATCAGGACTAGTATGAACGGCACCACGAGGGTTACACTGTCTCCTTTTTCCAATTAGTGAACTTAATTTTCCCGTGAAGAAGCGGGAATAAATCTATAAGACGAGAAGACCCTATGGAGCTTTAAACAATCCAGCATTTGCAATCTTTCATGAACTCTCTAGACCCTGCATAATGACTAGAAGTTTTAGGTTGGGGCGACCGCGGAGTAAAACCCACCCTCCATTATGTAGGAATTGATTCTTAACTAAGAAACACTCTAAGTATTAACATACTAACATTTATTGACCCAATACAATTGATTAACGAACCAAGTTACCCTAGGGATAACAGCGCAATCCATTTCAAGAGCCCCTATCGCCAAATGGGTTTACGACCTCGATGTTGGATCAGGATATCCCAGTGGTGTAGCCGCTCCTTTGTAATAATTTTTTTTATGGTAATACCCATTTTAATTGGTGGATTTGGAAATTGACTAGTTCCACTAATAATTGGCGCACCTGATATAACTTTTCCGCGAATAAACAATATAAGCTTTTGACTCCTTCCCCCCTCATTTCTTCTCCTTCTGGCATCCGCTGGAATTGAAGCTGGGGCCGGAACTGGCTGAACAGTTTATCCCCCTTTAGCCAGCAATCTTGCTCACGCAGGGCCTTCCGTTGATTTAACTATTTTCTCCTTACACCTAGCTGGTGTTTCCTCAATTTTAGGTGCAATCAATTTTATTACCACAACCCTAAATATAAAAGCACCATCTATAACTCAGTATCAAACACCCTTATTCGTGTGATCTGTTTTAATTACTGCAGTTTTACTTCTTCTTTCTTTACCTGCCC</description><type>Editing History Deletion</type><intervals><interval><minimumIndex>377</minimumIndex><maximumIndex>376</maximumIndex><direction>none</direction></interval></intervals><qualifiers><qualifier><name>Original Bases</name><value>TGCAACATACAGAAGAGGCAAGTCGTAACAGATGTCAACGGCCGCGGTATCCTAACCGTGCGAAGGTAGCGTAATCACTTGTTCTCTAAATCAGGACTAGTATGAACGGCACCACGAGGGTTACACTGTCTCCTTTTTCCAATTAGTGAACTTAATTTTCCCGTGAAGAAGCGGGAATAAATCTATAAGACGAGAAGACCCTATGGAGCTTTAAACAATCCAGCATTTGCAATCTTTCATGAACTCTCTAGACCCTGCATAATGACTAGAAGTTTTAGGTTGGGGCGACCGCGGAGTAAAACCCACCCTCCATTATGTAGGAATTGATTCTTAACTAAGAAACACTCTAAGTATTAACATACTAACATTTATTGACCCAATACAATTGATTAACGAACCAAGTTACCCTAGGGATAACAGCGCAATCCATTTCAAGAGCCCCTATCGCCAAATGGGTTTACGACCTCGATGTTGGATCAGGATATCCCAGTGGTGTAGCCGCTCCTTTGTAATAATTTTTTTTATGGTAATACCCATTTTAATTGGTGGATTTGGAAATTGACTAGTTCCACTAATAATTGGCGCACCTGATATAACTTTTCCGCGAATAAACAATATAAGCTTTTGACTCCTTCCCCCCTCATTTCTTCTCCTTCTGGCATCCGCTGGAATTGAAGCTGGGGCCGGAACTGGCTGAACAGTTTATCCCCCTTTAGCCAGCAATCTTGCTCACGCAGGGCCTTCCGTTGATTTAACTATTTTCTCCTTACACCTAGCTGGTGTTTCCTCAATTTTAGGTGCAATCAATTTTATTACCACAACCCTAAATATAAAAGCACCATCTATAACTCAGTATCAAACACCCTTATTCGTGTGATCTGTTTTAATTACTGCAGTTTTACTTCTTCTTTCTTTACCTGCCC</value></qualifier></qualifiers></annotation></sequenceAnnotations><charSequence gapSuffixLength="1">GATTACTTGCTAAGCGCTTAAAACCCAAAGGACTTGACG-GTACCCCATATCCATCTAGAGGAGCCTGTTCTATAATCGATAACCCCCGTTTAACCTCACCATTTCTGGTAATTCAACTTGTATACCTCCGTCGTCAGCTTACCTTGTGAGCGCCTAATAGTGAGCACAATGTCT-TACAACAATACGTCAGGTCAAGGTGCAGTATATGAAACGGGAAGAAATGGGCTACACTCTCTATCTTAGAGCATACGAAAAACT-ATCATGAAATCTAGTTTAAAGGCGGATTTAGCAGTAAAAAGAGATCATCATACTCATTTTAAAATGGCACTGGGGTGTGTACACACCGCCCGTCACCCTCTTCAAATAAATTACT</charSequence></gappedSequence><referencedDocumentRevisionNumberThatStoredSequenceIsCopiedFrom>-1</referencedDocumentRevisionNumberThatStoredSequenceIsCopiedFrom></sequence><sequence><gappedSequence charSequenceRevision="1" annotationsRevision="1" charSequenceValidated="true" validatedCharSequenceGapCount="4" type="DefaultNucleotideSequence"><name>A._sp._1_INPA_H_35515</name><description>A._sp._1_INPA_H_35515</description><sequenceAnnotations><annotation><description>TGCAACATACAGAAGAGGCAAGTCGTAACAGATGTCAACGGCCGCGGTATCCTAACCGTGCGAAGGTAGCGTAATCACTTGTTCTCTAAATCAGGACTAGTATGAACGGCACCACGAGGGTTACACTGTCTCCTTTTTCCAATTAGTGAACTTAATTTTCCCGTGAAGAAGCGGGAATAAATCTATAAGACGAGAAGACCCTATGGAGCTTTAAACAATCCAGCATTTGCAATCTTTCATGAACTCTCTAGACCCTGCATAATGACTAGAAGTTTTAGGTTGGGGCGACCGCGGAGTAAAACCCACCCTCCATTATGTAGGAATTGATTCTTAACTAAGAAACACTCTAAGTATTAACATACTAACATTTATTGACCCAATACAATTGATTAACGAACCAAGTTACCCTAGGGATAACAGCGCAATCCATTTCAAGAGCCCCTATCGCCAAATGGGTTTACGACCTCGATGTTGGATCAGGATATCCCAGTGGTGTAGCCGCTCCTTTGTAATAATTTTTTTTATGGTAATACCCATTTTAATTGGTGGATTTGGAAATTGACTAGTTCCACTAATAATTGGCGCACCTGATATAACTTTTCCGCGAATAAACAATATAAGCTTTTGACTCCTTCCCCCCTCATTTCTTCTCCTTCTGGCATCCGCTGGAATTGAAGCTGGGGCCGGAACTGGCTGAACAGTTTATCCCCCTTTAGCCAGCAATCTTGCTCACGCAGGGCCTTCCGTTGATTTAACTATTTTCTCCTTACACCTAGCTGGTGTTTCCTCAATTTTAGGTGCAATCAATTTTATTACCACAACCCTAAATATAAAAGCACCATCTATAACTCAGTATCAAACACCCTTATTCGTGTGATCTGTTTTAATTACTGCAGTTTTACTTCTTCTTTCTTTACCTGCCC</description><type>Editing History Deletion</type><intervals><interval><minimumIndex>377</minimumIndex><maximumIndex>376</maximumIndex><direction>none</direction></interval></intervals><qualifiers><qualifier><name>Original Bases</name><value>TGCAACATACAGAAGAGGCAAGTCGTAACAGATGTCAACGGCCGCGGTATCCTAACCGTGCGAAGGTAGCGTAATCACTTGTTCTCTAAATCAGGACTAGTATGAACGGCACCACGAGGGTTACACTGTCTCCTTTTTCCAATTAGTGAACTTAATTTTCCCGTGAAGAAGCGGGAATAAATCTATAAGACGAGAAGACCCTATGGAGCTTTAAACAATCCAGCATTTGCAATCTTTCATGAACTCTCTAGACCCTGCATAATGACTAGAAGTTTTAGGTTGGGGCGACCGCGGAGTAAAACCCACCCTCCATTATGTAGGAATTGATTCTTAACTAAGAAACACTCTAAGTATTAACATACTAACATTTATTGACCCAATACAATTGATTAACGAACCAAGTTACCCTAGGGATAACAGCGCAATCCATTTCAAGAGCCCCTATCGCCAAATGGGTTTACGACCTCGATGTTGGATCAGGATATCCCAGTGGTGTAGCCGCTCCTTTGTAATAATTTTTTTTATGGTAATACCCATTTTAATTGGTGGATTTGGAAATTGACTAGTTCCACTAATAATTGGCGCACCTGATATAACTTTTCCGCGAATAAACAATATAAGCTTTTGACTCCTTCCCCCCTCATTTCTTCTCCTTCTGGCATCCGCTGGAATTGAAGCTGGGGCCGGAACTGGCTGAACAGTTTATCCCCCTTTAGCCAGCAATCTTGCTCACGCAGGGCCTTCCGTTGATTTAACTATTTTCTCCTTACACCTAGCTGGTGTTTCCTCAATTTTAGGTGCAATCAATTTTATTACCACAACCCTAAATATAAAAGCACCATCTATAACTCAGTATCAAACACCCTTATTCGTGTGATCTGTTTTAATTACTGCAGTTTTACTTCTTCTTTCTTTACCTGCCC</value></qualifier></qualifiers></annotation></sequenceAnnotations><charSequence gapSuffixLength="1">GATTACTTGCTAAGCGCTTAAAACCCAAAGGACTTGACG-GTACCCCATATCCATCTAGAGGAGCCTGTTCTATAATCGATAACCCCCGTTTAACCTCACCATTTCTGGTAATTCAACTTGTATACCTCCGTCGTCAGCTTACCTTGTGAGCGCCTAATAGTGAGCACAATGTCT-TACAACAATACGTCAGGTCAAGGTGCAGTATATGAAACGGGAAGAAATGGGCTACACTCTCTATCTTAGAGCATACGAAAAACT-ATCATGAAATCTAGTTTAAAGGCGGATTTAGCAGTAAAAAGAGATCATCATACTCATTTTAAAATGGCACTGGGGTGTGTACACACCGCCCGTCACCCTCTTCAAATAAATTACT</charSequence></gappedSequence><referencedDocumentRevisionNumberThatStoredSequenceIsCopiedFrom>-1</referencedDocumentRevisionNumberThatStoredSequenceIsCopiedFrom></sequence><sequence><gappedSequence charSequenceRevision="1" annotationsRevision="1" charSequenceValidated="true" validatedCharSequenceGapCount="4" type="DefaultNucleotideSequence"><name>A._sp._1_INPA_H_35516</name><description>A._sp._1_INPA_H_35516</description><sequenceAnnotations><annotation><description>TGCAACATACAGAAGAGGCAAGTCGTAACAGATGTCAACGGCCGCGGTATCCTAACCGTGCGAAGGTAGCGTAATCACTTGTTCTCTAAATCAGGACTAGTATGAACGGCACCACGAGGGTTACACTGTCTCCTTTTTCCAATTAGTGAACTTAATTTTCCCGTGAAGAAGCGGGAATAAATCTATAAGACGAGAAGACCCTATGGAGCTTTAAACAATCCAGCATTTGCAATCTTTCATGAACTCTCTAGACCCTGCATAATGACTAGAAGTTTTAGGTTGGGGCGACCGCGGAGTAAAACCCACCCTCCATTATGTAGGAATTGATTCTTAACTAAGAAACACTCTAAGTATTAACATACTAACATTTATTGACCCAATACAATTGATTAACGAACCAAGTTACCCTAGGGATAACAGCGCAATCCATTTCAAGAGCCCCTATCGCCAAATGGGTTTACGACCTCGATGTTGGATCAGGATATCCCAGTGGTGTAGCCGCTCCTTTGTAATAATTTTTTTTATGGTAATACCCATTTTAATTGGTGGATTTGGAAATTGACTAGTTCCACTAATAATTGGCGCACCTGATATAACTTTTCCGCGAATAAACAATATAAGCTTTTGACTCCTTCCCCCCTCATTTCTTCTCCTTCTGGCATCCGCTGGAATTGAAGCTGGGGCCGGAACTGGCTGAACAGTTTATCCCCCTTTAGCCAGCAATCTTGCTCACGCAGGGCCTTCCGTTGATTTAACTATTTTCTCCTTACACCTAGCTGGTGTTTCCTCAATTTTAGGTGCAATCAATTTTATTACCACAACCCTAAATATAAAAGCACCATCTATAACTCAGTATCAAACACCCTTATTCGTGTGATCTGTTTTAATTACTGCAGTTTTACTTCTTCTTTCTTTACCTGCCC</description><type>Editing History Deletion</type><intervals><interval><minimumIndex>377</minimumIndex><maximumIndex>376</maximumIndex><direction>none</direction></interval></intervals><qualifiers><qualifier><name>Original Bases</name><value>TGCAACATACAGAAGAGGCAAGTCGTAACAGATGTCAACGGCCGCGGTATCCTAACCGTGCGAAGGTAGCGTAATCACTTGTTCTCTAAATCAGGACTAGTATGAACGGCACCACGAGGGTTACACTGTCTCCTTTTTCCAATTAGTGAACTTAATTTTCCCGTGAAGAAGCGGGAATAAATCTATAAGACGAGAAGACCCTATGGAGCTTTAAACAATCCAGCATTTGCAATCTTTCATGAACTCTCTAGACCCTGCATAATGACTAGAAGTTTTAGGTTGGGGCGACCGCGGAGTAAAACCCACCCTCCATTATGTAGGAATTGATTCTTAACTAAGAAACACTCTAAGTATTAACATACTAACATTTATTGACCCAATACAATTGATTAACGAACCAAGTTACCCTAGGGATAACAGCGCAATCCATTTCAAGAGCCCCTATCGCCAAATGGGTTTACGACCTCGATGTTGGATCAGGATATCCCAGTGGTGTAGCCGCTCCTTTGTAATAATTTTTTTTATGGTAATACCCATTTTAATTGGTGGATTTGGAAATTGACTAGTTCCACTAATAATTGGCGCACCTGATATAACTTTTCCGCGAATAAACAATATAAGCTTTTGACTCCTTCCCCCCTCATTTCTTCTCCTTCTGGCATCCGCTGGAATTGAAGCTGGGGCCGGAACTGGCTGAACAGTTTATCCCCCTTTAGCCAGCAATCTTGCTCACGCAGGGCCTTCCGTTGATTTAACTATTTTCTCCTTACACCTAGCTGGTGTTTCCTCAATTTTAGGTGCAATCAATTTTATTACCACAACCCTAAATATAAAAGCACCATCTATAACTCAGTATCAAACACCCTTATTCGTGTGATCTGTTTTAATTACTGCAGTTTTACTTCTTCTTTCTTTACCTGCCC</value></qualifier></qualifiers></annotation></sequenceAnnotations><charSequence gapSuffixLength="1">GATTACTTGCTAAGCGCTTAAAACCCAAAGGACTTGACG-GTACCCCATATCCATCTAGAGGAGCCTGTTCTATAATCGATAACCCCCGTTTAACCTCACCATTTCTGGTAATTCAACTTGTATACCTCCGTCGTCAGCTTACCTTGTGAGCGCCTAATAGTGAGCACAATGTCT-TACAACAATACGTCAGGTCAAGGTGCAGTATATGAAACGGGAAGAAATGGGCTACACTCTCTATCTTAGAGCATACGAAAAACT-ATCATGAAATCTAGTTTAAAGGCGGATTTAGCAGTAAAAAGAGATCATCATACTCATTTTAAAATGGCACTGGGGTGTGTACACACCGCCCGTCACCCTCTTCAAATAAATTACT</charSequence></gappedSequence><referencedDocumentRevisionNumberThatStoredSequenceIsCopiedFrom>-1</referencedDocumentRevisionNumberThatStoredSequenceIsCopiedFrom></sequence><sequence><gappedSequence charSequenceRevision="1" annotationsRevision="1" charSequenceValidated="true" validatedCharSequenceGapCount="4" type="DefaultNucleotideSequence"><name>A._sp._1_INPA_H_35518</name><description>A._sp._1_INPA_H_35518</description><sequenceAnnotations><annotation><description>TGCAACATACAGAAGAGGCAAGTCGTAACAGATGTCAACGGCCGCGGTATCCTAACCGTGCGAAGGTAGCGTAATCACTTGTTCTCTAAATCAGGACTAGTATGAACGGCACCACGAGGGTTACACTGTCTCCTTTTTCCAATTAGTGAACTTAATTTTCCCGTGAAGAAGCGGGAATAAATCTATAAGACGAGAAGACCCTATGGAGCTTTAAACAATCCAGCATTTGCAATCTTTCATGAACTCTCTAGACCCTGCATAATGACTAGAAGTTTTAGGTTGGGGCGACCGCGGAGTAAAACCCACCCTCCATTATGTAGGAATTGATTCTTAACTAAGAAACACTCTAAGTATTAACATACTAACATTTATTGACCCAATACAATTGATTAACGAACCAAGTTACCCTAGGGATAACAGCGCAATCCATTTCAAGAGCCCCTATCGCCAAATGGGTTTACGACCTCGATGTTGGATCAGGATATCCCAGTGGTGTAGCCGCTCCTTTGTAATAATTTTTTTTATGGTAATACCCATTTTAATTGGTGGATTTGGAAATTGACTAGTTCCACTAATAATTGGCGCACCTGATATAACTTTTCCGCGAATAAACAATATAAGCTTTTGACTCCTTCCCCCCTCATTTCTTCTCCTTCTGGCATCCGCTGGAATTGAAGCTGGGGCCGGAACTGGCTGAACAGTTTATCCCCCTTTAGCCAGCAATCTTGCTCACGCAGGGCCTTCCGTTGATTTAACTATTTTCTCCTTACACCTAGCTGGTGTTTCCTCAATTTTAGGTGCAATCAATTTTATTACCACAACCCTAAATATAAAAGCACCATCTATAACTCAGTATCAAACACCCTTATTCGTGTGATCTGTTTTAATTACTGCAGTTTTACTTCTTCTTTCTTTACCTGCCC</description><type>Editing History Deletion</type><intervals><interval><minimumIndex>377</minimumIndex><maximumIndex>376</maximumIndex><direction>none</direction></interval></intervals><qualifiers><qualifier><name>Original Bases</name><value>TGCAACATACAGAAGAGGCAAGTCGTAACAGATGTCAACGGCCGCGGTATCCTAACCGTGCGAAGGTAGCGTAATCACTTGTTCTCTAAATCAGGACTAGTATGAACGGCACCACGAGGGTTACACTGTCTCCTTTTTCCAATTAGTGAACTTAATTTTCCCGTGAAGAAGCGGGAATAAATCTATAAGACGAGAAGACCCTATGGAGCTTTAAACAATCCAGCATTTGCAATCTTTCATGAACTCTCTAGACCCTGCATAATGACTAGAAGTTTTAGGTTGGGGCGACCGCGGAGTAAAACCCACCCTCCATTATGTAGGAATTGATTCTTAACTAAGAAACACTCTAAGTATTAACATACTAACATTTATTGACCCAATACAATTGATTAACGAACCAAGTTACCCTAGGGATAACAGCGCAATCCATTTCAAGAGCCCCTATCGCCAAATGGGTTTACGACCTCGATGTTGGATCAGGATATCCCAGTGGTGTAGCCGCTCCTTTGTAATAATTTTTTTTATGGTAATACCCATTTTAATTGGTGGATTTGGAAATTGACTAGTTCCACTAATAATTGGCGCACCTGATATAACTTTTCCGCGAATAAACAATATAAGCTTTTGACTCCTTCCCCCCTCATTTCTTCTCCTTCTGGCATCCGCTGGAATTGAAGCTGGGGCCGGAACTGGCTGAACAGTTTATCCCCCTTTAGCCAGCAATCTTGCTCACGCAGGGCCTTCCGTTGATTTAACTATTTTCTCCTTACACCTAGCTGGTGTTTCCTCAATTTTAGGTGCAATCAATTTTATTACCACAACCCTAAATATAAAAGCACCATCTATAACTCAGTATCAAACACCCTTATTCGTGTGATCTGTTTTAATTACTGCAGTTTTACTTCTTCTTTCTTTACCTGCCC</value></qualifier></qualifiers></annotation></sequenceAnnotations><charSequence gapSuffixLength="1">GATTACTTGCTAAGCGCTTAAAACCCAAAGGACTTGACG-GTACCCCATATCCATCTAGAGGAGCCTGTTCTATAATCGATAACCCCCGTTTAACCTCACCATTTCTGGTAATTCAACTTGTATACCTCCGTCGTCAGCTTACCTTGTGAGCGCCTAATAGTGAGCACAATGTCT-TACAACAATACGTCAGGTCAAGGTGCAGTATATGAAACGGGAAGAAATGGGCTACACTCTCTATCTTAGAGCATACGAAAAACT-ATCATGAAATCTAGTTTAAAGGCGGATTTAGCAGTAAAAAGAGATCATCATACTCATTTTAAAATGGCACTGGGGTGTGTACACACCGCCCGTCACCCTCTTCAAATAAATTACT</charSequence></gappedSequence><referencedDocumentRevisionNumberThatStoredSequenceIsCopiedFrom>-1</referencedDocumentRevisionNumberThatStoredSequenceIsCopiedFrom></sequence><sequence><gappedSequence charSequenceRevision="1" annotationsRevision="1" charSequenceValidated="true" validatedCharSequenceGapCount="4" type="DefaultNucleotideSequence"><name>A._sp._1_INPA_H_35519</name><description>A._sp._1_INPA_H_35519</description><sequenceAnnotations><annotation><description>TGCAACATACAGAAGAGGCAAGTCGTAACAGATGTCAACGGCCGCGGTATCCTAACCGTGCGAAGGTAGCGTAATCACTTGTTCTCTAAATCAGGACTAGTATGAACGGCACCACGAGGGTTACACTGTCTCCTTTTTCCAATTAGTGAACTTAATTTTCCCGTGAAGAAGCGGGAATAAATCTATAAGACGAGAAGACCCTATGGAGCTTTAAACAATCCAGCATTTGCAATCTTTCATGAACTCTCTAGACCCTGCATAATGACTAGAAGTTTTAGGTTGGGGCGACCGCGGAGTAAAACCCACCCTCCATTATGTAGGAATTGATTCTTAACTAAGAAACACTCTAAGTATTAACATACTAACATTTATTGACCCAATACAATTGATTAACGAACCAAGTTACCCTAGGGATAACAGCGCAATCCATTTCAAGAGCCCCTATCGCCAAATGGGTTTACGACCTCGATGTTGGATCAGGATATCCCAGTGGTGTAGCCGCTCCTTTGTAATAATTTTTTTTATGGTAATACCCATTTTAATTGGTGGATTTGGAAATTGACTAGTTCCACTAATAATTGGCGCACCTGATATAACTTTTCCGCGAATAAACAATATAAGCTTTTGACTCCTTCCCCCCTCATTTCTTCTCCTTCTGGCATCCGCTGGAATTGAAGCTGGGGCCGGAACTGGCTGAACAGTTTATCCCCCTTTAGCCAGCAATCTTGCTCACGCAGGGCCTTCCGTTGATTTAACTATTTTCTCCTTACACCTAGCTGGTGTTTCCTCAATTTTAGGTGCAATCAATTTTATTACCACAACCCTAAATATAAAAGCACCATCTATAACTCAGTATCAAACACCCTTATTCGTGTGATCTGTTTTAATTACTGCAGTTTTACTTCTTCTTTCTTTACCTGCCC</description><type>Editing History Deletion</type><intervals><interval><minimumIndex>377</minimumIndex><maximumIndex>376</maximumIndex><direction>none</direction></interval></intervals><qualifiers><qualifier><name>Original Bases</name><value>TGCAACATACAGAAGAGGCAAGTCGTAACAGATGTCAACGGCCGCGGTATCCTAACCGTGCGAAGGTAGCGTAATCACTTGTTCTCTAAATCAGGACTAGTATGAACGGCACCACGAGGGTTACACTGTCTCCTTTTTCCAATTAGTGAACTTAATTTTCCCGTGAAGAAGCGGGAATAAATCTATAAGACGAGAAGACCCTATGGAGCTTTAAACAATCCAGCATTTGCAATCTTTCATGAACTCTCTAGACCCTGCATAATGACTAGAAGTTTTAGGTTGGGGCGACCGCGGAGTAAAACCCACCCTCCATTATGTAGGAATTGATTCTTAACTAAGAAACACTCTAAGTATTAACATACTAACATTTATTGACCCAATACAATTGATTAACGAACCAAGTTACCCTAGGGATAACAGCGCAATCCATTTCAAGAGCCCCTATCGCCAAATGGGTTTACGACCTCGATGTTGGATCAGGATATCCCAGTGGTGTAGCCGCTCCTTTGTAATAATTTTTTTTATGGTAATACCCATTTTAATTGGTGGATTTGGAAATTGACTAGTTCCACTAATAATTGGCGCACCTGATATAACTTTTCCGCGAATAAACAATATAAGCTTTTGACTCCTTCCCCCCTCATTTCTTCTCCTTCTGGCATCCGCTGGAATTGAAGCTGGGGCCGGAACTGGCTGAACAGTTTATCCCCCTTTAGCCAGCAATCTTGCTCACGCAGGGCCTTCCGTTGATTTAACTATTTTCTCCTTACACCTAGCTGGTGTTTCCTCAATTTTAGGTGCAATCAATTTTATTACCACAACCCTAAATATAAAAGCACCATCTATAACTCAGTATCAAACACCCTTATTCGTGTGATCTGTTTTAATTACTGCAGTTTTACTTCTTCTTTCTTTACCTGCCC</value></qualifier></qualifiers></annotation></sequenceAnnotations><charSequence gapSuffixLength="1">GATTACTTGCTAAGCGCTTAAAACCCAAAGGACTTGACG-GTACCCCATATCCATCTAGAGGAGCCTGTTCTATAATCGATAACCCCCGTTTAACCTCACCATTTCTGGTAATTCAACTTGTATACCTCCGTCGTCAGCTTACCTTGTGAGCGCCTAATAGTGAGCACAATGTCT-TACAACAATACGTCAGGTCAAGGTGCAGTATATGAAACGGGAAGAAATGGGCTACACTCTCTATCTTAGAGCATACGAAAAACT-ATCATGAAATCTAGTTTAAAGGCGGATTTAGCAGTAAAAAGAGATCATCATACTCATTTTAAAATGGCACTGGGGTGTGTACACACCGCCCGTCACCCTCTTCAAATAAATTACT</charSequence></gappedSequence><referencedDocumentRevisionNumberThatStoredSequenceIsCopiedFrom>-1</referencedDocumentRevisionNumberThatStoredSequenceIsCopiedFrom></sequence><sequence><gappedSequence charSequenceRevision="1" annotationsRevision="1" charSequenceValidated="true" validatedCharSequenceGapCount="4" type="DefaultNucleotideSequence"><name>A._sp._1_INPA_H_35528</name><description>A._sp._1_INPA_H_35528</description><sequenceAnnotations><annotation><description>TGCAACATACAGAAGAGGCAAGTCGTAACAGATGTCAACGGCCGCGGTATCCTAACCGTGCGAAGGTAGCGTAATCACTTGTTCTCTAAATCAGGACTAGTATGAACGGCACCACGAGGGTTACACTGTCTCCTTTTTCCAATTAGTGAACTTAATTTTCCCGTGAAGAAGCGGGAATAAATCTATAAGACGAGAAGACCCTATGGAGCTTTAAACAATCCAGCATTTGCAATCTTTCATGAACTCTCTAGACCCTGCATAATGACTAGAAGTTTTAGGTTGGGGCGACCGCGGAGTAAAACCCACCCTCCATTATGTAGGAATTGATTCTTAACTAAGAAACACTCTAAGTATTAACATACTAACATTTATTGACCCAATACAATTGATTAACGAACCAAGTTACCCTAGGGATAACAGCGCAATCCATTTCAAGAGCCCCTATCGCCAAATGGGTTTACGACCTCGATGTTGGATCAGGATATCCCAGTGGTGTAGCCGCTCCTTTGTAATAATTTTTTTTATGGTAATACCCATTTTAATTGGTGGATTTGGAAATTGACTAGTTCCACTAATAATTGGCGCACCTGATATAACTTTTCCGCGAATAAACAATATAAGCTTTTGACTCCTTCCCCCCTCATTTCTTCTCCTTCTGGCATCCGCTGGAATTGAAGCTGGGGCCGGAACTGGCTGAACAGTTTATCCCCCTTTAGCCAGCAATCTTGCTCACGCAGGGCCTTCCGTTGATTTAACTATTTTCTCCTTACACCTAGCTGGTGTTTCCTCAATTTTAGGTGCAATCAATTTTATTACCACAACCCTAAATATAAAAGCACCATCTATAACTCAGTATCAAACACCCTTATTCGTGTGATCTGTTTTAATTACTGCAGTTTTACTTCTTCTTTCTTTACCTGCCC</description><type>Editing History Deletion</type><intervals><interval><minimumIndex>377</minimumIndex><maximumIndex>376</maximumIndex><direction>none</direction></interval></intervals><qualifiers><qualifier><name>Original Bases</name><value>TGCAACATACAGAAGAGGCAAGTCGTAACAGATGTCAACGGCCGCGGTATCCTAACCGTGCGAAGGTAGCGTAATCACTTGTTCTCTAAATCAGGACTAGTATGAACGGCACCACGAGGGTTACACTGTCTCCTTTTTCCAATTAGTGAACTTAATTTTCCCGTGAAGAAGCGGGAATAAATCTATAAGACGAGAAGACCCTATGGAGCTTTAAACAATCCAGCATTTGCAATCTTTCATGAACTCTCTAGACCCTGCATAATGACTAGAAGTTTTAGGTTGGGGCGACCGCGGAGTAAAACCCACCCTCCATTATGTAGGAATTGATTCTTAACTAAGAAACACTCTAAGTATTAACATACTAACATTTATTGACCCAATACAATTGATTAACGAACCAAGTTACCCTAGGGATAACAGCGCAATCCATTTCAAGAGCCCCTATCGCCAAATGGGTTTACGACCTCGATGTTGGATCAGGATATCCCAGTGGTGTAGCCGCTCCTTTGTAATAATTTTTTTTATGGTAATACCCATTTTAATTGGTGGATTTGGAAATTGACTAGTTCCACTAATAATTGGCGCACCTGATATAACTTTTCCGCGAATAAACAATATAAGCTTTTGACTCCTTCCCCCCTCATTTCTTCTCCTTCTGGCATCCGCTGGAATTGAAGCTGGGGCCGGAACTGGCTGAACAGTTTATCCCCCTTTAGCCAGCAATCTTGCTCACGCAGGGCCTTCCGTTGATTTAACTATTTTCTCCTTACACCTAGCTGGTGTTTCCTCAATTTTAGGTGCAATCAATTTTATTACCACAACCCTAAATATAAAAGCACCATCTATAACTCAGTATCAAACACCCTTATTCGTGTGATCTGTTTTAATTACTGCAGTTTTACTTCTTCTTTCTTTACCTGCCC</value></qualifier></qualifiers></annotation></sequenceAnnotations><charSequence gapSuffixLength="1">GATTACTTGCTAAGCGCTTAAAACCCAAAGGACTTGACG-GTACCCCATATCCATCTAGAGGAGCCTGTTCTATAATCGATAACCCCCGTTTAACCTCACCATTTCTGGTAATTCAACTTGTATACCTCCGTCGTCAGCTTACCTTGTGAGCGCCTAATAGTGAGCACAATGTCT-TACAACAATACGTCAGGTCAAGGTGCAGTATATGAAACGGGAAGAAATGGGCTACACTCTCTATCTTAGAGCATACGAAAAACT-ATCATGAAATCTAGTTTAAAGGCGGATTTAGCAGTAAAAAGAGATCATCATACTCATTTTAAAATGGCACTGGGGTGTGTACACACCGCCCGTCACCCTCTTCAAATAAATTACT</charSequence></gappedSequence><referencedDocumentRevisionNumberThatStoredSequenceIsCopiedFrom>-1</referencedDocumentRevisionNumberThatStoredSequenceIsCopiedFrom></sequence><sequence><gappedSequence charSequenceRevision="1" annotationsRevision="1" charSequenceValidated="true" validatedCharSequenceGapCount="4" type="DefaultNucleotideSequence"><name>A._sp._1_INPA_H_35517</name><description>A._sp._1_INPA_H_35517</description><sequenceAnnotations><annotation><description>TGCAACATACAGAAGAGGCAAGTCGTAACAGATGTCAACGGCCGCGGTATCCTAACCGTGCGAAGGTAGCGTAATCACTTGTTCTCTAAATCAGGACTAGTATGAACGGCACCACGAGGGTTACACTGTCTCCTTTTTCCAATTAGTGAACTTAATTTTCCCGTGAAGAAGCGGGAATAAATCTATAAGACGAGAAGACCCTATGGAGCTTTAAACAATCCAGCATTTGCAATCTTTCATGAACTCTCTAGACCCTGCATAATGACTAGAAGTTTTAGGTTGGGGCGACCGCGGAGTAAAACCCACCCTCCATTATGTAGGAATTGATTCTTAACTAAGAAACACTCTAAGTATTAACATACTAACATTTATTGACCCAATACAATTGATTAACGAACCAAGTTACCCTAGGGATAACAGCGCAATCCATTTCAAGAGCCCCTATCGCCAAATGGGTTTACGACCTCGATGTTGGATCAGGATATCCCAGTGGTGTAGCCGCTCCTTTGTAATAATTTTTTTTATGGTAATACCCATTTTAATTGGTGGATTTGGAAATTGACTAGTTCCACTAATAATTGGCGCACCTGATATAACTTTTCCGCGAATAAACAATATAAGCTTTTGACTCCTTCCCCCCTCATTTCTTCTCCTTCTGGCATCCGCTGGAATTGAAGCTGGGGCCGGAACTGGCTGAACAGTTTATCCCCCTTTAGCCAGCAATCTTGCTCACGCAGGGCCTTCCGTTGATTTAACTATTTTCTCCTTACACCTAGCTGGTGTTTCCTCAATTTTAGGTGCAATCAATTTTATTACCACAACCCTAAATATAAAAGCACCATCTATAACTCAGTATCAAACACCCTTATTCGTGTGATCTGTTTTAATTACTGCAGTTTTACTTCTTCTTTCTTTACCTGCCC</description><type>Editing History Deletion</type><intervals><interval><minimumIndex>377</minimumIndex><maximumIndex>376</maximumIndex><direction>none</direction></interval></intervals><qualifiers><qualifier><name>Original Bases</name><value>TGCAACATACAGAAGAGGCAAGTCGTAACAGATGTCAACGGCCGCGGTATCCTAACCGTGCGAAGGTAGCGTAATCACTTGTTCTCTAAATCAGGACTAGTATGAACGGCACCACGAGGGTTACACTGTCTCCTTTTTCCAATTAGTGAACTTAATTTTCCCGTGAAGAAGCGGGAATAAATCTATAAGACGAGAAGACCCTATGGAGCTTTAAACAATCCAGCATTTGCAATCTTTCATGAACTCTCTAGACCCTGCATAATGACTAGAAGTTTTAGGTTGGGGCGACCGCGGAGTAAAACCCACCCTCCATTATGTAGGAATTGATTCTTAACTAAGAAACACTCTAAGTATTAACATACTAACATTTATTGACCCAATACAATTGATTAACGAACCAAGTTACCCTAGGGATAACAGCGCAATCCATTTCAAGAGCCCCTATCGCCAAATGGGTTTACGACCTCGATGTTGGATCAGGATATCCCAGTGGTGTAGCCGCTCCTTTGTAATAATTTTTTTTATGGTAATACCCATTTTAATTGGTGGATTTGGAAATTGACTAGTTCCACTAATAATTGGCGCACCTGATATAACTTTTCCGCGAATAAACAATATAAGCTTTTGACTCCTTCCCCCCTCATTTCTTCTCCTTCTGGCATCCGCTGGAATTGAAGCTGGGGCCGGAACTGGCTGAACAGTTTATCCCCCTTTAGCCAGCAATCTTGCTCACGCAGGGCCTTCCGTTGATTTAACTATTTTCTCCTTACACCTAGCTGGTGTTTCCTCAATTTTAGGTGCAATCAATTTTATTACCACAACCCTAAATATAAAAGCACCATCTATAACTCAGTATCAAACACCCTTATTCGTGTGATCTGTTTTAATTACTGCAGTTTTACTTCTTCTTTCTTTACCTGCCC</value></qualifier></qualifiers></annotation></sequenceAnnotations><charSequence gapSuffixLength="1">GATTACTTGCTAAGCGCTTAAAACCCAAAGGACTTGACG-GTACCCCATATCCATCTAGAGGAGCCTGTTCTATAATCGATAACCCCCGTTTAACCTCACCATTTCTGGTAATTCAACTTGTATACCTCCGTCGTCAGCTTACCTTGTGAGCGCCTAATAGTGAGCACAATGTCT-TACAACAATACGTCAGGTCAAGGTGCAGTATATGAAACGGGAAGAAATGGGCTACACTCTCTATCTTAGAGCATACGAAAAACT-ATCATGAAATCTAGTTTAAAGGCGGATTTAGCAKTAAAAAGAGATCATCATACTCATTTTAAAATGGCACTGGGGTGTGTACACACCGCCCGTCACCCTCTTCAAATAAATTACT</charSequence></gappedSequence><referencedDocumentRevisionNumberThatStoredSequenceIsCopiedFrom>-1</referencedDocumentRevisionNumberThatStoredSequenceIsCopiedFrom></sequence><sequence><gappedSequence charSequenceRevision="1" annotationsRevision="1" charSequenceValidated="true" validatedCharSequenceGapCount="4" type="DefaultNucleotideSequence"><name>A._sp._1_INPA_H_35520</name><description>A._sp._1_INPA_H_35520</description><sequenceAnnotations><annotation><description>TGCAACATACAGAAGAGGCAAGTCGTAACAGATGTCAACGGCCGCGGTATCCTAACCGTGCGAAGGTAGCGTAATCACTTGTTCTCTAAATCAGGACTAGTATGAACGGCACCACGAGGGTTACACTGTCTCCTTTTTCCAATTAGTGAACTTAATTTTCCCGTGAAGAAGCGGGAATAAATCTATAAGACGAGAAGACCCTATGGAGCTTTAAACAATCCAGCATTTGCAATCTTTCATGAACTCTCTAGACCCTGCATAATGACTAGAAGTTTTAGGTTGGGGCGACCGCGGAGTAAAACCCACCCTCCATTATGTAGGAATTGATTCTTAACTAAGAAACACTCTAAGTATTAACATACTAACATTTATTGACCCAATACAATTGATTAACGAACCAAGTTACCCTAGGGATAACAGCGCAATCCATTTCAAGAGCCCCTATCGCCAAATGGGTTTACGACCTCGATGTTGGATCAGGATATCCCAGTGGTGTAGCCGCTCCTTTGTAATAATTTTTTTTATGGTAATACCCATTTTAATTGGTGGATTTGGAAATTGACTAGTTCCACTAATAATTGGCGCACCTGATATAACTTTTCCGCGAATAAACAATATAAGCTTTTGACTCCTTCCCCCCTCATTTCTTCTCCTTCTGGCATCCGCTGGAATTGAAGCTGGGGCCGGAACTGGCTGAACAGTTTATCCCCCTTTAGCCAGCAATCTTGCTCACGCAGGGCCTTCCGTTGATTTAACTATTTTCTCCTTACACCTAGCTGGTGTTTCCTCAATTTTAGGTGCAATCAATTTTATTACCACAACCCTAAATATAAAAGCACCATCTATAACTCAGTATCAAACACCCTTATTCGTGTGATCTGTTTTAATTACTGCAGTTTTACTTCTTCTTTCTTTACCTGCCC</description><type>Editing History Deletion</type><intervals><interval><minimumIndex>377</minimumIndex><maximumIndex>376</maximumIndex><direction>none</direction></interval></intervals><qualifiers><qualifier><name>Original Bases</name><value>TGCAACATACAGAAGAGGCAAGTCGTAACAGATGTCAACGGCCGCGGTATCCTAACCGTGCGAAGGTAGCGTAATCACTTGTTCTCTAAATCAGGACTAGTATGAACGGCACCACGAGGGTTACACTGTCTCCTTTTTCCAATTAGTGAACTTAATTTTCCCGTGAAGAAGCGGGAATAAATCTATAAGACGAGAAGACCCTATGGAGCTTTAAACAATCCAGCATTTGCAATCTTTCATGAACTCTCTAGACCCTGCATAATGACTAGAAGTTTTAGGTTGGGGCGACCGCGGAGTAAAACCCACCCTCCATTATGTAGGAATTGATTCTTAACTAAGAAACACTCTAAGTATTAACATACTAACATTTATTGACCCAATACAATTGATTAACGAACCAAGTTACCCTAGGGATAACAGCGCAATCCATTTCAAGAGCCCCTATCGCCAAATGGGTTTACGACCTCGATGTTGGATCAGGATATCCCAGTGGTGTAGCCGCTCCTTTGTAATAATTTTTTTTATGGTAATACCCATTTTAATTGGTGGATTTGGAAATTGACTAGTTCCACTAATAATTGGCGCACCTGATATAACTTTTCCGCGAATAAACAATATAAGCTTTTGACTCCTTCCCCCCTCATTTCTTCTCCTTCTGGCATCCGCTGGAATTGAAGCTGGGGCCGGAACTGGCTGAACAGTTTATCCCCCTTTAGCCAGCAATCTTGCTCACGCAGGGCCTTCCGTTGATTTAACTATTTTCTCCTTACACCTAGCTGGTGTTTCCTCAATTTTAGGTGCAATCAATTTTATTACCACAACCCTAAATATAAAAGCACCATCTATAACTCAGTATCAAACACCCTTATTCGTGTGATCTGTTTTAATTACTGCAGTTTTACTTCTTCTTTCTTTACCTGCCC</value></qualifier></qualifiers></annotation></sequenceAnnotations><charSequence gapSuffixLength="1">GATTACTTGCTAAGCGCTTAAAACCCAAAGGACTTGACG-GTACCCCATATCCATCTAGAGGAGCCTGTTCTATAATCGATAACCCCCGTTTAACCTCACCATTTCTGGTAATTCAACTTGTATACCTCCGTCGTCAGCTTACCTTGTGAGCGCCTAATAGTGAGCACAATGTCT-TACAACAATACGTCAGGTCAAGGTGCAGTATATGAAACGGGAAGAAATGGGCTACACTCTCTATCTTAGAGCATACGAAAAACT-ATCATGAAATCTAGTTTGAAGGCGGATTTAGCAGTAAAAAGAGATCATCATACTCATTTTAAAATGGCACTGGGGTGTGTACACACCGCCCGTCACCCTCTTCAAATAAATTACT</charSequence></gappedSequence><referencedDocumentRevisionNumberThatStoredSequenceIsCopiedFrom>-1</referencedDocumentRevisionNumberThatStoredSequenceIsCopiedFrom></sequence><sequence><gappedSequence charSequenceRevision="1" annotationsRevision="1" charSequenceValidated="true" validatedCharSequenceGapCount="4" type="DefaultNucleotideSequence"><name>A._sp._1_INPA_H_35521</name><description>A._sp._1_INPA_H_35521</description><sequenceAnnotations><annotation><description>TGCAACATACAGAAGAGGCAAGTCGTAACAGATGTCAACGGCCGCGGTATCCTAACCGTGCGAAGGTAGCGTAATCACTTGTTCTCTAAATCAGGACTAGTATGAACGGCACCACGAGGGTTACACTGTCTCCTTTTTCCAATTAGTGAACTTAATTTTCCCGTGAAGAAGCGGGAATAAATCTATAAGACGAGAAGACCCTATGGAGCTTTAAACAATCCAGCATTTGCAATCTTTCATGAACTCTCTAGACCCTGCATAATGACTAGAAGTTTTAGGTTGGGGCGACCGCGGAGTAAAACCCACCCTCCATTATGTAGGAATTGATTCTTAACTAAGAAACACTCTAAGTATTAACATACTAACATTTATTGACCCAATACAATTGATTAACGAACCAAGTTACCCTAGGGATAACAGCGCAATCCATTTCAAGAGCCCCTATCGCCAAATGGGTTTACGACCTCGATGTTGGATCAGGATATCCCAGTGGTGTAGCCGCTCCTTTGTAATAATTTTTTTTATGGTAATACCCATTTTAATTGGTGGATTTGGAAATTGACTAGTTCCACTAATAATTGGCGCACCTGATATAACTTTTCCGCGAATAAACAATATAAGCTTTTGACTCCTTCCCCCCTCATTTCTTCTCCTTCTGGCATCCGCTGGAATTGAAGCTGGGGCCGGAACTGGCTGAACAGTTTATCCCCCTTTAGCCAGCAATCTTGCTCACGCAGGGCCTTCCGTTGATTTAACTATTTTCTCCTTACACCTAGCTGGTGTTTCCTCAATTTTAGGTGCAATCAATTTTATTACCACAACCCTAAATATAAAAGCACCATCTATAACTCAGTATCAAACACCCTTATTCGTGTGATCTGTTTTAATTACTGCAGTTTTACTTCTTCTTTCTTTACCTGCCC</description><type>Editing History Deletion</type><intervals><interval><minimumIndex>377</minimumIndex><maximumIndex>376</maximumIndex><direction>none</direction></interval></intervals><qualifiers><qualifier><name>Original Bases</name><value>TGCAACATACAGAAGAGGCAAGTCGTAACAGATGTCAACGGCCGCGGTATCCTAACCGTGCGAAGGTAGCGTAATCACTTGTTCTCTAAATCAGGACTAGTATGAACGGCACCACGAGGGTTACACTGTCTCCTTTTTCCAATTAGTGAACTTAATTTTCCCGTGAAGAAGCGGGAATAAATCTATAAGACGAGAAGACCCTATGGAGCTTTAAACAATCCAGCATTTGCAATCTTTCATGAACTCTCTAGACCCTGCATAATGACTAGAAGTTTTAGGTTGGGGCGACCGCGGAGTAAAACCCACCCTCCATTATGTAGGAATTGATTCTTAACTAAGAAACACTCTAAGTATTAACATACTAACATTTATTGACCCAATACAATTGATTAACGAACCAAGTTACCCTAGGGATAACAGCGCAATCCATTTCAAGAGCCCCTATCGCCAAATGGGTTTACGACCTCGATGTTGGATCAGGATATCCCAGTGGTGTAGCCGCTCCTTTGTAATAATTTTTTTTATGGTAATACCCATTTTAATTGGTGGATTTGGAAATTGACTAGTTCCACTAATAATTGGCGCACCTGATATAACTTTTCCGCGAATAAACAATATAAGCTTTTGACTCCTTCCCCCCTCATTTCTTCTCCTTCTGGCATCCGCTGGAATTGAAGCTGGGGCCGGAACTGGCTGAACAGTTTATCCCCCTTTAGCCAGCAATCTTGCTCACGCAGGGCCTTCCGTTGATTTAACTATTTTCTCCTTACACCTAGCTGGTGTTTCCTCAATTTTAGGTGCAATCAATTTTATTACCACAACCCTAAATATAAAAGCACCATCTATAACTCAGTATCAAACACCCTTATTCGTGTGATCTGTTTTAATTACTGCAGTTTTACTTCTTCTTTCTTTACCTGCCC</value></qualifier></qualifiers></annotation></sequenceAnnotations><charSequence gapSuffixLength="1">GATTACTTGCTAAGCGCTTAAAACCCAAAGGACTTGACG-GTACCCCATATCCATCTAGAGGAGCCTGTTCTATAATCGATAACCCCCGTTTAACCTCACCATTTCTGGTAATTCAACTTGTATACCTCCGTCGTCAGCTTACCTTGTGAGCGCCTAATAGTGAGCACAATGTCT-TACAACAATACGTCAGGTCAAGGTGCAGTATATGAAACGGGAAGAAATGGGCTACACTCTCTATCTTAGAGCATACGAAAAACT-ATCATGAAATCTAGTTTGAAGGCGGATTTAGCAGTAAAAAGAGATCATCATACTCATTTTAAAATGGCACTGGGGTGTGTACACACCGCCCGTCACCCTCTTCAAATAAATTACT</charSequence></gappedSequence><referencedDocumentRevisionNumberThatStoredSequenceIsCopiedFrom>-1</referencedDocumentRevisionNumberThatStoredSequenceIsCopiedFrom></sequence><sequence><gappedSequence charSequenceRevision="1" annotationsRevision="1" charSequenceValidated="true" validatedCharSequenceGapCount="4" type="DefaultNucleotideSequence"><name>A._sp._1_INPA_H_35522</name><description>A._sp._1_INPA_H_35522</description><sequenceAnnotations><annotation><description>TGCAACATACAGAAGAGGCAAGTCGTAACAGATGTCAACGGCCGCGGTATCCTAACCGTGCGAAGGTAGCGTAATCACTTGTTCTCTAAATCAGGACTAGTATGAACGGCACCACGAGGGTTACACTGTCTCCTTTTTCCAATTAGTGAACTTAATTTTCCCGTGAAGAAGCGGGAATAAATCTATAAGACGAGAAGACCCTATGGAGCTTTAAACAATCCAGCATTTGCAATCTTTCATGAACTCTCTAGACCCTGCATAATGACTAGAAGTTTTAGGTTGGGGCGACCGCGGAGTAAAACCCACCCTCCATTATGTAGGAATTGATTCTTAACTAAGAAACACTCTAAGTATTAACATACTAACATTTATTGACCCAATACAATTGATTAACGAACCAAGTTACCCTAGGGATAACAGCGCAATCCATTTCAAGAGCCCCTATCGCCAAATGGGTTTACGACCTCGATGTTGGATCAGGATATCCCAGTGGTGTAGCCGCTCCTTTGTAATAATTTTTTTTATGGTAATACCCATTTTAATTGGTGGATTTGGAAATTGACTAGTTCCACTAATAATTGGCGCACCTGATATAACTTTTCCGCGAATAAACAATATAAGCTTTTGACTCCTTCCCCCCTCATTTCTTCTCCTTCTGGCATCCGCTGGAATTGAAGCTGGGGCCGGAACTGGCTGAACAGTTTATCCCCCTTTAGCCAGCAATCTTGCTCACGCAGGGCCTTCCGTTGATTTAACTATTTTCTCCTTACACCTAGCTGGTGTTTCCTCAATTTTAGGTGCAATCAATTTTATTACCACAACCCTAAATATAAAAGCACCATCTATAACTCAGTATCAAACACCCTTATTCGTGTGATCTGTTTTAATTACTGCAGTTTTACTTCTTCTTTCTTTACCTGCCC</description><type>Editing History Deletion</type><intervals><interval><minimumIndex>377</minimumIndex><maximumIndex>376</maximumIndex><direction>none</direction></interval></intervals><qualifiers><qualifier><name>Original Bases</name><value>TGCAACATACAGAAGAGGCAAGTCGTAACAGATGTCAACGGCCGCGGTATCCTAACCGTGCGAAGGTAGCGTAATCACTTGTTCTCTAAATCAGGACTAGTATGAACGGCACCACGAGGGTTACACTGTCTCCTTTTTCCAATTAGTGAACTTAATTTTCCCGTGAAGAAGCGGGAATAAATCTATAAGACGAGAAGACCCTATGGAGCTTTAAACAATCCAGCATTTGCAATCTTTCATGAACTCTCTAGACCCTGCATAATGACTAGAAGTTTTAGGTTGGGGCGACCGCGGAGTAAAACCCACCCTCCATTATGTAGGAATTGATTCTTAACTAAGAAACACTCTAAGTATTAACATACTAACATTTATTGACCCAATACAATTGATTAACGAACCAAGTTACCCTAGGGATAACAGCGCAATCCATTTCAAGAGCCCCTATCGCCAAATGGGTTTACGACCTCGATGTTGGATCAGGATATCCCAGTGGTGTAGCCGCTCCTTTGTAATAATTTTTTTTATGGTAATACCCATTTTAATTGGTGGATTTGGAAATTGACTAGTTCCACTAATAATTGGCGCACCTGATATAACTTTTCCGCGAATAAACAATATAAGCTTTTGACTCCTTCCCCCCTCATTTCTTCTCCTTCTGGCATCCGCTGGAATTGAAGCTGGGGCCGGAACTGGCTGAACAGTTTATCCCCCTTTAGCCAGCAATCTTGCTCACGCAGGGCCTTCCGTTGATTTAACTATTTTCTCCTTACACCTAGCTGGTGTTTCCTCAATTTTAGGTGCAATCAATTTTATTACCACAACCCTAAATATAAAAGCACCATCTATAACTCAGTATCAAACACCCTTATTCGTGTGATCTGTTTTAATTACTGCAGTTTTACTTCTTCTTTCTTTACCTGCCC</value></qualifier></qualifiers></annotation></sequenceAnnotations><charSequence gapSuffixLength="1">GATTACTTGCTAAGCGCTTAAAACCCAAAGGACTTGACG-GTACCCCATATCCATCTAGAGGAGCCTGTTCTATAATCGATAACCCCCGTTTAACCTCACCATTTCTGGTAATTCAACTTGTATACCTCCGTCGTCAGCTTACCTTGTGAGCGCCTAATAGTGAGCACAATGTCT-TACAACAATACGTCAGGTCAAGGTGCAGTATATGAAACGGGAAGAAATGGGCTACACTCTCTATCTTAGAGCATACGAAAAACT-ATCATGAAATCTAGTTTGAAGGCGGATTTAGCAGTAAAAAGAGATCATCATACTCATTTTAAAATGGCACTGGGGTGTGTACACACCGCCCGTCACCCTCTTCAAATAAATTACT</charSequence></gappedSequence><referencedDocumentRevisionNumberThatStoredSequenceIsCopiedFrom>-1</referencedDocumentRevisionNumberThatStoredSequenceIsCopiedFrom></sequence><sequence><gappedSequence charSequenceRevision="1" annotationsRevision="1" charSequenceValidated="true" validatedCharSequenceGapCount="4" type="DefaultNucleotideSequence"><name>A._sp._1_INPA_H_35526</name><description>A._sp._1_INPA_H_35526</description><sequenceAnnotations><annotation><description>TGCAACATACAGAAGAGGCAAGTCGTAACAGATGTCAACGGCCGCGGTATCCTAACCGTGCGAAGGTAGCGTAATCACTTGTTCTCTAAATCAGGACTAGTATGAACGGCACCACGAGGGTTACACTGTCTCCTTTTTCCAATTAGTGAACTTAATTTTCCCGTGAAGAAGCGGGAATAAATCTATAAGACGAGAAGACCCTATGGAGCTTTAAACAATCCAGCATTTGCAATCTTTCATGAACTCTCTAGACCCTGCATAATGACTAGAAGTTTTAGGTTGGGGCGACCGCGGAGTAAAACCCACCCTCCATTATGTAGGAATTGATTCTTAACTAAGAAACACTCTAAGTATTAACATACTAACATTTATTGACCCAATACAATTGATTAACGAACCAAGTTACCCTAGGGATAACAGCGCAATCCATTTCAAGAGCCCCTATCGCCAAATGGGTTTACGACCTCGATGTTGGATCAGGATATCCCAGTGGTGTAGCCGCTCCTTTGTAATAATTTTTTTTATGGTAATACCCATTTTAATTGGTGGATTTGGAAATTGACTAGTTCCACTAATAATTGGCGCACCTGATATAACTTTTCCGCGAATAAACAATATAAGCTTTTGACTCCTTCCCCCCTCATTTCTTCTCCTTCTGGCATCCGCTGGAATTGAAGCTGGGGCCGGAACTGGCTGAACAGTTTATCCCCCTTTAGCCAGCAATCTTGCTCACGCAGGGCCTTCCGTTGATTTAACTATTTTCTCCTTACACCTAGCTGGTGTTTCCTCAATTTTAGGTGCAATCAATTTTATTACCACAACCCTAAATATAAAAGCACCATCTATAACTCAGTATCAAACACCCTTATTCGTGTGATCTGTTTTAATTACTGCAGTTTTACTTCTTCTTTCTTTACCTGCCC</description><type>Editing History Deletion</type><intervals><interval><minimumIndex>377</minimumIndex><maximumIndex>376</maximumIndex><direction>none</direction></interval></intervals><qualifiers><qualifier><name>Original Bases</name><value>TGCAACATACAGAAGAGGCAAGTCGTAACAGATGTCAACGGCCGCGGTATCCTAACCGTGCGAAGGTAGCGTAATCACTTGTTCTCTAAATCAGGACTAGTATGAACGGCACCACGAGGGTTACACTGTCTCCTTTTTCCAATTAGTGAACTTAATTTTCCCGTGAAGAAGCGGGAATAAATCTATAAGACGAGAAGACCCTATGGAGCTTTAAACAATCCAGCATTTGCAATCTTTCATGAACTCTCTAGACCCTGCATAATGACTAGAAGTTTTAGGTTGGGGCGACCGCGGAGTAAAACCCACCCTCCATTATGTAGGAATTGATTCTTAACTAAGAAACACTCTAAGTATTAACATACTAACATTTATTGACCCAATACAATTGATTAACGAACCAAGTTACCCTAGGGATAACAGCGCAATCCATTTCAAGAGCCCCTATCGCCAAATGGGTTTACGACCTCGATGTTGGATCAGGATATCCCAGTGGTGTAGCCGCTCCTTTGTAATAATTTTTTTTATGGTAATACCCATTTTAATTGGTGGATTTGGAAATTGACTAGTTCCACTAATAATTGGCGCACCTGATATAACTTTTCCGCGAATAAACAATATAAGCTTTTGACTCCTTCCCCCCTCATTTCTTCTCCTTCTGGCATCCGCTGGAATTGAAGCTGGGGCCGGAACTGGCTGAACAGTTTATCCCCCTTTAGCCAGCAATCTTGCTCACGCAGGGCCTTCCGTTGATTTAACTATTTTCTCCTTACACCTAGCTGGTGTTTCCTCAATTTTAGGTGCAATCAATTTTATTACCACAACCCTAAATATAAAAGCACCATCTATAACTCAGTATCAAACACCCTTATTCGTGTGATCTGTTTTAATTACTGCAGTTTTACTTCTTCTTTCTTTACCTGCCC</value></qualifier></qualifiers></annotation></sequenceAnnotations><charSequence gapSuffixLength="1">GATTACTTGCTAAGCGCTTAAAACCCAAAGGACTTGACG-GTACCCCATATCCATCTAGAGGAGCCTGTTCTATAATCGATAACCCCCGTTTAACCTCACCATTTCTGGTAATTCAACTTGTATACCTCCGTCGTCAGCTTACCTTGTGAGCGCCTAATAGTGAGCACAATGTCT-TACAACAATACGTCAGGTCAAGGTGCAGTATATGAAACGGGAAGAAATGGGCTACACTCTCTATCTTAGAGCATACGAAAAACT-ATCATGAAATCTAGTTTGAAGGCGGATTTAGCAGTAAAAAGAGATCATCATACTCATTTTAAAATGGCACTGGGGTGTGTACACACCGCCCGTCACCCTCTTCAAATAAATTACT</charSequence></gappedSequence><referencedDocumentRevisionNumberThatStoredSequenceIsCopiedFrom>-1</referencedDocumentRevisionNumberThatStoredSequenceIsCopiedFrom></sequence><sequence><gappedSequence charSequenceRevision="1" annotationsRevision="1" charSequenceValidated="true" validatedCharSequenceGapCount="4" type="DefaultNucleotideSequence"><name>A._sp._1_INPA_H_35527</name><description>A._sp._1_INPA_H_35527</description><sequenceAnnotations><annotation><description>TGCAACATACAGAAGAGGCAAGTCGTAACAGATGTCAACGGCCGCGGTATCCTAACCGTGCGAAGGTAGCGTAATCACTTGTTCTCTAAATCAGGACTAGTATGAACGGCACCACGAGGGTTACACTGTCTCCTTTTTCCAATTAGTGAACTTAATTTTCCCGTGAAGAAGCGGGAATAAATCTATAAGACGAGAAGACCCTATGGAGCTTTAAACAATCCAGCATTTGCAATCTTTCATGAACTCTCTAGACCCTGCATAATGACTAGAAGTTTTAGGTTGGGGCGACCGCGGAGTAAAACCCACCCTCCATTATGTAGGAATTGATTCTTAACTAAGAAACACTCTAAGTATTAACATACTAACATTTATTGACCCAATACAATTGATTAACGAACCAAGTTACCCTAGGGATAACAGCGCAATCCATTTCAAGAGCCCCTATCGCCAAATGGGTTTACGACCTCGATGTTGGATCAGGATATCCCAGTGGTGTAGCCGCTCCTTTGTAATAATTTTTTTTATGGTAATACCCATTTTAATTGGTGGATTTGGAAATTGACTAGTTCCACTAATAATTGGCGCACCTGATATAACTTTTCCGCGAATAAACAATATAAGCTTTTGACTCCTTCCCCCCTCATTTCTTCTCCTTCTGGCATCCGCTGGAATTGAAGCTGGGGCCGGAACTGGCTGAACAGTTTATCCCCCTTTAGCCAGCAATCTTGCTCACGCAGGGCCTTCCGTTGATTTAACTATTTTCTCCTTACACCTAGCTGGTGTTTCCTCAATTTTAGGTGCAATCAATTTTATTACCACAACCCTAAATATAAAAGCACCATCTATAACTCAGTATCAAACACCCTTATTCGTGTGATCTGTTTTAATTACTGCAGTTTTACTTCTTCTTTCTTTACCTGCCC</description><type>Editing History Deletion</type><intervals><interval><minimumIndex>377</minimumIndex><maximumIndex>376</maximumIndex><direction>none</direction></interval></intervals><qualifiers><qualifier><name>Original Bases</name><value>TGCAACATACAGAAGAGGCAAGTCGTAACAGATGTCAACGGCCGCGGTATCCTAACCGTGCGAAGGTAGCGTAATCACTTGTTCTCTAAATCAGGACTAGTATGAACGGCACCACGAGGGTTACACTGTCTCCTTTTTCCAATTAGTGAACTTAATTTTCCCGTGAAGAAGCGGGAATAAATCTATAAGACGAGAAGACCCTATGGAGCTTTAAACAATCCAGCATTTGCAATCTTTCATGAACTCTCTAGACCCTGCATAATGACTAGAAGTTTTAGGTTGGGGCGACCGCGGAGTAAAACCCACCCTCCATTATGTAGGAATTGATTCTTAACTAAGAAACACTCTAAGTATTAACATACTAACATTTATTGACCCAATACAATTGATTAACGAACCAAGTTACCCTAGGGATAACAGCGCAATCCATTTCAAGAGCCCCTATCGCCAAATGGGTTTACGACCTCGATGTTGGATCAGGATATCCCAGTGGTGTAGCCGCTCCTTTGTAATAATTTTTTTTATGGTAATACCCATTTTAATTGGTGGATTTGGAAATTGACTAGTTCCACTAATAATTGGCGCACCTGATATAACTTTTCCGCGAATAAACAATATAAGCTTTTGACTCCTTCCCCCCTCATTTCTTCTCCTTCTGGCATCCGCTGGAATTGAAGCTGGGGCCGGAACTGGCTGAACAGTTTATCCCCCTTTAGCCAGCAATCTTGCTCACGCAGGGCCTTCCGTTGATTTAACTATTTTCTCCTTACACCTAGCTGGTGTTTCCTCAATTTTAGGTGCAATCAATTTTATTACCACAACCCTAAATATAAAAGCACCATCTATAACTCAGTATCAAACACCCTTATTCGTGTGATCTGTTTTAATTACTGCAGTTTTACTTCTTCTTTCTTTACCTGCCC</value></qualifier></qualifiers></annotation></sequenceAnnotations><charSequence gapSuffixLength="1">GATTACTTGCTAAGCGCTTAAAACCCAAAGGACTTGACG-GTACCCCATATCCATCTAGAGGAGCCTGTTCTATAATCGATAACCCCCGTTTAACCTCACCATTTCTGGTAATTCAACTTGTATACCTCCGTCGTCAGCTTACCTTGTGAGCGCCTAATAGTGAGCACAATGTCT-TACAACAATACGTCAGGTCAAGGTGCAGTATATGAAACGGGAAGAAATGGGCTACACTCTCTATCTTAGAGCATACGAAAAACT-ATCATGAAATCTAGTTTGAAGGCGGATTTAGCAGTAAAAAGAGATCATCATACTCATTTTAAAATGGCACTGGGGTGTGTACACACCGCCCGTCACCCTCTTCAAATAAATTACT</charSequence></gappedSequence><referencedDocumentRevisionNumberThatStoredSequenceIsCopiedFrom>-1</referencedDocumentRevisionNumberThatStoredSequenceIsCopiedFrom></sequence><sequence><gappedSequence charSequenceRevision="1" annotationsRevision="1" charSequenceValidated="true" validatedCharSequenceGapCount="4" type="DefaultNucleotideSequence"><name>A._sp._1_INPA_H_35523</name><description>A._sp._1_INPA_H_35523</description><sequenceAnnotations><annotation><description>TGCAACATACAGAAGAGGCAAGTCGTAACAGATGTCAACGGCCGCGGTATCCTAACCGTGCGAAGGTAGCGTAATCACTTGTTCTCTAAATCAGGACTAGTATGAACGGCACCACGAGGGTTACACTGTCTCCTTTTTCCAATTAGTGAACTTAATTTTCCCGTGAAGAAGCGGGAATAAATCTATAAGACGAGAAGACCCTATGGAGCTTTAAACAATCCAGCATTTGCAATCTTTCATGAACTCTCTAGACCCTGCATAATGACTAGAAGTTTTAGGTTGGGGCGACCGCGGAGTAAAACCCACCCTCCATTATGTAGGAATTGATTCTTAACTAAGAAACACTCTAAGTATTAACATACTAACATTTATTGACCCAATACAATTGATTAACGAACCAAGTTACCCTAGGGATAACAGCGCAATCCATTTCAAGAGCCCCTATCGCCAAATGGKTTTACGACCTCGATGTTGGATCAGGATATCCCAGTGGTGTAGCCGCTCCTTTGTAATAATTTTTTTTATGGTAATACCCATTTTAATTGGTGGATTTGGAAATTGACTAGTTCCACTAATAATTGGCGCACCTGATATAACTTTTCCGCGAATAAACAATATAAGCTTTTGACTCCTTCCCCCCTCATTTCTTCTCCTTCTGGCATCCGCTGGAATTGAAGCTGGGGCCGGAACTGGCTGAACAGTTTATCCCCCTTTAGCCAGCAATCTTGCTCACGCAGGGCCTTCCGTTGATTTAACTATTTTCTCCTTACACCTAGCTGGTGTTTCCTCAATTTTAGGTGCAATCAATTTTATTACCACAACCCTAAATATAAAAGCACCATCTATAACTCAGTATCAAACACCCTTATTCGTGTGATCTGTTTTAATTACTGCAGTTTTACTTCTTCTTTCTTTACCTGCCC</description><type>Editing History Deletion</type><intervals><interval><minimumIndex>377</minimumIndex><maximumIndex>376</maximumIndex><direction>none</direction></interval></intervals><qualifiers><qualifier><name>Original Bases</name><value>TGCAACATACAGAAGAGGCAAGTCGTAACAGATGTCAACGGCCGCGGTATCCTAACCGTGCGAAGGTAGCGTAATCACTTGTTCTCTAAATCAGGACTAGTATGAACGGCACCACGAGGGTTACACTGTCTCCTTTTTCCAATTAGTGAACTTAATTTTCCCGTGAAGAAGCGGGAATAAATCTATAAGACGAGAAGACCCTATGGAGCTTTAAACAATCCAGCATTTGCAATCTTTCATGAACTCTCTAGACCCTGCATAATGACTAGAAGTTTTAGGTTGGGGCGACCGCGGAGTAAAACCCACCCTCCATTATGTAGGAATTGATTCTTAACTAAGAAACACTCTAAGTATTAACATACTAACATTTATTGACCCAATACAATTGATTAACGAACCAAGTTACCCTAGGGATAACAGCGCAATCCATTTCAAGAGCCCCTATCGCCAAATGGKTTTACGACCTCGATGTTGGATCAGGATATCCCAGTGGTGTAGCCGCTCCTTTGTAATAATTTTTTTTATGGTAATACCCATTTTAATTGGTGGATTTGGAAATTGACTAGTTCCACTAATAATTGGCGCACCTGATATAACTTTTCCGCGAATAAACAATATAAGCTTTTGACTCCTTCCCCCCTCATTTCTTCTCCTTCTGGCATCCGCTGGAATTGAAGCTGGGGCCGGAACTGGCTGAACAGTTTATCCCCCTTTAGCCAGCAATCTTGCTCACGCAGGGCCTTCCGTTGATTTAACTATTTTCTCCTTACACCTAGCTGGTGTTTCCTCAATTTTAGGTGCAATCAATTTTATTACCACAACCCTAAATATAAAAGCACCATCTATAACTCAGTATCAAACACCCTTATTCGTGTGATCTGTTTTAATTACTGCAGTTTTACTTCTTCTTTCTTTACCTGCCC</value></qualifier></qualifiers></annotation></sequenceAnnotations><charSequence gapSuffixLength="1">GATTACTTGCTAAGCGCTTAAAACCCAAAGGACTTGACG-GTACCCCATATCCATCTAGAGGAGCCTGTTCTATAATCGATAACCCCCGTTTAACCTCACCATTTCTGGTAATTCAACTTGTATACCTCCGTCGTCAGCTTACCTTGTGAGCGCCTAATAGTGAGCACAATGTCT-TACAACAATACGTCAGGTCAAGGTGCAGTATATGAAACGGGAAGAAATGGGCTACACTCTCTATCTTAGAGCATACGAAAAACT-ATCATGAAATCTAGTTTGAAGGCGGATTTAGCAGTAAAAAGAGATCATCATACTCATTTTAAAATGGCACTGGGGTGTGTACACACCGCCCGTCACCCTCTTCAAATAAATTACT</charSequence></gappedSequence><referencedDocumentRevisionNumberThatStoredSequenceIsCopiedFrom>-1</referencedDocumentRevisionNumberThatStoredSequenceIsCopiedFrom></sequence><sequence><gappedSequence charSequenceRevision="1" annotationsRevision="1" charSequenceValidated="true" validatedCharSequenceGapCount="4" type="DefaultNucleotideSequence"><name>A._sp._1_INPA_H_35524</name><description>A._sp._1_INPA_H_35524</description><sequenceAnnotations><annotation><description>TGCAACATACAGAAGAGGCAAGTCGTAACAGATGTCAACGGCCGCGGTATCCTAACCGTGCGAAGGTAGCGTAATCACTTGTTCTCTAAATCAGGACTAGTATGAACGGCACCACGAGGGTTACACTGTCTCCTTTTTCCAATTAGTGAACTTAATTTTCCCGTGAAGAAGCGGGAATAAATCTATAAGACGAGAAGACCCTATGGAGCTTTAAACAATCCAGCATTTGCAATCTTTCATGAACTCTCTAGACCCTGCATAATGACTAGAAGTTTTAGGTTGGGGCGACCGCGGAGTAAAACCCACCCTCCATTATGTAGGAATTGATTCTTAACTAAGAAACACTCTAAGTATTAACATACTAACATTTATTGACCCAATACAATTGATTAACGAACCAAGTTACCCTAGGGATAACAGCGCAATCCATTTCAAGAGCCCCTATCGCCAAATGGKTTTACGACCTCGATGTTGGATCAGGATATCCCAGTGGTGTAGCCGCTCCTTTGTAATAATTTTTTTTATGGTAATACCCATTTTAATTGGTGGATTTGGAAATTGACTAGTTCCACTAATAATTGGCGCACCTGATATAACTTTTCCGCGAATAAACAATATAAGCTTTTGACTCCTTCCCCCCTCATTTCTTCTCCTTCTGGCATCCGCTGGAATTGAAGCTGGGGCCGGAACTGGCTGAACAGTTTATCCCCCTTTAGCCAGCAATCTTGCTCACGCAGGGCCTTCCGTTGATTTAACTATTTTCTCCTTACACCTAGCTGGTGTTTCCTCAATTTTAGGTGCAATCAATTTTATTACCACAACCCTAAATATAAAAGCACCATCTATAACTCAGTATCAAACACCCTTATTCGTGTGATCTGTTTTAATTACTGCAGTTTTACTTCTTCTTTCTTTACCTGCCC</description><type>Editing History Deletion</type><intervals><interval><minimumIndex>377</minimumIndex><maximumIndex>376</maximumIndex><direction>none</direction></interval></intervals><qualifiers><qualifier><name>Original Bases</name><value>TGCAACATACAGAAGAGGCAAGTCGTAACAGATGTCAACGGCCGCGGTATCCTAACCGTGCGAAGGTAGCGTAATCACTTGTTCTCTAAATCAGGACTAGTATGAACGGCACCACGAGGGTTACACTGTCTCCTTTTTCCAATTAGTGAACTTAATTTTCCCGTGAAGAAGCGGGAATAAATCTATAAGACGAGAAGACCCTATGGAGCTTTAAACAATCCAGCATTTGCAATCTTTCATGAACTCTCTAGACCCTGCATAATGACTAGAAGTTTTAGGTTGGGGCGACCGCGGAGTAAAACCCACCCTCCATTATGTAGGAATTGATTCTTAACTAAGAAACACTCTAAGTATTAACATACTAACATTTATTGACCCAATACAATTGATTAACGAACCAAGTTACCCTAGGGATAACAGCGCAATCCATTTCAAGAGCCCCTATCGCCAAATGGKTTTACGACCTCGATGTTGGATCAGGATATCCCAGTGGTGTAGCCGCTCCTTTGTAATAATTTTTTTTATGGTAATACCCATTTTAATTGGTGGATTTGGAAATTGACTAGTTCCACTAATAATTGGCGCACCTGATATAACTTTTCCGCGAATAAACAATATAAGCTTTTGACTCCTTCCCCCCTCATTTCTTCTCCTTCTGGCATCCGCTGGAATTGAAGCTGGGGCCGGAACTGGCTGAACAGTTTATCCCCCTTTAGCCAGCAATCTTGCTCACGCAGGGCCTTCCGTTGATTTAACTATTTTCTCCTTACACCTAGCTGGTGTTTCCTCAATTTTAGGTGCAATCAATTTTATTACCACAACCCTAAATATAAAAGCACCATCTATAACTCAGTATCAAACACCCTTATTCGTGTGATCTGTTTTAATTACTGCAGTTTTACTTCTTCTTTCTTTACCTGCCC</value></qualifier></qualifiers></annotation></sequenceAnnotations><charSequence gapSuffixLength="1">GATTACTTGCTAAGCGCTTAAAACCCAAAGGACTTGACG-GTACCCCATATCCATCTAGAGGAGCCTGTTCTATAATCGATAACCCCCGTTTAACCTCACCATTTCTGGTAATTCAACTTGTATACCTCCGTCGTCAGCTTACCTTGTGAGCGCCTAATAGTGAGCACAATGTCT-TACAACAATACGTCAGGTCAAGGTGCAGTATATGAAACGGGAAGAAATGGGCTACACTCTCTATCTTAGAGCATACGAAAAACT-ATCATGAAATCTAGTTTGAAGGCGGATTTAGCAGTAAAAAGAGATCATCATACTCATTTTAAAATGGCACTGGGGTGTGTACACACCGCCCGTCACCCTCTTCAAATAAATTACT</charSequence></gappedSequence><referencedDocumentRevisionNumberThatStoredSequenceIsCopiedFrom>-1</referencedDocumentRevisionNumberThatStoredSequenceIsCopiedFrom></sequence><sequence><gappedSequence charSequenceRevision="1" annotationsRevision="1" charSequenceValidated="true" validatedCharSequenceGapCount="4" type="DefaultNucleotideSequence"><name>A._sp._1_INPA_H_35525</name><description>A._sp._1_INPA_H_35525</description><sequenceAnnotations><annotation><description>TGCAACATACAGAAGAGGCAAGTCGTAACAGATGTCAACGGCCGCGGTATCCTAACCGTGCGAAGGTAGCGTAATCACTTGTTCTCTAAATCAGGACTAGTATGAACGGCACCACGAGGGTTACACTGTCTCCTTTTTCCAATTAGTGAACTTAATTTTCCCGTGAAGAAGCGGGAATAAATCTATAAGACGAGAAGACCCTATGGAGCTTTAAACAATCCAGCATTTGCAATCTTTCATGAACTCTCTAGACCCTGCATAATGACTAGAAGTTTTAGGTTGGGGCGACCGCGGAGTAAAACCCACCCTCCATTATGTAGGAATTGATTCTTAACTAAGAAACACTCTAAGTATTAACATACTAACATTTATTGACCCAATACAATTGATTAACGAACCAAGTTACCCTAGGGATAACAGCGCAATCCATTTCAAGAGCCCCTATCGCCAAATGGKTTTACGACCTCGATGTTGGATCAGGATATCCCAGTGGTGTAGCCGCTCCTTTGTAATAATTTTTTTTATGGTAATACCCATTTTAATTGGTGGATTTGGAAATTGACTAGTTCCACTAATAATTGGCGCACCTGATATAACTTTTCCGCGAATAAACAATATAAGCTTTTGACTCCTTCCCCCCTCATTTCTTCTCCTTCTGGCATCCGCTGGAATTGAAGCTGGGGCCGGAACTGGCTGAACAGTTTATCCCCCTTTAGCCAGCAATCTTGCTCACGCAGGGCCTTCCGTTGATTTAACTATTTTCTCCTTACACCTAGCTGGTGTTTCCTCAATTTTAGGTGCAATCAATTTTATTACCACAACCCTAAATATAAAAGCACCATCTATAACTCAGTATCAAACACCCTTATTCGTGTGATCTGTTTTAATTACTGCAGTTTTACTTCTTCTTTCTTTACCTGCCC</description><type>Editing History Deletion</type><intervals><interval><minimumIndex>377</minimumIndex><maximumIndex>376</maximumIndex><direction>none</direction></interval></intervals><qualifiers><qualifier><name>Original Bases</name><value>TGCAACATACAGAAGAGGCAAGTCGTAACAGATGTCAACGGCCGCGGTATCCTAACCGTGCGAAGGTAGCGTAATCACTTGTTCTCTAAATCAGGACTAGTATGAACGGCACCACGAGGGTTACACTGTCTCCTTTTTCCAATTAGTGAACTTAATTTTCCCGTGAAGAAGCGGGAATAAATCTATAAGACGAGAAGACCCTATGGAGCTTTAAACAATCCAGCATTTGCAATCTTTCATGAACTCTCTAGACCCTGCATAATGACTAGAAGTTTTAGGTTGGGGCGACCGCGGAGTAAAACCCACCCTCCATTATGTAGGAATTGATTCTTAACTAAGAAACACTCTAAGTATTAACATACTAACATTTATTGACCCAATACAATTGATTAACGAACCAAGTTACCCTAGGGATAACAGCGCAATCCATTTCAAGAGCCCCTATCGCCAAATGGKTTTACGACCTCGATGTTGGATCAGGATATCCCAGTGGTGTAGCCGCTCCTTTGTAATAATTTTTTTTATGGTAATACCCATTTTAATTGGTGGATTTGGAAATTGACTAGTTCCACTAATAATTGGCGCACCTGATATAACTTTTCCGCGAATAAACAATATAAGCTTTTGACTCCTTCCCCCCTCATTTCTTCTCCTTCTGGCATCCGCTGGAATTGAAGCTGGGGCCGGAACTGGCTGAACAGTTTATCCCCCTTTAGCCAGCAATCTTGCTCACGCAGGGCCTTCCGTTGATTTAACTATTTTCTCCTTACACCTAGCTGGTGTTTCCTCAATTTTAGGTGCAATCAATTTTATTACCACAACCCTAAATATAAAAGCACCATCTATAACTCAGTATCAAACACCCTTATTCGTGTGATCTGTTTTAATTACTGCAGTTTTACTTCTTCTTTCTTTACCTGCCC</value></qualifier></qualifiers></annotation></sequenceAnnotations><charSequence gapSuffixLength="1">GATTACTTGCTAAGCGCTTAAAACCCAAAGGACTTGACG-GTACCCCATATCCATCTAGAGGAGCCTGTTCTATAATCGATAACCCCCGTTTAACCTCACCATTTCTGGTAATTCAACTTGTATACCTCCGTCGTCAGCTTACCTTGTGAGCGCCTAATAGTGAGCACAATGTCT-TACAACAATACGTCAGGTCAAGGTGCAGTATATGAAACGGGAAGAAATGGGCTACACTCTCTATCTTAGAGCATACGAAAAACT-ATCATGAAATCTAGTTTGAAGGCGGATTTAGCAGTAAAAAGAGATCATCATACTCATTTTAAAATGGCACTGGGGTGTGTACACACCGCCCGTCACCCTCTTCAAATAAATTACT</charSequence></gappedSequence><referencedDocumentRevisionNumberThatStoredSequenceIsCopiedFrom>-1</referencedDocumentRevisionNumberThatStoredSequenceIsCopiedFrom></sequence><sequence><gappedSequence charSequenceRevision="1" annotationsRevision="1" charSequenceValidated="true" validatedCharSequenceGapCount="4" type="DefaultNucleotideSequence"><name>A._teko_AF0900</name><description>A._teko_AF0900</description><sequenceAnnotations><annotation><description>TGCAACATACAGAAGAGGCAAGTCGTAACAGATGTCAACGGCCGCGGTATCCTAACCGTGCGAAGGTGGCGTAATCACTTGTTCTCTAAATCAGGACTAGTATGAACGGCACCACGAGGGTTACACTGTCTCCTTTTTCCAATTAGTGAACTTAATTTTCCCGTGAAGAAGCGGGAATAAATCTATAAGACGAGAAGACCCTATGGAGCTTTAAACAATCCAGCATTTGCAATCTTTCATGAACTCTCTAGACCCTGCATAATGACTAGAAGTTTTAGGTTGGGGCGACCGCGGAGTAAAACCCACCCTCCATAATGAAAGAATTAATTCTTAACTAAGAAACACTCTAAGTATTAACATACTAACATTTATTGACCCAATACAATTGATTAACGAACCAAGTTACCCTAGGGATAACAGCGCAATCCATTTCAAGAGCCCCTATCGCCAAATGGGTTTACGACCTCGATGTTGGATCAGGATATCCCAGTGGTGTAGCCGCTCCTTTGTAATAATTTTTTTTATGGTAATACCCATTTTAATTGGTGGATTTGGAAATTGACTAGTTCCACTAATAATTGGCGCACCTGATATAACTTTTCCGCGAATAAACAATATAAGCTTTTGACTCCTTCCCCCCTCATTTCTTCTCCTTCTGGCATCCGCTGGAATTGAAGCTGGGGCCGGAACTGGCTGAACAGTTTATCCCCCTTTAGCCAGCAATCTTGCTCACGCAGGGCCTTCCGTTGATTTAACTATTTTCTCCTTACACCTAGCTGGTGTTTCCTCAATTTTAGGTGCAATCAATTTTATTACCACAACCCTAAATATAAAAGCACCATCTATAACTCAGTATCAAACACCCTTATTCGTGTGATCTGTTTTAATTACTGCAGTTTTACTTCTTCTTTCTTTACCTGCCC</description><type>Editing History Deletion</type><intervals><interval><minimumIndex>377</minimumIndex><maximumIndex>376</maximumIndex><direction>none</direction></interval></intervals><qualifiers><qualifier><name>Original Bases</name><value>TGCAACATACAGAAGAGGCAAGTCGTAACAGATGTCAACGGCCGCGGTATCCTAACCGTGCGAAGGTGGCGTAATCACTTGTTCTCTAAATCAGGACTAGTATGAACGGCACCACGAGGGTTACACTGTCTCCTTTTTCCAATTAGTGAACTTAATTTTCCCGTGAAGAAGCGGGAATAAATCTATAAGACGAGAAGACCCTATGGAGCTTTAAACAATCCAGCATTTGCAATCTTTCATGAACTCTCTAGACCCTGCATAATGACTAGAAGTTTTAGGTTGGGGCGACCGCGGAGTAAAACCCACCCTCCATAATGAAAGAATTAATTCTTAACTAAGAAACACTCTAAGTATTAACATACTAACATTTATTGACCCAATACAATTGATTAACGAACCAAGTTACCCTAGGGATAACAGCGCAATCCATTTCAAGAGCCCCTATCGCCAAATGGGTTTACGACCTCGATGTTGGATCAGGATATCCCAGTGGTGTAGCCGCTCCTTTGTAATAATTTTTTTTATGGTAATACCCATTTTAATTGGTGGATTTGGAAATTGACTAGTTCCACTAATAATTGGCGCACCTGATATAACTTTTCCGCGAATAAACAATATAAGCTTTTGACTCCTTCCCCCCTCATTTCTTCTCCTTCTGGCATCCGCTGGAATTGAAGCTGGGGCCGGAACTGGCTGAACAGTTTATCCCCCTTTAGCCAGCAATCTTGCTCACGCAGGGCCTTCCGTTGATTTAACTATTTTCTCCTTACACCTAGCTGGTGTTTCCTCAATTTTAGGTGCAATCAATTTTATTACCACAACCCTAAATATAAAAGCACCATCTATAACTCAGTATCAAACACCCTTATTCGTGTGATCTGTTTTAATTACTGCAGTTTTACTTCTTCTTTCTTTACCTGCCC</value></qualifier></qualifiers></annotation></sequenceAnnotations><charSequence gapSuffixLength="1">GATTACTTGCTAAGCGCTTAAAACCCAAAGGACTTGACG-GTACCCCATATCCATCTAGAGGAGCCTGTTCTATAATCGATAACCCCCGTTTAACCTCACCATTTCTGGTAATTCAACTTGTATACCTCCGTCGTCAGCTTACCTTGTGAGCGCCTAATAGTGAGCACAATGTCT-TACAACAATACGTCAGGTCAAGGTGCAGTATATGAAACGGGAAGAAATGGGCTACACTCTCTATCTTAGAGCATACGAAAAACT-ATCATGAAATCTAGTTTGAAGGCGGATTTAGCAGTAAAAAGAGATCATCATACTCATTTTAAAATGGCACTGGGGTGTGTACACACCGCCCGTCACCCTCTTCAAATAAATTACT</charSequence></gappedSequence><referencedDocumentRevisionNumberThatStoredSequenceIsCopiedFrom>-1</referencedDocumentRevisionNumberThatStoredSequenceIsCopiedFrom></sequence><sequence><gappedSequence charSequenceRevision="1" annotationsRevision="1" charSequenceValidated="true" validatedCharSequenceGapCount="4" type="DefaultNucleotideSequence"><name>A._teko_INPA_H_36598</name><description>A._teko_INPA_H_36598</description><sequenceAnnotations><annotation><description>TGCAACATACAGAAGAGGCAAGTCGTAACAGATGTCAACGGCCGCGGTATCCTAACCGTGCGAAGGTAGCGTAATCACTTGTTCTCTAAATCAGGACTAGTATGAACGGCACCACGAGGGTTACACTGTCTCCTTTTTCCAATTAGTGAACTTAATTTTCCCGTGAAGAAGCGGGAATAAATCTATAAGACGAGAAGACCCTATGGAGCTTTAAACAATCCAGCATTTGCAATCTTTCATGAACTCTCTAGACCCTGCATAATGACTAGAAGTTTTAGGTTGGGGCGACCGCGGAGTAAAACCCACCCTCCATAATGAAAGAATTAATTCTTAACTAAGAAACACTCTAAGTATTAACATACTAACATTTATTGACCCAATACAATTGATTAACGAACCAAGTTACCCTAGGGATAACAGCGCAATCCATTTCAAGAGCCCCTATCGCCAAATGGGTTTACGACCTCGATGTTGGATCAGGATATCCCAGTGGTGTAGCCGCTCCTTTGTAATAATTTTTTTTATGGTAATACCCATTTTAATTGGTGGATTTGGAAATTGACTAGTTCCACTAATAATTGGCGCACCTGATATAACTTTTCCGCGAATAAACAATATAAGCTTTTGACTCCTTCCCCCCTCATTTCTTCTCCTTCTGGCATCCGCTGGAATTGAAGCTGGGGCCGGAACTGGCTGAACAGTTTATCCCCCTTTAGCCAGCAATCTTGCTCACGCAGGGCCTTCCGTTGATTTAACTATTTTCTCCTTACACCTAGCTGGTGTTTCCTCAATTTTAGGTGCAATCAATTTTATTACCACAACCCTAAATATAAAAGCACCATCTATAACTCAGTATCAAACACCCTTATTCGTGTGATCTGTTTTAATTACTGCAGTTTTACTTCTTCTTTCTTTACCTGCCC</description><type>Editing History Deletion</type><intervals><interval><minimumIndex>377</minimumIndex><maximumIndex>376</maximumIndex><direction>none</direction></interval></intervals><qualifiers><qualifier><name>Original Bases</name><value>TGCAACATACAGAAGAGGCAAGTCGTAACAGATGTCAACGGCCGCGGTATCCTAACCGTGCGAAGGTAGCGTAATCACTTGTTCTCTAAATCAGGACTAGTATGAACGGCACCACGAGGGTTACACTGTCTCCTTTTTCCAATTAGTGAACTTAATTTTCCCGTGAAGAAGCGGGAATAAATCTATAAGACGAGAAGACCCTATGGAGCTTTAAACAATCCAGCATTTGCAATCTTTCATGAACTCTCTAGACCCTGCATAATGACTAGAAGTTTTAGGTTGGGGCGACCGCGGAGTAAAACCCACCCTCCATAATGAAAGAATTAATTCTTAACTAAGAAACACTCTAAGTATTAACATACTAACATTTATTGACCCAATACAATTGATTAACGAACCAAGTTACCCTAGGGATAACAGCGCAATCCATTTCAAGAGCCCCTATCGCCAAATGGGTTTACGACCTCGATGTTGGATCAGGATATCCCAGTGGTGTAGCCGCTCCTTTGTAATAATTTTTTTTATGGTAATACCCATTTTAATTGGTGGATTTGGAAATTGACTAGTTCCACTAATAATTGGCGCACCTGATATAACTTTTCCGCGAATAAACAATATAAGCTTTTGACTCCTTCCCCCCTCATTTCTTCTCCTTCTGGCATCCGCTGGAATTGAAGCTGGGGCCGGAACTGGCTGAACAGTTTATCCCCCTTTAGCCAGCAATCTTGCTCACGCAGGGCCTTCCGTTGATTTAACTATTTTCTCCTTACACCTAGCTGGTGTTTCCTCAATTTTAGGTGCAATCAATTTTATTACCACAACCCTAAATATAAAAGCACCATCTATAACTCAGTATCAAACACCCTTATTCGTGTGATCTGTTTTAATTACTGCAGTTTTACTTCTTCTTTCTTTACCTGCCC</value></qualifier></qualifiers></annotation></sequenceAnnotations><charSequence gapSuffixLength="1">GATTACTTGCTAAGCGCTTAAAACCCAAAGGACTTGACG-GTACCCCATATCCATCTAGAGGAGCCTGTTCTATAATCGATAACCCCCGTTTAACCTCACCATTTCTGGTAATTCAACTTGTATACCTCCGTCGTCAGCTTACCTTGTGAGCGCCTAATAGTGAGCACAATGTCT-TACAACAATACGTCAGGTCAAGGTGCAGTATATGAAACGGGAAGAAATGGGCTACACTCTCTATCTTAGAGCATACGAAAAACT-ATCATGAAATCTAGTTTGAAGGCGGATTTAGCAGTAAAAAGAGATCATCATACTCATTTTAAAATGGCACTGGGGTGTGTACACACCGCCCGTCACCCTCTTCAAATAAATTACT</charSequence></gappedSequence><referencedDocumentRevisionNumberThatStoredSequenceIsCopiedFrom>-1</referencedDocumentRevisionNumberThatStoredSequenceIsCopiedFrom></sequence><sequence><gappedSequence charSequenceRevision="1" annotationsRevision="1" charSequenceValidated="true" validatedCharSequenceGapCount="4" type="DefaultNucleotideSequence"><name>A._teko_MNHN_2015.152</name><description>A._teko_MNHN_2015.152</description><sequenceAnnotations><annotation><description>TGCAACATACAGAAGAGGCAAGTCGTAACAGATGTCAACGGCCGCGGTATCCTAACCGTGCGAAGGTAGCGTAATCACTTGTTCTCTAAATCAGGACTAGTATGAACGGCACCACGAGGGTTACACTGTCTCCTTTTTCCAATTAGTGAACTTAATTTTCCCGTGAAGAAGCGGGAATAAATCTATAAGACGAGAAGACCCTATGGAGCTTTAAACAATCCAGCATTTGCAATCTTTCATGAACTCTCTAGACCCTGCATAATGACTAGAAGTTTTAGGTTGGGGCGACCGCGGAGTAAAACCCACCCTCCATAATGAAAGAATTAATTCTTAACTAAGAAACACTCTAAGTATTAACATACTAACATTTATTGACCCAATACAATTGATTAACGAACCAAGTTACCCTAGGGATAACAGCGCAATCCATTTCAAGAGCCCCTATCGCCAAATGGGTTTACGACCTCGATGTTGGATCAGGATATCCCAGTGGTGTAGCCGCTCCTTTGTAATAATTTTTTTTATGGTAATACCCATTTTAATTGGTGGATTTGGAAATTGACTAGTTCCACTAATAATTGGCGCACCTGATATAACTTTTCCGCGAATAAACAATATAAGCTTTTGACTCCTTCCCCCCTCATTTCTTCTCCTTCTGGCATCCGCTGGAATTGAAGCTGGGGCCGGAACTGGCTGAACAGTTTATCCCCCTTTAGCCAGCAATCTTGCTCACGCAGGGCCTTCCGTTGATTTAACTATTTTCTCCTTACACCTAGCTGGTGTTTCCTCAATTTTAGGTGCAATCAATTTTATTACCACAACCCTAAATATAAAAGCACCATCTATAACTCAGTATCAAACACCCTTATTCGTGTGATCTGTTTTAATTACTGCAGTTTTACTTCTTCTTTCTTTACCTGCCC</description><type>Editing History Deletion</type><intervals><interval><minimumIndex>377</minimumIndex><maximumIndex>376</maximumIndex><direction>none</direction></interval></intervals><qualifiers><qualifier><name>Original Bases</name><value>TGCAACATACAGAAGAGGCAAGTCGTAACAGATGTCAACGGCCGCGGTATCCTAACCGTGCGAAGGTAGCGTAATCACTTGTTCTCTAAATCAGGACTAGTATGAACGGCACCACGAGGGTTACACTGTCTCCTTTTTCCAATTAGTGAACTTAATTTTCCCGTGAAGAAGCGGGAATAAATCTATAAGACGAGAAGACCCTATGGAGCTTTAAACAATCCAGCATTTGCAATCTTTCATGAACTCTCTAGACCCTGCATAATGACTAGAAGTTTTAGGTTGGGGCGACCGCGGAGTAAAACCCACCCTCCATAATGAAAGAATTAATTCTTAACTAAGAAACACTCTAAGTATTAACATACTAACATTTATTGACCCAATACAATTGATTAACGAACCAAGTTACCCTAGGGATAACAGCGCAATCCATTTCAAGAGCCCCTATCGCCAAATGGGTTTACGACCTCGATGTTGGATCAGGATATCCCAGTGGTGTAGCCGCTCCTTTGTAATAATTTTTTTTATGGTAATACCCATTTTAATTGGTGGATTTGGAAATTGACTAGTTCCACTAATAATTGGCGCACCTGATATAACTTTTCCGCGAATAAACAATATAAGCTTTTGACTCCTTCCCCCCTCATTTCTTCTCCTTCTGGCATCCGCTGGAATTGAAGCTGGGGCCGGAACTGGCTGAACAGTTTATCCCCCTTTAGCCAGCAATCTTGCTCACGCAGGGCCTTCCGTTGATTTAACTATTTTCTCCTTACACCTAGCTGGTGTTTCCTCAATTTTAGGTGCAATCAATTTTATTACCACAACCCTAAATATAAAAGCACCATCTATAACTCAGTATCAAACACCCTTATTCGTGTGATCTGTTTTAATTACTGCAGTTTTACTTCTTCTTTCTTTACCTGCCC</value></qualifier></qualifiers></annotation></sequenceAnnotations><charSequence gapSuffixLength="1">GATTACTTGCTAAGCGCTTAAAACCCAAAGGACTTGACG-GTACCCCATATCCATCTAGAGGAGCCTGTTCTATAATCGATAACCCCCGTTTAACCTCACCATTTCTGGTAATTCAACTTGTATACCTCCGTCGTCAGCTTACCTTGTGAGCGCCTAATAGTGAGCACAATGTCT-TACAACAATACGTCAGGTCAAGGTGCAGTATATGAAACGGGAAGAAATGGGCTACACTCTCTATCTTAGAGCATACGAAAAACT-ATCATGAAATCTAGTTTGAAGGCGGATTTAGCAGTAAAAAGAGATCATCATACTCATTTTAAAATGGCACTGGGGTGTGTACACACCGCCCGTCACCCTCTTCAAATAAATTACT</charSequence></gappedSequence><referencedDocumentRevisionNumberThatStoredSequenceIsCopiedFrom>-1</referencedDocumentRevisionNumberThatStoredSequenceIsCopiedFrom></sequence><sequence><gappedSequence charSequenceRevision="1" annotationsRevision="1" charSequenceValidated="true" validatedCharSequenceGapCount="4" type="DefaultNucleotideSequence"><name>A._aff._vote_sp._1_INPA_H_27412</name><description>A._aff._vote_sp._1_INPA_H_27412</description><sequenceAnnotations><annotation><description>AATAAGATACAGAAGAGGTAAGTCGTAACATGGTTCAACGGCCGCGGTATCCTAACCGTGCGAAGGTAGCGTAATCACTTGTTCTCTAAATCAGGACTAGTATGAACGGCACCACGAGGGTTATACTGTCTCCTTTTTCTAATTAGTGAACTTAATCTTCCCGTGAAGAAGCGGGAATAAGCTTATAAAACAAGAAGACCCTATGGAGCTTTAAACAATTTAGCATTTGCACTACCTTAATATTAAATTATTAGACCCTGCATAATGACTAGAAGTTTTAGGTTGGGGTGACCACGGAGTAAAACTCATCCTCCACGATGAAGGAACTAATTCTTAACTAAGAAACACACTAAGTATCAACACACTGACTTTTATTGACCCAATATACTTGATCAACGAACCAAGTTACCCTAGGGATAACAGCGCAATCCATTTTAAGAGCTCCTATCGCCAAATGGGTTTACGACCTCGATGTTGGATCAGGATATCCCAGTGGTGCAGCCGCTCATTCGTATTTATTTTTTTTATAGTTATACCCATTCTAATCGGTGGATTCGGAAATTGATTGGTTCCACTAATAATCGGGGCACCTGATATAGCCTTCCCCCGAATAAACAATATAAGCTTTTGACTCCTTCCCCCTTCATTTCTTCTATTACTTGCCTCTGCCGGAATCGAAGCTGGGGCTGGAACCGGGTGAACAGTTTACCCTCCTTTAGCTGGCAATCTTGCTCACGCAGGGCCTTCTGTTGATTTAACCATTTTTTCTCTACACTTAGCCGGTGTTTCCTCAATTCTTGGCGCAATTAACTTCATTACCACAACTCTAAATATAAAAGCACCTTCTATAACTCAATACCAAACACCCTTATTCGTGTGATCCGTTTTAATCACTGCAGTTTTACTTCTTCTTTCTTTACCTGTTC</description><type>Editing History Deletion</type><intervals><interval><minimumIndex>377</minimumIndex><maximumIndex>376</maximumIndex><direction>none</direction></interval></intervals><qualifiers><qualifier><name>Original Bases</name><value>AATAAGATACAGAAGAGGTAAGTCGTAACATGGTTCAACGGCCGCGGTATCCTAACCGTGCGAAGGTAGCGTAATCACTTGTTCTCTAAATCAGGACTAGTATGAACGGCACCACGAGGGTTATACTGTCTCCTTTTTCTAATTAGTGAACTTAATCTTCCCGTGAAGAAGCGGGAATAAGCTTATAAAACAAGAAGACCCTATGGAGCTTTAAACAATTTAGCATTTGCACTACCTTAATATTAAATTATTAGACCCTGCATAATGACTAGAAGTTTTAGGTTGGGGTGACCACGGAGTAAAACTCATCCTCCACGATGAAGGAACTAATTCTTAACTAAGAAACACACTAAGTATCAACACACTGACTTTTATTGACCCAATATACTTGATCAACGAACCAAGTTACCCTAGGGATAACAGCGCAATCCATTTTAAGAGCTCCTATCGCCAAATGGGTTTACGACCTCGATGTTGGATCAGGATATCCCAGTGGTGCAGCCGCTCATTCGTATTTATTTTTTTTATAGTTATACCCATTCTAATCGGTGGATTCGGAAATTGATTGGTTCCACTAATAATCGGGGCACCTGATATAGCCTTCCCCCGAATAAACAATATAAGCTTTTGACTCCTTCCCCCTTCATTTCTTCTATTACTTGCCTCTGCCGGAATCGAAGCTGGGGCTGGAACCGGGTGAACAGTTTACCCTCCTTTAGCTGGCAATCTTGCTCACGCAGGGCCTTCTGTTGATTTAACCATTTTTTCTCTACACTTAGCCGGTGTTTCCTCAATTCTTGGCGCAATTAACTTCATTACCACAACTCTAAATATAAAAGCACCTTCTATAACTCAATACCAAACACCCTTATTCGTGTGATCCGTTTTAATCACTGCAGTTTTACTTCTTCTTTCTTTACCTGTTC</value></qualifier></qualifiers></annotation></sequenceAnnotations><charSequence gapSuffixLength="1">GATTACTTGCCAAGCGCTTAAAACCCAAAGGACTTGACG-GTACCCTAAATCCATCTAGAGGAGCCTGTCCTATAATCGATAACCCACGTTTAACCTCACCTCTTTTAGTTATCCAACCTGTATACCTCCGTCGTAAGCTTACCTCGTGAGCGCCTCATAGTGAGCATAATGCTT-TACAACAATACGTCAGGTCAAGGTGCAGCAAATGAAGTGGAAAGAGATGGGCTACACTCTCTATTTTAGAAAACACGGAAAACT-ATCATGAAATCTAGTTTGAAGGCGGATTTAGCAGTAAAAAGAAATCAGCATACTCATTTTAAATCGGCACTGGGGTGTGTACACACCGCCCGTCACCCTCTTCAAATATTTTATC</charSequence></gappedSequence><referencedDocumentRevisionNumberThatStoredSequenceIsCopiedFrom>-1</referencedDocumentRevisionNumberThatStoredSequenceIsCopiedFrom></sequence><sequence><gappedSequence charSequenceRevision="1" annotationsRevision="1" charSequenceValidated="true" validatedCharSequenceGapCount="4" type="DefaultNucleotideSequence"><name>A._aff._vote_sp._1_INPA_H_27417</name><description>A._aff._vote_sp._1_INPA_H_27417</description><sequenceAnnotations><annotation><description>AATAAGATACAGAAGAGGTAAGTCGTAACATGGTTCAACGGCCGCGGTATCCTAACCGTGCGAAGGTAGCGTAATCACTTGTTCTCTAAATCAGGACTAGTATGAACGGCACCACGAGGGTTATACTGTCTCCTTTTTCTAATTAGTGAACTTAATCTTCCCGTGAAGAAGCGGGAATGAGCTTATAAAACAAGAAGACCCTATGGAGCTTTAAACAATTTAGCATTTGCACTACCTTAATATTAAATTATTAGACCCTGCATAATGACTAGAAGTTTTAGGTTGGGGTGACCACGGAGTAAAACTCATCCTCCACGATGAAGGAACTAATTCTTAACTAAGAAACACACTAAGTATCAACACACTGACATTTATTGACCCAATATACTTGATCAACGAACCAAGTTACCCTAGGGATAACAGCGCAATCCATTTTAAGAGCTCCTATCGCCAAATGGGTTTACGACCTCGATGTTGGATCAGGATATCCCAGTGGTGCAGCCGCTCATTCGTATTTATTTTTTTTATAGTTATACCCATTCTAATCGGTGGATTCGGAAATTGATTGGTTCCACTAATAATCGGGGCACCTGATATAGCCTTCCCCCGAATAAACAATATAAGCTTTTGACTCCTTCCCCCTTCATTTCTTCTATTACTTGCCTCTGCCGGAATCGAAGCTGGGGCTGGAACCGGGTGAACAGTTTACCCTCCTTTAGCTGGCAATCTTGCTCACGCAGGGCCTTCTGTTGATTTAACCATTTTTTCTCTACACTTAGCCGGTGTTTCCTCAATTCTTGGCGCAATTAACTTCATTACCACAACTCTAAATATAAAAGCACCTTCTATAACTCAATACCAAACACCCTTATTCGTGTGATCCGTTTTAATCACTGCAGTTTTACTTCTTCTTTCTTTACCTGTTC</description><type>Editing History Deletion</type><intervals><interval><minimumIndex>377</minimumIndex><maximumIndex>376</maximumIndex><direction>none</direction></interval></intervals><qualifiers><qualifier><name>Original Bases</name><value>AATAAGATACAGAAGAGGTAAGTCGTAACATGGTTCAACGGCCGCGGTATCCTAACCGTGCGAAGGTAGCGTAATCACTTGTTCTCTAAATCAGGACTAGTATGAACGGCACCACGAGGGTTATACTGTCTCCTTTTTCTAATTAGTGAACTTAATCTTCCCGTGAAGAAGCGGGAATGAGCTTATAAAACAAGAAGACCCTATGGAGCTTTAAACAATTTAGCATTTGCACTACCTTAATATTAAATTATTAGACCCTGCATAATGACTAGAAGTTTTAGGTTGGGGTGACCACGGAGTAAAACTCATCCTCCACGATGAAGGAACTAATTCTTAACTAAGAAACACACTAAGTATCAACACACTGACATTTATTGACCCAATATACTTGATCAACGAACCAAGTTACCCTAGGGATAACAGCGCAATCCATTTTAAGAGCTCCTATCGCCAAATGGGTTTACGACCTCGATGTTGGATCAGGATATCCCAGTGGTGCAGCCGCTCATTCGTATTTATTTTTTTTATAGTTATACCCATTCTAATCGGTGGATTCGGAAATTGATTGGTTCCACTAATAATCGGGGCACCTGATATAGCCTTCCCCCGAATAAACAATATAAGCTTTTGACTCCTTCCCCCTTCATTTCTTCTATTACTTGCCTCTGCCGGAATCGAAGCTGGGGCTGGAACCGGGTGAACAGTTTACCCTCCTTTAGCTGGCAATCTTGCTCACGCAGGGCCTTCTGTTGATTTAACCATTTTTTCTCTACACTTAGCCGGTGTTTCCTCAATTCTTGGCGCAATTAACTTCATTACCACAACTCTAAATATAAAAGCACCTTCTATAACTCAATACCAAACACCCTTATTCGTGTGATCCGTTTTAATCACTGCAGTTTTACTTCTTCTTTCTTTACCTGTTC</value></qualifier></qualifiers></annotation></sequenceAnnotations><charSequence gapSuffixLength="1">GATTACTTGCCAAGCGCTTAAAACCCAAAGGACTTGACG-GTACCCTAAATCCATCTAGAGGAGCCTGTCCTATAATCGATAACCCACGTTTAACCTCACCTCTTTTAGTTATCCAACCTGTATACCTCCGTCGTAAGCTTACCTCGTGAGCGCCTCATAGTGAGCATAATGCTT-TACAACAATACGTCAGGTCAAGGTGCAGCAAATGAAGTGGAAAGAGATGGGCTACACTCTCTATTTTAGAAAACACGGAAAACT-ATCATGAAACCTAGTTTAAAGGCGGATTTAGCAGTAAAAAGAAATCAGCATACTCATTTTAAATCGGCACTGGGGTGTGTACACACCGCCCGTCACCCTCTTCAAATATTTTATC</charSequence></gappedSequence><referencedDocumentRevisionNumberThatStoredSequenceIsCopiedFrom>-1</referencedDocumentRevisionNumberThatStoredSequenceIsCopiedFrom></sequence><sequence><gappedSequence charSequenceRevision="1" annotationsRevision="1" charSequenceValidated="true" validatedCharSequenceGapCount="4" type="DefaultNucleotideSequence"><name>A._aff._vote_sp._1_INPA_H_27418</name><description>A._aff._vote_sp._1_INPA_H_27418</description><sequenceAnnotations><annotation><description>AATAAGATACAGAAGAGGTAAGTCGTAACATGGTTCAACGGCCGCGGTATCCTAACCGTGCGAAGGTAGCGTAATCACTTGTTCTCTAAATCAGGACTAGTATGAACGGCACCACGAGGGTTATACTGTCTCCTTTTTCTAATTAGTGAACTTAATCTTCCCGTGAAGAAGCGGGAATGAGCTTATAAAACAAGAAGACCCTATGGAGCTTTAAACAATTTAGCATTTGCACTACCTTAATATTAAATTATTAGACCCTGCATAATGACTAGAAGTTTTAGGTTGGGGTGACCACGGAGTAAAACTCATCCTCCACGATGAAGGAACTAATTCTTAACTAAGAAACACACTAAGTATCAACACACTGACATTTATTGACCCAATATACTTGATCAACGAACCAAGTTACCCTAGGGATAACAGCGCAATCCATTTTAAGAGCTCCTATCGCCAAATGGGTTTACGACCTCGATGTTGGATCAGGATATCCCAGTGGTGCAGCCGCTCATTCGTATTTATTTTTTTTATAGTTATACCCATTCTAATCGGTGGATTCGGAAATTGATTGGTTCCACTAATAATCGGGGCACCTGATATAGCCTTCCCCCGAATAAACAATATAAGCTTTTGACTCCTTCCCCCTTCATTTCTTCTATTACTTGCCTCTGCCGGAATCGAAGCTGGGGCTGGAACCGGGTGAACAGTTTACCCTCCTTTAGCTGGCAATCTTGCTCACGCAGGGCCTTCTGTTGATTTAACCATTTTTTCTCTACACTTAGCCGGTGTTTCCTCAATTCTTGGCGCAATTAACTTCATTACCACAACTCTAAATATAAAAGCACCTTCTATAACTCAATACCAAACACCCTTATTCGTGTGATCCGTTTTAATCACTGCAGTTTTACTTCTTCTTTCTTTACCTGTTC</description><type>Editing History Deletion</type><intervals><interval><minimumIndex>377</minimumIndex><maximumIndex>376</maximumIndex><direction>none</direction></interval></intervals><qualifiers><qualifier><name>Original Bases</name><value>AATAAGATACAGAAGAGGTAAGTCGTAACATGGTTCAACGGCCGCGGTATCCTAACCGTGCGAAGGTAGCGTAATCACTTGTTCTCTAAATCAGGACTAGTATGAACGGCACCACGAGGGTTATACTGTCTCCTTTTTCTAATTAGTGAACTTAATCTTCCCGTGAAGAAGCGGGAATGAGCTTATAAAACAAGAAGACCCTATGGAGCTTTAAACAATTTAGCATTTGCACTACCTTAATATTAAATTATTAGACCCTGCATAATGACTAGAAGTTTTAGGTTGGGGTGACCACGGAGTAAAACTCATCCTCCACGATGAAGGAACTAATTCTTAACTAAGAAACACACTAAGTATCAACACACTGACATTTATTGACCCAATATACTTGATCAACGAACCAAGTTACCCTAGGGATAACAGCGCAATCCATTTTAAGAGCTCCTATCGCCAAATGGGTTTACGACCTCGATGTTGGATCAGGATATCCCAGTGGTGCAGCCGCTCATTCGTATTTATTTTTTTTATAGTTATACCCATTCTAATCGGTGGATTCGGAAATTGATTGGTTCCACTAATAATCGGGGCACCTGATATAGCCTTCCCCCGAATAAACAATATAAGCTTTTGACTCCTTCCCCCTTCATTTCTTCTATTACTTGCCTCTGCCGGAATCGAAGCTGGGGCTGGAACCGGGTGAACAGTTTACCCTCCTTTAGCTGGCAATCTTGCTCACGCAGGGCCTTCTGTTGATTTAACCATTTTTTCTCTACACTTAGCCGGTGTTTCCTCAATTCTTGGCGCAATTAACTTCATTACCACAACTCTAAATATAAAAGCACCTTCTATAACTCAATACCAAACACCCTTATTCGTGTGATCCGTTTTAATCACTGCAGTTTTACTTCTTCTTTCTTTACCTGTTC</value></qualifier></qualifiers></annotation></sequenceAnnotations><charSequence gapSuffixLength="1">GATTACTTGCCAAGCGCTTAAAACCCAAAGGACTTGACG-GTACCCTAAATCCATCTAGAGGAGCCTGTCCTATAATCGATAACCCACGTTTAACCTCACCTCTTTTAGTTATCCAACCTGTATACCTCCGTCGTAAGCTTACCTCGTGAGCGCCTCATAGTGAGCATAATGCTT-TACAACAATACGTCAGGTCAAGGTGCAGCAAATGAAGTGGAAAGAGATGGGCTACACTCTCTATTTTAGAAAACACGGAAAACT-ATCATGAAACCTAGTTTAAAGGCGGATTTAGCAGTAAAAAGAAATCAGCATACTCATTTTAAATCGGCACTGGGGTGTGTACACACCGCCCGTCACCCTCTTCAAATATTTTATC</charSequence></gappedSequence><referencedDocumentRevisionNumberThatStoredSequenceIsCopiedFrom>-1</referencedDocumentRevisionNumberThatStoredSequenceIsCopiedFrom></sequence><sequence><gappedSequence charSequenceRevision="1" annotationsRevision="1" charSequenceValidated="true" validatedCharSequenceGapCount="4" type="DefaultNucleotideSequence"><name>A._aff._vote_sp._1_INPA_H_27419</name><description>A._aff._vote_sp._1_INPA_H_27419</description><sequenceAnnotations><annotation><description>AATAAGATACAGAAGAGGTAAGTCGTAACATGGTTCAACGGCCGCGGTATCCTAACCGTGCGAAGGTAGCGTAATCACTTGTTCTCTAAATCAGGACTAGTATGAACGGCACCACGAGGGTTATACTGTCTCCTTTTTCTAATTAGTGAACTTAATCTTCCCGTGAAGAAGCGGGAATGAGCTTATAAAACAAGAAGACCCTATGGAGCTTTAAACAATTTAGCATTTGCACTACCTTAATATTAAATTATTAGACCCTGCATAATGACTAGAAGTTTTAGGTTGGGGTGACCACGGAGTAAAACTCATCCTCCACGATGAAGGAACTAATTCTTAACTAAGAAACACACTAAGTATCAACACACTGACATTTATTGACCCAATATACTTGATCAACGAACCAAGTTACCCTAGGGATAACAGCGCAATCCATTTTAAGAGCTCCTATCGCCAAATGGGTTTACGACCTCGATGTTGGATCAGGATATCCCAGTGGTGCAGCCGCTCATTCGTATTTATTTTTTTTATAGTTATACCCATTCTAATCGGTGGATTCGGAAATTGATTGGTTCCACTAATAATCGGGGCACCTGATATAGCCTTCCCCCGAATAAACAATATAAGCTTTTGACTCCTTCCCCCTTCATTTCTTCTATTACTTGCCTCTGCCGGAATCGAAGCTGGGGCTGGAACCGGGTGAACAGTTTACCCTCCTTTAGCTGGCAATCTTGCTCACGCAGGGCCTTCTGTTGATTTAACCATTTTTTCTCTACACTTAGCCGGTGTTTCCTCAATTCTTGGCGCAATTAACTTCATTACCACAACTCTAAATATAAAAGCACCTTCTATAACTCAATACCAAACACCCTTATTCGTGTGATCCGTTTTAATCACTGCAGTTTTACTTCTTCTTTCTTTACCTGTTC</description><type>Editing History Deletion</type><intervals><interval><minimumIndex>377</minimumIndex><maximumIndex>376</maximumIndex><direction>none</direction></interval></intervals><qualifiers><qualifier><name>Original Bases</name><value>AATAAGATACAGAAGAGGTAAGTCGTAACATGGTTCAACGGCCGCGGTATCCTAACCGTGCGAAGGTAGCGTAATCACTTGTTCTCTAAATCAGGACTAGTATGAACGGCACCACGAGGGTTATACTGTCTCCTTTTTCTAATTAGTGAACTTAATCTTCCCGTGAAGAAGCGGGAATGAGCTTATAAAACAAGAAGACCCTATGGAGCTTTAAACAATTTAGCATTTGCACTACCTTAATATTAAATTATTAGACCCTGCATAATGACTAGAAGTTTTAGGTTGGGGTGACCACGGAGTAAAACTCATCCTCCACGATGAAGGAACTAATTCTTAACTAAGAAACACACTAAGTATCAACACACTGACATTTATTGACCCAATATACTTGATCAACGAACCAAGTTACCCTAGGGATAACAGCGCAATCCATTTTAAGAGCTCCTATCGCCAAATGGGTTTACGACCTCGATGTTGGATCAGGATATCCCAGTGGTGCAGCCGCTCATTCGTATTTATTTTTTTTATAGTTATACCCATTCTAATCGGTGGATTCGGAAATTGATTGGTTCCACTAATAATCGGGGCACCTGATATAGCCTTCCCCCGAATAAACAATATAAGCTTTTGACTCCTTCCCCCTTCATTTCTTCTATTACTTGCCTCTGCCGGAATCGAAGCTGGGGCTGGAACCGGGTGAACAGTTTACCCTCCTTTAGCTGGCAATCTTGCTCACGCAGGGCCTTCTGTTGATTTAACCATTTTTTCTCTACACTTAGCCGGTGTTTCCTCAATTCTTGGCGCAATTAACTTCATTACCACAACTCTAAATATAAAAGCACCTTCTATAACTCAATACCAAACACCCTTATTCGTGTGATCCGTTTTAATCACTGCAGTTTTACTTCTTCTTTCTTTACCTGTTC</value></qualifier></qualifiers></annotation></sequenceAnnotations><charSequence gapSuffixLength="1">GATTACTTGCCAAGCGCTTAAAACCCAAAGGACTTGACG-GTACCCTAAATCCATCTAGAGGAGCCTGTCCTATAATCGATAACCCACGTTTAACCTCACCTCTTTTAGTTATCCAACTTGTATACCTCCGTCGTAAGCTTACCTCGTGAGCGCCTCATAGTGAGCATAATGCTT-TACAACAATACGTCAGGTCAAGGTGCAGCAAATGAAGTGGAAAGAGATGGGCTACACTCTCTATTTTAGAAAACACGGAAAACT-ATCATGAAATCTAGTTTGAAGGCGGATTTAGCAGTAAAAAGAAATCAGCATACTCATTTTAAATCGGCACTGGGGTGTGTACACACCGCCCGTCACCCTCTTCAAATATTTTATC</charSequence></gappedSequence><referencedDocumentRevisionNumberThatStoredSequenceIsCopiedFrom>-1</referencedDocumentRevisionNumberThatStoredSequenceIsCopiedFrom></sequence><sequence><gappedSequence charSequenceRevision="1" annotationsRevision="1" charSequenceValidated="true" validatedCharSequenceGapCount="4" type="DefaultNucleotideSequence"><name>A._aff._vote_sp._1_INPA_H_27423</name><description>A._aff._vote_sp._1_INPA_H_27423</description><sequenceAnnotations><annotation><description>AATAAGATACAGAAGAGGTAAGTCGTAACATGGTTCAACGGCCGCGGTATCCTAACCGTGCGAAGGTAGCGTAATCACTTGTTCTCTAAATCAGGACTAGTATGAACGGCACCACGAGGGTTATACTGTCTCCTTTTTCTAATTAGTGAACTTAATCTTCCCGTGAAGAAGCGGGAATGAGCTTATAAAACAAGAAGACCCTATGGAGCTTTAAACAATTTAGCATTTGCACTACCTTAATATTAAATTATTAGACCCTGCATAATGACTAGAAGTTTTAGGTTGGGGTGACCACGGAGTAAAACTCATCCTCCACGATGAAGGAACTAATTCTTAACTAAGAAACACACTAAGTATCAACACACTGACATTTATTGACCCAATATACTTGATCAACGAACCAAGTTACCCTAGGGATAACAGCGCAATCCATTTTAAGAGCTCCTATCGCCAAATGGGTTTACGACCTCGATGTTGGATCAGGATATCCCAGTGGTGCAGCCGCTCATTCGTATTTATTTTTTTTATAGTTATACCCATTCTAATCGGTGGATTCGGAAATTGATTGGTTCCACTAATAATCGGGGCACCTGATATAGCCTTCCCCCGAATAAACAATATAAGCTTTTGACTCCTTCCCCCTTCATTTCTTCTATTACTTGCCTCTGCCGGAATCGAAGCTGGGGCTGGAACCGGGTGAACAGTTTACCCTCCTTTAGCTGGCAATCTTGCTCACGCAGGGCCTTCTGTTGATTTAACCATTTTTTCTCTACACTTAGCCGGTGTTTCCTCAATTCTTGGCGCAATTAACTTCATTACCACAACTCTAAATATAAAAGCACCTTCTATAACTCAATACCAAACACCCTTATTCGTGTGATCCGTTTTAATCACTGCAGTTTTACTTCTTCTTTCTTTACCTGTTC</description><type>Editing History Deletion</type><intervals><interval><minimumIndex>377</minimumIndex><maximumIndex>376</maximumIndex><direction>none</direction></interval></intervals><qualifiers><qualifier><name>Original Bases</name><value>AATAAGATACAGAAGAGGTAAGTCGTAACATGGTTCAACGGCCGCGGTATCCTAACCGTGCGAAGGTAGCGTAATCACTTGTTCTCTAAATCAGGACTAGTATGAACGGCACCACGAGGGTTATACTGTCTCCTTTTTCTAATTAGTGAACTTAATCTTCCCGTGAAGAAGCGGGAATGAGCTTATAAAACAAGAAGACCCTATGGAGCTTTAAACAATTTAGCATTTGCACTACCTTAATATTAAATTATTAGACCCTGCATAATGACTAGAAGTTTTAGGTTGGGGTGACCACGGAGTAAAACTCATCCTCCACGATGAAGGAACTAATTCTTAACTAAGAAACACACTAAGTATCAACACACTGACATTTATTGACCCAATATACTTGATCAACGAACCAAGTTACCCTAGGGATAACAGCGCAATCCATTTTAAGAGCTCCTATCGCCAAATGGGTTTACGACCTCGATGTTGGATCAGGATATCCCAGTGGTGCAGCCGCTCATTCGTATTTATTTTTTTTATAGTTATACCCATTCTAATCGGTGGATTCGGAAATTGATTGGTTCCACTAATAATCGGGGCACCTGATATAGCCTTCCCCCGAATAAACAATATAAGCTTTTGACTCCTTCCCCCTTCATTTCTTCTATTACTTGCCTCTGCCGGAATCGAAGCTGGGGCTGGAACCGGGTGAACAGTTTACCCTCCTTTAGCTGGCAATCTTGCTCACGCAGGGCCTTCTGTTGATTTAACCATTTTTTCTCTACACTTAGCCGGTGTTTCCTCAATTCTTGGCGCAATTAACTTCATTACCACAACTCTAAATATAAAAGCACCTTCTATAACTCAATACCAAACACCCTTATTCGTGTGATCCGTTTTAATCACTGCAGTTTTACTTCTTCTTTCTTTACCTGTTC</value></qualifier></qualifiers></annotation></sequenceAnnotations><charSequence gapSuffixLength="1">GATTACTTGCCAAGCGCTTAAAACCCAAAGGACTTGACG-GTACCCTAAATCCATCTAGAGGAGCCTGTCCTATAATCGATAACCCACGTTTAACCTCACCTCTTTTAGTTATCCAACTTGTATACCTCCGTCGTAAGCTTACCTCGTGAGCGCCTCATAGTGAGCATAATGCTT-TACAACAATACGTCAGGTCAAGGTGCAGCAAATGAAGTGGAAAGAGATGGGCTACACTCTCTATTTTAGAAAACACGGAAAACT-ATCATGAAATCTAGTTTGAAGGCGGATTTAGCAGTAAAAAGAAATCAGCATACTCATTTTAAATCGGCACTGGGGTGTGTACACACCGCCCGTCACCCTCTTCAAATATTTTATC</charSequence></gappedSequence><referencedDocumentRevisionNumberThatStoredSequenceIsCopiedFrom>-1</referencedDocumentRevisionNumberThatStoredSequenceIsCopiedFrom></sequence><sequence><gappedSequence charSequenceRevision="1" annotationsRevision="1" charSequenceValidated="true" validatedCharSequenceGapCount="4" type="DefaultNucleotideSequence"><name>A._aff._vote_sp._1_INPA_H_27421</name><description>A._aff._vote_sp._1_INPA_H_27421</description><sequenceAnnotations><annotation><description>AATAAGATACAGAAGAGGTAAGTCGTAACATGGTTCAACGGCCGCGGTATCCTAACCGTGCGAAGGTAGCGTAATCACTTGTTCTCTAAATCAGGACTAGTATGAACGGCACCACGAGGGTTATACTGTCTCCTTTTTCTAATTAGTGAACTTAATCTTCCCGTGAAGAAGCGGGAATGAGCTTATAAAACAAGAAGACCCTATGGAGCTTTAAACAATTTAGCATTTGCACTACCTTAATATTAAATTATTAGACCCTGCATAATGACTAGAAGTTTTAGGTTGGGGTGACCACGGAGTAAAACTCATCCTCCACGATGAAGGAACTAATTCTTAACTAAGAAACACACTAAGTATCAACACACTGACATTTATTGACCCAATATACTTGATCAACGAACCAAGTTACCCTAGGGATAACAGCGCAATCCATTTTAAGAGCTCCTATCGCCAAATGGGTTTACGACCTCGATGTTGGATCAGGATATCCCAGTGGTGCAGCCGCTCATTCGTATTTATTTTTTTTATAGTTATACCCATTCTAATCGGTGGATTCGGAAATTGATTGGTTCCACTAATAATCGGGGCACCTGATATAGCCTTCCCCCGAATAAACAATATAAGCTTTTGACTCCTTCCCCCTTCATTTCTTCTATTACTTGCCTCTGCCGGAATCGAAGCTGGGGCTGGAACCGGGTGAACAGTTTACCCTCCTTTAGCTGGCAATCTTGCTCACGCAGGGCCTTCTGTTGATTTAACCATTTTTTCTCTACACTTAGCCGGTGTTTCCTCAATTCTTGGCGCAATTAACTTCATTACCACAACTCTAAATATAAAAGCACCTTCTATAACTCAATACCAAACACCCTTATTCGTGTGATCCGTTTTAATCACTGCAGTTTTACTTCTTCTTTCTTTACCTGTTC</description><type>Editing History Deletion</type><intervals><interval><minimumIndex>377</minimumIndex><maximumIndex>376</maximumIndex><direction>none</direction></interval></intervals><qualifiers><qualifier><name>Original Bases</name><value>AATAAGATACAGAAGAGGTAAGTCGTAACATGGTTCAACGGCCGCGGTATCCTAACCGTGCGAAGGTAGCGTAATCACTTGTTCTCTAAATCAGGACTAGTATGAACGGCACCACGAGGGTTATACTGTCTCCTTTTTCTAATTAGTGAACTTAATCTTCCCGTGAAGAAGCGGGAATGAGCTTATAAAACAAGAAGACCCTATGGAGCTTTAAACAATTTAGCATTTGCACTACCTTAATATTAAATTATTAGACCCTGCATAATGACTAGAAGTTTTAGGTTGGGGTGACCACGGAGTAAAACTCATCCTCCACGATGAAGGAACTAATTCTTAACTAAGAAACACACTAAGTATCAACACACTGACATTTATTGACCCAATATACTTGATCAACGAACCAAGTTACCCTAGGGATAACAGCGCAATCCATTTTAAGAGCTCCTATCGCCAAATGGGTTTACGACCTCGATGTTGGATCAGGATATCCCAGTGGTGCAGCCGCTCATTCGTATTTATTTTTTTTATAGTTATACCCATTCTAATCGGTGGATTCGGAAATTGATTGGTTCCACTAATAATCGGGGCACCTGATATAGCCTTCCCCCGAATAAACAATATAAGCTTTTGACTCCTTCCCCCTTCATTTCTTCTATTACTTGCCTCTGCCGGAATCGAAGCTGGGGCTGGAACCGGGTGAACAGTTTACCCTCCTTTAGCTGGCAATCTTGCTCACGCAGGGCCTTCTGTTGATTTAACCATTTTTTCTCTACACTTAGCCGGTGTTTCCTCAATTCTTGGCGCAATTAACTTCATTACCACAACTCTAAATATAAAAGCACCTTCTATAACTCAATACCAAACACCCTTATTCGTGTGATCCGTTTTAATCACTGCAGTTTTACTTCTTCTTTCTTTACCTGTTC</value></qualifier></qualifiers></annotation></sequenceAnnotations><charSequence gapSuffixLength="1">GATTACTTGCCAAGCGCTTAAAACCCAAAGGACTTGACG-GTACCCTAAATCCATCTAGAGGAGCCTGTCCTATAATCGATAACCCACGTTTAACCTCACCTCTTTTAGTTATCCAACTTGTATACCTCCGTCGTAAGCTTACCTCGTGAGCGCCTCATAGTGAGCATAATGCTT-TACAACAATACGTCAGGTCAAGGTGCAGCAAATGAAGTGGAAAGAGATGGGCTACACTCTCTATTTTAGAAAACACGGAAAACT-ATCATGAAATCTAGTTTGAAGGCGGATTTAGCAGTAAAAAGAAATCAGCATACTCATTTTAAATCGGCACTGGGGTGTGTACACACCGCCCGTCACCCTCTTCAAATATTTTATC</charSequence></gappedSequence><referencedDocumentRevisionNumberThatStoredSequenceIsCopiedFrom>-1</referencedDocumentRevisionNumberThatStoredSequenceIsCopiedFrom></sequence><sequence><gappedSequence charSequenceRevision="1" annotationsRevision="1" charSequenceValidated="true" validatedCharSequenceGapCount="4" type="DefaultNucleotideSequence"><name>A._aff._vote_sp._1_INPA_H_31866</name><description>A._aff._vote_sp._1_INPA_H_31866</description><sequenceAnnotations><annotation><description>AATAAGATACAGAAGAGGTAAGTCGTAACATGGTTCAACGGCCGCGGTATCCTAACCGTGCGAAGGTAGCGTAATCACTTGTTCTCTAAATCAGGACTAGTATGAACGGCACCACGAGGGTTATACTGTCTCCTTTTTCTAATTAGTGAACTTAATCTTCCCGTGAAGAAGCGGGAATGAGCTTATAAGACGAGAAGACCCTATGGAGCTTTAAACAATTTAGCATTTGCACTATCTTAATATTAAATTATTAGACCCTGCATAATGACTAGAAGTTTTAGGTTGGGGTGACCACGGAGTAAAACTCATCCTCCACGATGAAGGAACTAATTCTTAACTAAGAAACACACTAAGTATCAACACACTGACATTTATTGACCCAATATACTTGATCAACGAACCAAGTTACCCTAGGGATAACAGCGCAATCCATTTTAAGAGCTCCTATCGCCAAATGGGTTTACGACCTCGATGTTGGATCAGGATATCCCAGTGGTGCAGCCGCTCATTCGTATTTATTTTTTTTATAGTTATACCCATTCTAATCGGTGGATTCGGAAATTGATTGGTTCCACTAATAATCGGGGCACCTGATATAGCCTTCCCCCGAATAAACAATATAAGCTTTTGACTCCTTCCCCCTTCATTTCTTCTATTACTTGCCTCTGCCGGAATCGAAGCTGGGGCTGGAACCGGGTGAACAGTTTACCCTCCTTTAGCTGGCAATCTTGCTCACGCAGGGCCTTCTGTTGATTTAACCATTTTTTCTCTACACTTAGCCGGTGTTTCCTCAATTCTTGGCGCAATTAACTTCATTACCACAACTCTAAATATAAAAGCACCTTCTATAACTCAATACCAAACACCCTTATTCGTGTGATCCGTTTTAATCACTGCAGTTTTACTTCTTCTTTCTTTACCTGTTC</description><type>Editing History Deletion</type><intervals><interval><minimumIndex>377</minimumIndex><maximumIndex>376</maximumIndex><direction>none</direction></interval></intervals><qualifiers><qualifier><name>Original Bases</name><value>AATAAGATACAGAAGAGGTAAGTCGTAACATGGTTCAACGGCCGCGGTATCCTAACCGTGCGAAGGTAGCGTAATCACTTGTTCTCTAAATCAGGACTAGTATGAACGGCACCACGAGGGTTATACTGTCTCCTTTTTCTAATTAGTGAACTTAATCTTCCCGTGAAGAAGCGGGAATGAGCTTATAAGACGAGAAGACCCTATGGAGCTTTAAACAATTTAGCATTTGCACTATCTTAATATTAAATTATTAGACCCTGCATAATGACTAGAAGTTTTAGGTTGGGGTGACCACGGAGTAAAACTCATCCTCCACGATGAAGGAACTAATTCTTAACTAAGAAACACACTAAGTATCAACACACTGACATTTATTGACCCAATATACTTGATCAACGAACCAAGTTACCCTAGGGATAACAGCGCAATCCATTTTAAGAGCTCCTATCGCCAAATGGGTTTACGACCTCGATGTTGGATCAGGATATCCCAGTGGTGCAGCCGCTCATTCGTATTTATTTTTTTTATAGTTATACCCATTCTAATCGGTGGATTCGGAAATTGATTGGTTCCACTAATAATCGGGGCACCTGATATAGCCTTCCCCCGAATAAACAATATAAGCTTTTGACTCCTTCCCCCTTCATTTCTTCTATTACTTGCCTCTGCCGGAATCGAAGCTGGGGCTGGAACCGGGTGAACAGTTTACCCTCCTTTAGCTGGCAATCTTGCTCACGCAGGGCCTTCTGTTGATTTAACCATTTTTTCTCTACACTTAGCCGGTGTTTCCTCAATTCTTGGCGCAATTAACTTCATTACCACAACTCTAAATATAAAAGCACCTTCTATAACTCAATACCAAACACCCTTATTCGTGTGATCCGTTTTAATCACTGCAGTTTTACTTCTTCTTTCTTTACCTGTTC</value></qualifier></qualifiers></annotation></sequenceAnnotations><charSequence gapSuffixLength="1">GATTACTTGCCAAGCGCTTAAAACCCAAAGGACTTGACG-GTACCCTAAATCCATCTAGAGGAGCCTGTCCTATAATCGATAACCCACGTTTAACCTCACCTCTTTTAGTAAACCAACCTGTATACCTCCGTCGTAAGCTTACCTCGTGAGCGCCTCATAGTGAGCATAATGCTT-TACAACAATACGTCAGGTCAAGGTGCAGCTAATGAAGTGGAAAGAGATGGGCTACACTTTCTATTTTAGAAAACACGGAAAACT-ATTATGAAATCTAGTTTGAAGGCGGATTTAGCAGTAAAAAGAAATCAGCATACTCATTTTAACTCGGCACTGGGGTGTGTACACACCGCCCGTCACCCTCTTCAAATATTTTATC</charSequence></gappedSequence><referencedDocumentRevisionNumberThatStoredSequenceIsCopiedFrom>-1</referencedDocumentRevisionNumberThatStoredSequenceIsCopiedFrom></sequence><sequence><gappedSequence charSequenceRevision="1" annotationsRevision="1" charSequenceValidated="true" validatedCharSequenceGapCount="4" type="DefaultNucleotideSequence"><name>A._aff._vote_sp._1_INPA_H_31880</name><description>A._aff._vote_sp._1_INPA_H_31880</description><sequenceAnnotations><annotation><description>AATAAGATACAGAAGAGGTAAGTCGTAACATGGTTCAACGGCCGCGGTATCCTAACCGTGCGAAGGTAGCGTAATCACTTGTTCTCTAAATCAGGACTAGTATGAACGGCACCACGAGGGTTATACTGTCTCCTTTTTCTAATTAGTGAACTTAATCTTCCCGTGAAGAAGCGGGAATGAGCTTATAAGACGAGAAGACCCTATGGAGCTTTAAACAATTTAGCATTTGCACTATCTTAATATTAAATTATTAGACCCTGCATAATGACTAGAAGTTTTAGGTTGGGGTGACCACGGAGTAAAACTCATCCTCCACGATGAAGGAACTAATTCTTAACTAAGAAACACACTAAGTATCAACACACTGACATTTATTGACCCAATATACTTGATCAACGAACCAAGTTACCCTAGGGATAACAGCGCAATCCATTTTAAGAGCTCCTATCGCCAAATGGGTTTACGACCTCGATGTTGGATCAGGATATCCCAGTGGTGCAGCCGCTCATTCGTATTTATTTTTTTTATAGTTATACCCATTCTAATCGGTGGATTCGGAAATTGATTGGTTCCACTAATAATCGGGGCACCTGATATAGCCTTCCCCCGAATAAACAATATAAGCTTTTGACTCCTTCCCCCTTCATTTCTTCTATTACTTGCCTCTGCCGGAATCGAAGCTGGGGCTGGAACCGGGTGAACAGTTTACCCTCCTTTAGCTGGCAATCTTGCTCACGCAGGGCCTTCTGTTGATTTAACCATTTTTTCTCTACACTTAGCCGGTGTTTCCTCAATTCTTGGCGCAATTAACTTCATTACCACAACTCTAAATATAAAAGCACCTTCTATAACTCAATACCAAACACCCTTATTCGTGTGATCCGTTTTAATCACTGCAGTTTTACTTCTTCTTTCTTTACCTGTTC</description><type>Editing History Deletion</type><intervals><interval><minimumIndex>377</minimumIndex><maximumIndex>376</maximumIndex><direction>none</direction></interval></intervals><qualifiers><qualifier><name>Original Bases</name><value>AATAAGATACAGAAGAGGTAAGTCGTAACATGGTTCAACGGCCGCGGTATCCTAACCGTGCGAAGGTAGCGTAATCACTTGTTCTCTAAATCAGGACTAGTATGAACGGCACCACGAGGGTTATACTGTCTCCTTTTTCTAATTAGTGAACTTAATCTTCCCGTGAAGAAGCGGGAATGAGCTTATAAGACGAGAAGACCCTATGGAGCTTTAAACAATTTAGCATTTGCACTATCTTAATATTAAATTATTAGACCCTGCATAATGACTAGAAGTTTTAGGTTGGGGTGACCACGGAGTAAAACTCATCCTCCACGATGAAGGAACTAATTCTTAACTAAGAAACACACTAAGTATCAACACACTGACATTTATTGACCCAATATACTTGATCAACGAACCAAGTTACCCTAGGGATAACAGCGCAATCCATTTTAAGAGCTCCTATCGCCAAATGGGTTTACGACCTCGATGTTGGATCAGGATATCCCAGTGGTGCAGCCGCTCATTCGTATTTATTTTTTTTATAGTTATACCCATTCTAATCGGTGGATTCGGAAATTGATTGGTTCCACTAATAATCGGGGCACCTGATATAGCCTTCCCCCGAATAAACAATATAAGCTTTTGACTCCTTCCCCCTTCATTTCTTCTATTACTTGCCTCTGCCGGAATCGAAGCTGGGGCTGGAACCGGGTGAACAGTTTACCCTCCTTTAGCTGGCAATCTTGCTCACGCAGGGCCTTCTGTTGATTTAACCATTTTTTCTCTACACTTAGCCGGTGTTTCCTCAATTCTTGGCGCAATTAACTTCATTACCACAACTCTAAATATAAAAGCACCTTCTATAACTCAATACCAAACACCCTTATTCGTGTGATCCGTTTTAATCACTGCAGTTTTACTTCTTCTTTCTTTACCTGTTC</value></qualifier></qualifiers></annotation></sequenceAnnotations><charSequence gapSuffixLength="1">GATTACTTGCCAAGCGCTTAAAACCCAAAGGACTTGACG-GTACCCTAAATCCATCTAGAGGAGCCTGTCCTATAATCGATAACCCACGTTTAACCTCACCTCTTTTAGTAAACCAACCTGTATACCTCCGTCGTAAGCTTACCTCGTGAGCGCCTCATAGTGAGCATAATGCTT-TACAACAATACGTCAGGTCAAGGTGCAGCTAATGAAGTGGAAAGAGATGGGCTACACTTTCTATTTTAGAAAACACGGAAAACT-ATTATGAAATCTAGTTTGAAGGCGGATTTAGCAGTAAAAAGAAATCAGCATACTCATTTTAACTCGGCACTGGGGTGTGTACACACCGCCCGTCACCCTCTTCAAATATTTTATC</charSequence></gappedSequence><referencedDocumentRevisionNumberThatStoredSequenceIsCopiedFrom>-1</referencedDocumentRevisionNumberThatStoredSequenceIsCopiedFrom></sequence><sequence><gappedSequence charSequenceRevision="1" annotationsRevision="1" charSequenceValidated="true" validatedCharSequenceGapCount="4" type="DefaultNucleotideSequence"><name>A._aff._vote_sp._1_INPA_H_31870</name><description>A._aff._vote_sp._1_INPA_H_31870</description><sequenceAnnotations><annotation><description>AATAAGATACAGAAGAGGTAAGTCGTAACATGGTTCAACGGCCGCGGTATCCTAACCGTGCGAAGGTAGCGTAATCACTTGTTCTCTAAATCAGGACTAGTATGAACGGCACCACGAGGGTTATACTGTCTCCTTTTTCTAATTAGTGAACTTAATCTTCCCGTGAAGAAGCGGGAATGAGCTTATAAGACGAGAAGACCCTATGGAGCTTTAAACAATTTAGCATTTGCACTACCTTAATATTAAATTATTAGACCCTGCATAATGACTAGAAGTTTTAGGTTGGGGTGACCACGGAGTAAAACTCATCCTCCACGATGAAGGAACTAATTCTTAACTAAGAAACACACTAAGTATCAACACACTGACATTTATTGACCCAATATACTTGATCAACGAACCAAGTTACCCTAGGGATAACAGCGCAATCCATTTTAAGAGCTCCTATCGCCAAATGGGTTTACGACCTCGATGTTGGATCAGGATATCCCAGTGGTGCAGCCGCTCATTCGTATTTATTTTTTTTATAGTTATACCCATTCTAATCGGTGGATTCGGAAATTGATTGGTTCCACTAATAATCGGGGCACCTGATATAGCCTTCCCCCGAATAAACAATATAAGCTTTTGACTCCTTCCCCCTTCATTTCTTCTATTACTTGCCTCTGCCGGAATCGAAGCTGGGGCTGGAACCGGGTGAACAGTTTACCCTCCTTTAGCTGGCAATCTTGCTCACGCAGGGCCTTCTGTTGATTTAACCATTTTTTCTCTACACTTAGCCGGTGTTTCCTCAATTCTTGGCGCAATTAACTTCATTACCACAACTCTAAATATAAAAGCACCTTCTATAACTCAATACCAAACACCCTTATTCGTGTGATCCGTTTTAATCACTGCAGTTTTACTTCTTCTTTCTTTACCTGTTC</description><type>Editing History Deletion</type><intervals><interval><minimumIndex>377</minimumIndex><maximumIndex>376</maximumIndex><direction>none</direction></interval></intervals><qualifiers><qualifier><name>Original Bases</name><value>AATAAGATACAGAAGAGGTAAGTCGTAACATGGTTCAACGGCCGCGGTATCCTAACCGTGCGAAGGTAGCGTAATCACTTGTTCTCTAAATCAGGACTAGTATGAACGGCACCACGAGGGTTATACTGTCTCCTTTTTCTAATTAGTGAACTTAATCTTCCCGTGAAGAAGCGGGAATGAGCTTATAAGACGAGAAGACCCTATGGAGCTTTAAACAATTTAGCATTTGCACTACCTTAATATTAAATTATTAGACCCTGCATAATGACTAGAAGTTTTAGGTTGGGGTGACCACGGAGTAAAACTCATCCTCCACGATGAAGGAACTAATTCTTAACTAAGAAACACACTAAGTATCAACACACTGACATTTATTGACCCAATATACTTGATCAACGAACCAAGTTACCCTAGGGATAACAGCGCAATCCATTTTAAGAGCTCCTATCGCCAAATGGGTTTACGACCTCGATGTTGGATCAGGATATCCCAGTGGTGCAGCCGCTCATTCGTATTTATTTTTTTTATAGTTATACCCATTCTAATCGGTGGATTCGGAAATTGATTGGTTCCACTAATAATCGGGGCACCTGATATAGCCTTCCCCCGAATAAACAATATAAGCTTTTGACTCCTTCCCCCTTCATTTCTTCTATTACTTGCCTCTGCCGGAATCGAAGCTGGGGCTGGAACCGGGTGAACAGTTTACCCTCCTTTAGCTGGCAATCTTGCTCACGCAGGGCCTTCTGTTGATTTAACCATTTTTTCTCTACACTTAGCCGGTGTTTCCTCAATTCTTGGCGCAATTAACTTCATTACCACAACTCTAAATATAAAAGCACCTTCTATAACTCAATACCAAACACCCTTATTCGTGTGATCCGTTTTAATCACTGCAGTTTTACTTCTTCTTTCTTTACCTGTTC</value></qualifier></qualifiers></annotation></sequenceAnnotations><charSequence gapSuffixLength="1">GATTACTTGCCAAGCGCTTAAAACCCAAAGGACTTGACG-GTACCCTAAATCCATCTAGAGGAGCCTGTCCTATAATCGATAACCCACGTTTAACCTCACCTCTTTTAGTAAACCAACCTGTATACCTCCGTCGTAAGCTTACCTCGTGAGCGCCTCATAGTGAGCATAATGCTT-TACAACAATACGTCAGGTCAAGGTGCAGCTAATGAAGTGGAAAGAGATGGGCTACACTTTCTATTTTAGAAAACACGGAAAACT-ATTATGAAATCTAGTTTGAAGGCGGATTTAGCAGTAAAAAGAAATCAGCATACTCATTTTAACTCGGCACTGGGGTGTGTACACACCGCCCGTCACCCTCTTCAAATATTTTATC</charSequence></gappedSequence><referencedDocumentRevisionNumberThatStoredSequenceIsCopiedFrom>-1</referencedDocumentRevisionNumberThatStoredSequenceIsCopiedFrom></sequence><sequence><gappedSequence charSequenceRevision="1" annotationsRevision="1" charSequenceValidated="true" validatedCharSequenceGapCount="4" type="DefaultNucleotideSequence"><name>A._aff._vote_sp._1_INPA_H_31884</name><description>A._aff._vote_sp._1_INPA_H_31884</description><sequenceAnnotations><annotation><description>AATAAGATACAGAAGAGGTAAGTCGTAACATGGTTCAACGGCCGCGGTATCCTAACCGTGCGAAGGTAGCGTAATCACTTGTTCTCTAAATCAGGACTAGTATGAACGGCACCACGAGGGTTATACTGTCTCCTTTTTCTAATTAGTGAACTTAATCTTCCCGTGAAGAAGCGGGAATGAGCTTATAAGACGAGAAGACCCTATGGAGCTTTAAACAATTTAGCATTTGCACTACCTTAATATTAAATTATTAGACCCTGCATAATGACTAGAAGTTTTAGGTTGGGGTGACCACGGAGTAAAACTCATCCTCCACGATGAAGGAACTAATTCTTAACTAAGAAACACACTAAGTATCAACACACTGACATTTATTGACCCAATATACTTGATCAACGAACCAAGTTACCCTAGGGATAACAGCGCAATCCATTTTAAGAGCTCCTATCGCCAAATGGGTTTACGACCTCGATGTTGGATCAGGATATCCCAGTGGTGCAGCCGCTCATTCGTATTTATTTTTTTTATAGTTATACCCATTCTAATCGGTGGATTCGGAAATTGATTGGTTCCACTAATAATCGGGGCACCTGATATAGCCTTCCCCCGAATAAACAATATAAGCTTTTGACTCCTTCCCCCTTCATTTCTTCTATTACTTGCCTCTGCCGGAATCGAAGCTGGGGCTGGAACCGGGTGAACAGTTTACCCTCCTTTAGCTGGCAATCTTGCTCACGCAGGGCCTTCTGTTGATTTAACCATTTTTTCTCTACACTTAGCCGGTGTTTCCTCAATTCTTGGCGCAATTAACTTCATTACCACAACTCTAAATATAAAAGCACCTTCTATAACTCAATACCAAACACCCTTATTCGTGTGATCCGTTTTAATCACTGCAGTTTTACTTCTTCTTTCTTTACCTGTTC</description><type>Editing History Deletion</type><intervals><interval><minimumIndex>377</minimumIndex><maximumIndex>376</maximumIndex><direction>none</direction></interval></intervals><qualifiers><qualifier><name>Original Bases</name><value>AATAAGATACAGAAGAGGTAAGTCGTAACATGGTTCAACGGCCGCGGTATCCTAACCGTGCGAAGGTAGCGTAATCACTTGTTCTCTAAATCAGGACTAGTATGAACGGCACCACGAGGGTTATACTGTCTCCTTTTTCTAATTAGTGAACTTAATCTTCCCGTGAAGAAGCGGGAATGAGCTTATAAGACGAGAAGACCCTATGGAGCTTTAAACAATTTAGCATTTGCACTACCTTAATATTAAATTATTAGACCCTGCATAATGACTAGAAGTTTTAGGTTGGGGTGACCACGGAGTAAAACTCATCCTCCACGATGAAGGAACTAATTCTTAACTAAGAAACACACTAAGTATCAACACACTGACATTTATTGACCCAATATACTTGATCAACGAACCAAGTTACCCTAGGGATAACAGCGCAATCCATTTTAAGAGCTCCTATCGCCAAATGGGTTTACGACCTCGATGTTGGATCAGGATATCCCAGTGGTGCAGCCGCTCATTCGTATTTATTTTTTTTATAGTTATACCCATTCTAATCGGTGGATTCGGAAATTGATTGGTTCCACTAATAATCGGGGCACCTGATATAGCCTTCCCCCGAATAAACAATATAAGCTTTTGACTCCTTCCCCCTTCATTTCTTCTATTACTTGCCTCTGCCGGAATCGAAGCTGGGGCTGGAACCGGGTGAACAGTTTACCCTCCTTTAGCTGGCAATCTTGCTCACGCAGGGCCTTCTGTTGATTTAACCATTTTTTCTCTACACTTAGCCGGTGTTTCCTCAATTCTTGGCGCAATTAACTTCATTACCACAACTCTAAATATAAAAGCACCTTCTATAACTCAATACCAAACACCCTTATTCGTGTGATCCGTTTTAATCACTGCAGTTTTACTTCTTCTTTCTTTACCTGTTC</value></qualifier></qualifiers></annotation></sequenceAnnotations><charSequence gapSuffixLength="1">GATTACTTGCCAAGCGCTTAAAACCCAAAGGACTTGACG-GTACCCTAAATCCATCTAGAGGAGCCTGTCCTATAATCGATAACCCACGTTTAACCTCACCTCTTTTAGTAAACCAACCTGTATACCTCCGTCGTAAGCTTACCTCGTGAGCGCCTCATAGTGAGCATAATGCTT-TACAACAATACGTCAGGTCAAGGTGCAGCTAATGAAGTGGAAAGAGATGGGCTACACTTTCTATTTTAGAAAACACGGAAAACT-ATTATGAAATCTAGTTTGAAGGCGGATTTAGCAGTAAAAAGAAATCAGCATACTCATTTTAACTCGGCACTGGGGTGTGTACACACCGCCCGTCACCCTCTTCAAATATTTTATC</charSequence></gappedSequence><referencedDocumentRevisionNumberThatStoredSequenceIsCopiedFrom>-1</referencedDocumentRevisionNumberThatStoredSequenceIsCopiedFrom></sequence><sequence><gappedSequence charSequenceRevision="1" annotationsRevision="1" charSequenceValidated="true" validatedCharSequenceGapCount="4" type="DefaultNucleotideSequence"><name>A._aff._vote_sp._1_INPA_H_31874</name><description>A._aff._vote_sp._1_INPA_H_31874</description><sequenceAnnotations><annotation><description>AATAAGATACAGAAGAGGTAAGTCGTAACATGGTTCAACGGCCGCGGTATCCTAACCGTGCGAAGGTAGCGTAATCACTTGTTCTCTAAATCAGGACTAGTATGAACGGCACCACGAGGGTTATACTGTCTCCTTTTTCTAATTAGTGAACTTAATCTTCCCGTGAAGAAGCGGGAATGAGCTTATAAGACGAGAAGACCCTATGGAGCTTTAAACAATTTAGCATTTGCACTATCTTAATATTAAATTATTAGACCCTGCATAATGACTAGAAGTTTTAGGTTGGGGTGACCACGGAGTAAAACTCATCCTCCACGATGAAGGAACTAATTCTTAACTAAGAAACACACTAAGTATCAACACACTGACATTTATTGACCCAATATACTTGATCAACGAACCAAGTTACCCTAGGGATAACAGCGCAATCCATTTTAAGAGCTCCTATCGCCAAATGGGTTTACGACCTCGATGTTGGATCAGGATATCCCAGTGGTGCAGCCGCTCATTCGTATTTATTTTTTTTATAGTTATACCCATTCTAATCGGTGGATTCGGAAATTGATTGGTTCCACTAATAATCGGGGCACCTGATATAGCCTTCCCCCGAATAAACAATATAAGCTTTTGACTCCTTCCCCCTTCATTTCTTCTATTACTTGCCTCTGCCGGAATCGAAGCTGGGGCTGGAACCGGGTGAACAGTTTACCCTCCTTTAGCTGGCAATCTTGCTCACGCAGGGCCTTCTGTTGATTTAACCATTTTTTCTCTACACTTAGCCGGTGTTTCCTCAATTCTTGGCGCAATTAACTTCATTACCACAACTCTAAATATAAAAGCACCTTCTATAACTCAATACCAAACACCCTTATTCGTGTGATCCGTTTTAATCACTGCAGTTTTACTTCTTCTTTCTTTACCTGTTC</description><type>Editing History Deletion</type><intervals><interval><minimumIndex>377</minimumIndex><maximumIndex>376</maximumIndex><direction>none</direction></interval></intervals><qualifiers><qualifier><name>Original Bases</name><value>AATAAGATACAGAAGAGGTAAGTCGTAACATGGTTCAACGGCCGCGGTATCCTAACCGTGCGAAGGTAGCGTAATCACTTGTTCTCTAAATCAGGACTAGTATGAACGGCACCACGAGGGTTATACTGTCTCCTTTTTCTAATTAGTGAACTTAATCTTCCCGTGAAGAAGCGGGAATGAGCTTATAAGACGAGAAGACCCTATGGAGCTTTAAACAATTTAGCATTTGCACTATCTTAATATTAAATTATTAGACCCTGCATAATGACTAGAAGTTTTAGGTTGGGGTGACCACGGAGTAAAACTCATCCTCCACGATGAAGGAACTAATTCTTAACTAAGAAACACACTAAGTATCAACACACTGACATTTATTGACCCAATATACTTGATCAACGAACCAAGTTACCCTAGGGATAACAGCGCAATCCATTTTAAGAGCTCCTATCGCCAAATGGGTTTACGACCTCGATGTTGGATCAGGATATCCCAGTGGTGCAGCCGCTCATTCGTATTTATTTTTTTTATAGTTATACCCATTCTAATCGGTGGATTCGGAAATTGATTGGTTCCACTAATAATCGGGGCACCTGATATAGCCTTCCCCCGAATAAACAATATAAGCTTTTGACTCCTTCCCCCTTCATTTCTTCTATTACTTGCCTCTGCCGGAATCGAAGCTGGGGCTGGAACCGGGTGAACAGTTTACCCTCCTTTAGCTGGCAATCTTGCTCACGCAGGGCCTTCTGTTGATTTAACCATTTTTTCTCTACACTTAGCCGGTGTTTCCTCAATTCTTGGCGCAATTAACTTCATTACCACAACTCTAAATATAAAAGCACCTTCTATAACTCAATACCAAACACCCTTATTCGTGTGATCCGTTTTAATCACTGCAGTTTTACTTCTTCTTTCTTTACCTGTTC</value></qualifier></qualifiers></annotation></sequenceAnnotations><charSequence gapSuffixLength="1">GATTACTTGCCAAGCGCTTAAAACCCAAAGGACTTGACG-GTACCCTAAATCCATCTAGAGGAGCCTGTCCTATAATCGATAACCCACGTTTAACCTCACCTCTTTTAGTAAACCAACCTGTATACCTCCGTCGTAAGCTTACCTCGTGAGCGCCTCATAGTGAGCATAATGCTT-TACAACAATACGTCAGGTCAAGGTGCAGCTAATGAAGTGGAAAGAGATGGGCTACACTTTCTATTTTAGAAAACACGGAAAACT-ATTATGAAACCTAATTTGAAGGCGGATTTAGCAGTAAAAAGAAATCAGCATACTCATTTTAACTCGGCACTGGGGTGTGTACACACCGCCCGTCACCCTCTTCAAATATTTTATC</charSequence></gappedSequence><referencedDocumentRevisionNumberThatStoredSequenceIsCopiedFrom>-1</referencedDocumentRevisionNumberThatStoredSequenceIsCopiedFrom></sequence><sequence><gappedSequence charSequenceRevision="1" annotationsRevision="1" charSequenceValidated="true" validatedCharSequenceGapCount="4" type="DefaultNucleotideSequence"><name>A._aff._vote_sp._1_INPA_H_31882</name><description>A._aff._vote_sp._1_INPA_H_31882</description><sequenceAnnotations><annotation><description>AATAAGATACAGAAGAGGTAAGTCGTAACATGGTTCAACGGCCGCGGTATCCTAACCGTGCGAAGGTAGCGTAATCACTTGTTCTCTAAATCAGGACTAGTATGAACGGCACCACGAGGGTTATACTGTCTCCTTTTTCTAATTAGTGAACTTAATCTTCCCGTGAAGAAGCGGGAATGAGCTTATAAGACGAGAAGACCCTATGGAGCTTTAAACAATTTAGCATTTGCACTATCTTAATATTAAATTATTAGACCCTGCATAATGACTAGAAGTTTTAGGTTGGGGTGACCACGGAGTAAAACTCATCCTCCACGATGAAGGAACTAATTCTTAACTAAGAAACACACTAAGTATCAACACACTGACATTTATTGACCCAATATACTTGATCAACGAACCAAGTTACCCTAGGGATAACAGCGCAATCCATTTTAAGAGCTCCTATCGCCAAATGGGTTTACGACCTCGATGTTGGATCAGGATATCCCAGTGGTGCAGCCGCTCATTCGTATTTATTTTTTTTATAGTTATACCCATTCTAATCGGTGGATTCGGAAATTGATTGGTTCCACTAATAATCGGGGCACCTGATATAGCCTTCCCCCGAATAAACAATATAAGCTTTTGACTCCTTCCCCCTTCATTTCTTCTATTACTTGCCTCTGCCGGAATCGAAGCTGGGGCTGGAACCGGGTGAACAGTTTACCCTCCTTTAGCTGGCAATCTTGCTCACGCAGGGCCTTCTGTTGATTTAACCATTTTTTCTCTACACTTAGCCGGTGTTTCCTCAATTCTTGGCGCAATTAACTTCATTACCACAACTCTAAATATAAAAGCACCTTCTATAACTCAATACCAAACACCCTTATTCGTGTGATCCGTTTTAATCACTGCAGTTTTACTTCTTCTTTCTTTACCTGTTC</description><type>Editing History Deletion</type><intervals><interval><minimumIndex>377</minimumIndex><maximumIndex>376</maximumIndex><direction>none</direction></interval></intervals><qualifiers><qualifier><name>Original Bases</name><value>AATAAGATACAGAAGAGGTAAGTCGTAACATGGTTCAACGGCCGCGGTATCCTAACCGTGCGAAGGTAGCGTAATCACTTGTTCTCTAAATCAGGACTAGTATGAACGGCACCACGAGGGTTATACTGTCTCCTTTTTCTAATTAGTGAACTTAATCTTCCCGTGAAGAAGCGGGAATGAGCTTATAAGACGAGAAGACCCTATGGAGCTTTAAACAATTTAGCATTTGCACTATCTTAATATTAAATTATTAGACCCTGCATAATGACTAGAAGTTTTAGGTTGGGGTGACCACGGAGTAAAACTCATCCTCCACGATGAAGGAACTAATTCTTAACTAAGAAACACACTAAGTATCAACACACTGACATTTATTGACCCAATATACTTGATCAACGAACCAAGTTACCCTAGGGATAACAGCGCAATCCATTTTAAGAGCTCCTATCGCCAAATGGGTTTACGACCTCGATGTTGGATCAGGATATCCCAGTGGTGCAGCCGCTCATTCGTATTTATTTTTTTTATAGTTATACCCATTCTAATCGGTGGATTCGGAAATTGATTGGTTCCACTAATAATCGGGGCACCTGATATAGCCTTCCCCCGAATAAACAATATAAGCTTTTGACTCCTTCCCCCTTCATTTCTTCTATTACTTGCCTCTGCCGGAATCGAAGCTGGGGCTGGAACCGGGTGAACAGTTTACCCTCCTTTAGCTGGCAATCTTGCTCACGCAGGGCCTTCTGTTGATTTAACCATTTTTTCTCTACACTTAGCCGGTGTTTCCTCAATTCTTGGCGCAATTAACTTCATTACCACAACTCTAAATATAAAAGCACCTTCTATAACTCAATACCAAACACCCTTATTCGTGTGATCCGTTTTAATCACTGCAGTTTTACTTCTTCTTTCTTTACCTGTTC</value></qualifier></qualifiers></annotation></sequenceAnnotations><charSequence gapSuffixLength="1">GATTACTTGCCAAGCGCTTAAAACCCAAAGGACTTGACG-GTACCCTAAATCCATCTAGAGGAGCCTGTCCTATAATCGATAACCCACGTTTAACCTCACCTCTTTTAGTAAACCAACCTGTATACCTCCGTCGTAAGCTTACCTCGTGAGCGCCTCATAGTGAGCATAATGCTT-TACAACAATACGTCAGGTCAAGGTGCAGCTAATGAAGTGGAAAGAGATGGGCTACACTTTCTATTTTAGAAAACACGGAAAACT-ATTATGAAACCTAATTTGAAGGCGGATTTAGCAGTAAAAAGAAATCAGCATACTCATTTTAACTCGGCACTGGGGTGTGTACACACCGCCCGTCACCCTCTTCAAATATTTTATC</charSequence></gappedSequence><referencedDocumentRevisionNumberThatStoredSequenceIsCopiedFrom>-1</referencedDocumentRevisionNumberThatStoredSequenceIsCopiedFrom></sequence><sequence><gappedSequence charSequenceRevision="1" annotationsRevision="1" charSequenceValidated="true" validatedCharSequenceGapCount="4" type="DefaultNucleotideSequence"><name>A._aff._vote_sp._1_INPA_H_35535</name><description>A._aff._vote_sp._1_INPA_H_35535</description><sequenceAnnotations><annotation><description>AATAAGATACAGAAGAGGCAAGTCGTAACATGGTTCAACGGCCGCGGTATCCTAACCGTGCGAAGGTAGCGTAATCACTTGTTCTCTAAATCAGGACTAGTATGAACGGCACCACGAGGGTTATACTGTCTCCTTTTTCTAATTAGTGAACTTAATCTTCCCGTGAAGAAGCGGGAATAAGCTTATAAGACGAGAAGACCCTATGGAGCTTTAAACAATCTAGCATTTGCACTATCTTAATACTAAATTATTAGACCCTGCATAATGACTAGAAGTTTTAGGTTGGGGTGACCGCGGAGTAAAACTCATCCTCCACAATGAAGGAACTAATTCTTAACTAAGAAACACTCTATGTATCAACACACTGACATCTATTGACCCAATATACTTGATCAACGAACCAAGTTACCCTAGGGATAACAGCGCAATCCATTTTAAGAGCCCCTATCGCCAAATGGGTTTACGACCTCGATGTTGGATCAGGATATCCCAGTGGTGCAGCCGCTCATTCGTATTTATTTTTTTTATAGTTATACCCATTCTAATCGGTGGATTCGGAAATTGATTGGTTCCACTAATAATCGGGGCACCTGATATAGCCTTCCCCCGAATAAACAATATAAGCTTTTGACTCCTTCCCCCTTCATTTCTTCTATTACTTGCCTCTGCCGGAATCGAAGCTGGGGCTGGAACCGGGTGAACAGTTTACCCTCCTTTAGCTGGCAATCTTGCTCACGCAGGGCCTTCTGTTGATTTAACCATTTTTTCTCTACACTTAGCCGGTGTTTCCTCAATTCTTGGCGCAATTAACTTCATTACCACAACTCTAAATATAAAAGCACCTTCTATAACTCAATACCAAACACCCTTATTCGTGTGATCCGTTTTAATCACTGCAGTTTTACTTCTTCTTTCTTTACCTGTTC</description><type>Editing History Deletion</type><intervals><interval><minimumIndex>377</minimumIndex><maximumIndex>376</maximumIndex><direction>none</direction></interval></intervals><qualifiers><qualifier><name>Original Bases</name><value>AATAAGATACAGAAGAGGCAAGTCGTAACATGGTTCAACGGCCGCGGTATCCTAACCGTGCGAAGGTAGCGTAATCACTTGTTCTCTAAATCAGGACTAGTATGAACGGCACCACGAGGGTTATACTGTCTCCTTTTTCTAATTAGTGAACTTAATCTTCCCGTGAAGAAGCGGGAATAAGCTTATAAGACGAGAAGACCCTATGGAGCTTTAAACAATCTAGCATTTGCACTATCTTAATACTAAATTATTAGACCCTGCATAATGACTAGAAGTTTTAGGTTGGGGTGACCGCGGAGTAAAACTCATCCTCCACAATGAAGGAACTAATTCTTAACTAAGAAACACTCTATGTATCAACACACTGACATCTATTGACCCAATATACTTGATCAACGAACCAAGTTACCCTAGGGATAACAGCGCAATCCATTTTAAGAGCCCCTATCGCCAAATGGGTTTACGACCTCGATGTTGGATCAGGATATCCCAGTGGTGCAGCCGCTCATTCGTATTTATTTTTTTTATAGTTATACCCATTCTAATCGGTGGATTCGGAAATTGATTGGTTCCACTAATAATCGGGGCACCTGATATAGCCTTCCCCCGAATAAACAATATAAGCTTTTGACTCCTTCCCCCTTCATTTCTTCTATTACTTGCCTCTGCCGGAATCGAAGCTGGGGCTGGAACCGGGTGAACAGTTTACCCTCCTTTAGCTGGCAATCTTGCTCACGCAGGGCCTTCTGTTGATTTAACCATTTTTTCTCTACACTTAGCCGGTGTTTCCTCAATTCTTGGCGCAATTAACTTCATTACCACAACTCTAAATATAAAAGCACCTTCTATAACTCAATACCAAACACCCTTATTCGTGTGATCCGTTTTAATCACTGCAGTTTTACTTCTTCTTTCTTTACCTGTTC</value></qualifier></qualifiers></annotation></sequenceAnnotations><charSequence gapSuffixLength="1">GATTACTTGCCAAGCGCTTAAAACCCAAAGGACTTGACG-GTACCCTATATCCATCTAGAGGAGCCTGTCCTATAATCGATAACCCACGTTTAACCTCACCACTTCTAGTTATTCAACTTGTATACCTCCGTCGTCAGCTTACCCCGTGAGCGCCTAATAGTGAGCACAATGTCT-TACATCAATACGTCAGGTCAAGGTGCAGCAAATAAAGTGGAAAGAGATGGGCTACACTTTCTATTTTAGAAAACACGGAAAACT-ATCATGAAATCTAGTTTGAAGGCGGATTTAGCAGTAAAAAGAAATCAATATACTCATTTTAAATCGGCACTGGGGTATGTACACACCGCCCGTCACCCTCTTCAAGCATTTTACT</charSequence></gappedSequence><referencedDocumentRevisionNumberThatStoredSequenceIsCopiedFrom>-1</referencedDocumentRevisionNumberThatStoredSequenceIsCopiedFrom></sequence><sequence><gappedSequence charSequenceRevision="1" annotationsRevision="1" charSequenceValidated="true" validatedCharSequenceGapCount="4" type="DefaultNucleotideSequence"><name>A._aff._vote_sp._1_INPA_H_35536</name><description>A._aff._vote_sp._1_INPA_H_35536</description><sequenceAnnotations><annotation><description>AATAAGATACAGAAGAGGCAAGTCGTAACATGGTTCAACGGCCGCGGTATCCTAACCGTGCGAAGGTAGCGTAATCACTTGTTCTCTAAATCAGGACTAGTATGAACGGCACCACGAGGGTTATACTGTCTCCTTTTTCTAATTAGTGAACTTAATCTTCCCGTGAAGAAGCGGGAATAAGCTTATAAGACGAGAAGACCCTATGGAGCTTTAAACAATCTAGCATTTGCACTATCTTAATACTAAATTATTAGACCCTGCATAATGACTAGAAGTTTTAGGTTGGGGTGACCGCGGAGTAAAACTCATCCTCCACAATGAAGGAACTAATTCTTAACTAAGAAACACTCTATGTATCAACACACTGACATCTATTGACCCAATATACTTGATCAACGAACCAAGTTACCCTAGGGATAACAGCGCAATCCATTTTAAGAGCCCCTATCGCCAAATGGGTTTACGACCTCGATGTTGGATCAGGATATCCCAGTGGTGCAGCCGCTCATTCGTATTTATTTTTTTTATAGTTATACCCATTCTAATCGGTGGATTCGGAAATTGATTGGTTCCACTAATAATCGGGGCACCTGATATAGCCTTCCCCCGAATAAACAATATAAGCTTTTGACTCCTTCCCCCTTCATTTCTTCTATTACTTGCCTCTGCCGGAATCGAAGCTGGGGCTGGAACCGGGTGAACAGTTTACCCTCCTTTAGCTGGCAATCTTGCTCACGCAGGGCCTTCTGTTGATTTAACCATTTTTTCTCTACACTTAGCCGGTGTTTCCTCAATTCTTGGCGCAATTAACTTCATTACCACAACTCTAAATATAAAAGCACCTTCTATAACTCAATACCAAACACCCTTATTCGTGTGATCCGTTTTAATCACTGCAGTTTTACTTCTTCTTTCTTTACCTGTTC</description><type>Editing History Deletion</type><intervals><interval><minimumIndex>377</minimumIndex><maximumIndex>376</maximumIndex><direction>none</direction></interval></intervals><qualifiers><qualifier><name>Original Bases</name><value>AATAAGATACAGAAGAGGCAAGTCGTAACATGGTTCAACGGCCGCGGTATCCTAACCGTGCGAAGGTAGCGTAATCACTTGTTCTCTAAATCAGGACTAGTATGAACGGCACCACGAGGGTTATACTGTCTCCTTTTTCTAATTAGTGAACTTAATCTTCCCGTGAAGAAGCGGGAATAAGCTTATAAGACGAGAAGACCCTATGGAGCTTTAAACAATCTAGCATTTGCACTATCTTAATACTAAATTATTAGACCCTGCATAATGACTAGAAGTTTTAGGTTGGGGTGACCGCGGAGTAAAACTCATCCTCCACAATGAAGGAACTAATTCTTAACTAAGAAACACTCTATGTATCAACACACTGACATCTATTGACCCAATATACTTGATCAACGAACCAAGTTACCCTAGGGATAACAGCGCAATCCATTTTAAGAGCCCCTATCGCCAAATGGGTTTACGACCTCGATGTTGGATCAGGATATCCCAGTGGTGCAGCCGCTCATTCGTATTTATTTTTTTTATAGTTATACCCATTCTAATCGGTGGATTCGGAAATTGATTGGTTCCACTAATAATCGGGGCACCTGATATAGCCTTCCCCCGAATAAACAATATAAGCTTTTGACTCCTTCCCCCTTCATTTCTTCTATTACTTGCCTCTGCCGGAATCGAAGCTGGGGCTGGAACCGGGTGAACAGTTTACCCTCCTTTAGCTGGCAATCTTGCTCACGCAGGGCCTTCTGTTGATTTAACCATTTTTTCTCTACACTTAGCCGGTGTTTCCTCAATTCTTGGCGCAATTAACTTCATTACCACAACTCTAAATATAAAAGCACCTTCTATAACTCAATACCAAACACCCTTATTCGTGTGATCCGTTTTAATCACTGCAGTTTTACTTCTTCTTTCTTTACCTGTTC</value></qualifier></qualifiers></annotation></sequenceAnnotations><charSequence gapSuffixLength="1">GATTACTTGCCAAGCGCTTAAAACCCAAAGGACTTGACG-GTACCCTATATCCATCTAGAGGAGCCTGTCCTATAATCGATAACCCACGTTTAACCTCACCACTTCTAGTTATTCAACTTGTATACCTCCGTCGTCAGCTTACCCCGTGAGCGCCTAATAGTGAGCACAATGTCT-TACATCAATACGTCAGGTCAAGGTGCAGCAAATAAAGTGGAAAGAGATGGGCTACACTTTCTATTTTAGAAAACACGGAAAACT-ATCATGAAATCTAGTTTGAAGGCGGATTTAGCAGTAAAAAGAAATCAATATACTCATTTTAAATCGGCACTGGGGTATGTACACACCGCCCGTCACCCTCTTCAAGCATTTTACT</charSequence></gappedSequence><referencedDocumentRevisionNumberThatStoredSequenceIsCopiedFrom>-1</referencedDocumentRevisionNumberThatStoredSequenceIsCopiedFrom></sequence><sequence><gappedSequence charSequenceRevision="1" annotationsRevision="1" charSequenceValidated="true" validatedCharSequenceGapCount="4" type="DefaultNucleotideSequence"><name>A._vote_INPA_H_35541</name><description>A._vote_INPA_H_35541</description><sequenceAnnotations><annotation><description>AATAAGATACAGAAGAGGTAAGTCGTAACATGGTTCAACGGCCGCGGTATCCTAACCGTGCGAAGGTAGCGTAATCACTTGTTCTCTAAATCAGGACTAGTATGAACGGCACCACGAGGGTTATACTGTCTCCTTTTTCTAATTAGTGAACTTAATCTTCCCGTGAAGAAGCGGGAATAAGCTTATAAGACGAGAAGACCCTATGGAGCTTTAAACAATCTAGCATTTGCACCACTTTAATATTAAATTATTAGACCCTGCATAATGACTAGAAGTTTTAGGTTGGGGTGACCGCGGAGTAAAACTCATCCTCCACAATGAAAGAACTAATTCTTAACCAAGAAACACTCTATGTATCAACACATTGACATCTATTGACCCAATATACTTGATCAACGAACCAAGTTACCCTAGGGATAACAGCGCAATCCATTTTAAGAGCTCCTATCGCCAAATGGGTTTACGACCTCGATGTTGGATCAGGATATCCCAGTGGTGCAGCCACTCATTCGTATTTATTTTTTTTATAGTTATACCCATTCTAATCGGTGGATTCGGAAATTGATTGGTTCCACTAATAATCGGGGCACCTGATATAGCCTTCCCCCGAATAAACAATATAAGCTTTTGACTCCTTCCCCCTTCATTTCTTCTATTACTTGCCTCTGCCGGAATCGAAGCTGGGGCTGGAACCGGGTGAACAGTTTACCCTCCTTTAGCTGGCAATCTTGCTCACGCAGGGCCTTCTGTTGATTTAACCATTTTTTCTCTACACTTAGCCGGTGTTTCCTCAATTCTTGGCGCAATTAACTTCATTACCACAACTCTAAATATAAAAGCACCTTCTATAACTCAATACCAAACACCCTTATTCGTGTGATCCGTTTTAATCACTGCAGTTTTACTTCTTCTTTCTTTACCTGTTC</description><type>Editing History Deletion</type><intervals><interval><minimumIndex>377</minimumIndex><maximumIndex>376</maximumIndex><direction>none</direction></interval></intervals><qualifiers><qualifier><name>Original Bases</name><value>AATAAGATACAGAAGAGGTAAGTCGTAACATGGTTCAACGGCCGCGGTATCCTAACCGTGCGAAGGTAGCGTAATCACTTGTTCTCTAAATCAGGACTAGTATGAACGGCACCACGAGGGTTATACTGTCTCCTTTTTCTAATTAGTGAACTTAATCTTCCCGTGAAGAAGCGGGAATAAGCTTATAAGACGAGAAGACCCTATGGAGCTTTAAACAATCTAGCATTTGCACCACTTTAATATTAAATTATTAGACCCTGCATAATGACTAGAAGTTTTAGGTTGGGGTGACCGCGGAGTAAAACTCATCCTCCACAATGAAAGAACTAATTCTTAACCAAGAAACACTCTATGTATCAACACATTGACATCTATTGACCCAATATACTTGATCAACGAACCAAGTTACCCTAGGGATAACAGCGCAATCCATTTTAAGAGCTCCTATCGCCAAATGGGTTTACGACCTCGATGTTGGATCAGGATATCCCAGTGGTGCAGCCACTCATTCGTATTTATTTTTTTTATAGTTATACCCATTCTAATCGGTGGATTCGGAAATTGATTGGTTCCACTAATAATCGGGGCACCTGATATAGCCTTCCCCCGAATAAACAATATAAGCTTTTGACTCCTTCCCCCTTCATTTCTTCTATTACTTGCCTCTGCCGGAATCGAAGCTGGGGCTGGAACCGGGTGAACAGTTTACCCTCCTTTAGCTGGCAATCTTGCTCACGCAGGGCCTTCTGTTGATTTAACCATTTTTTCTCTACACTTAGCCGGTGTTTCCTCAATTCTTGGCGCAATTAACTTCATTACCACAACTCTAAATATAAAAGCACCTTCTATAACTCAATACCAAACACCCTTATTCGTGTGATCCGTTTTAATCACTGCAGTTTTACTTCTTCTTTCTTTACCTGTTC</value></qualifier></qualifiers></annotation></sequenceAnnotations><charSequence gapSuffixLength="1">GATTACTTGCCAAGCGCTTAAAACCCAAAGGACTTGACG-GTACCCTATATCCATCTAGAGGAGCCTGTCCTATAATCGATAATCCACGTTTAACCTCACCACTTTTAGTTATTCAACTTGTATACCTCCGTCGTCAGCTTACCTCGTGAGCGCCTAATAGTGAGCACAATGTCT-TACATCAATACGTCAGGTCAAGGTGCAGCAAATGAAGTGGAAAGAGATGGGCTACACTTTCTATTTTAGAAAACACGGAAAACT-ATCATGAAACCTAGTTTGAAGGCGGATTTAGCAGTAAAAAGAAATCAACATACTCATTTTAAATCGGCACTGGGGTGTGTACACACCGCCCGTCACCCTCTTCAAATATTTTATC</charSequence></gappedSequence><referencedDocumentRevisionNumberThatStoredSequenceIsCopiedFrom>-1</referencedDocumentRevisionNumberThatStoredSequenceIsCopiedFrom></sequence><sequence><gappedSequence charSequenceRevision="1" annotationsRevision="1" charSequenceValidated="true" validatedCharSequenceGapCount="4" type="DefaultNucleotideSequence"><name>A._vote_INPA_H_35542</name><description>A._vote_INPA_H_35542</description><sequenceAnnotations><annotation><description>AATAAGATACAGAAGAGGTAAGTCGTAACATGGTTCAACGGCCGCGGTATCCTAACCGTGCGAAGGTAGCGTAATCACTTGTTCTCTAAATCAGGACTAGTATGAACGGCACCACGAGGGTTATACTGTCTCCTTTTTCTAATTAGTGAACTTAATCTTCCCGTGAAGAAGCGGGAATAAGCTTATAAGACGAGAAGACCCTATGGAGCTTTAAACAATCTAGCATTTGCACCACTTTAATATTAAATTATTAGACCCTGCATAATGACTAGAAGTTTTAGGTTGGGGTGACCGCGGAGTAAAACTCATCCTCCACAATGAAAGAACTAATTCTTAACCAAGAAACACTCTATGTATCAACACATTGACATCTATTGACCCAATATACTTGATCAACGAACCAAGTTACCCTAGGGATAACAGCGCAATCCATTTTAAGAGCTCCTATCGCCAAATGGGTTTACGACCTCGATGTTGGATCAGGATATCCCAGTGGTGCAGCCACTCATTCGTATTTATTTTTTTTATAGTTATACCCATTCTAATCGGTGGATTCGGAAATTGATTGGTTCCACTAATAATCGGGGCACCTGATATAGCCTTCCCCCGAATAAACAATATAAGCTTTTGACTCCTTCCCCCTTCATTTCTTCTATTACTTGCCTCTGCCGGAATCGAAGCTGGGGCTGGAACCGGGTGAACAGTTTACCCTCCTTTAGCTGGCAATCTTGCTCACGCAGGGCCTTCTGTTGATTTAACCATTTTTTCTCTACACTTAGCCGGTGTTTCCTCAATTCTTGGCGCAATTAACTTCATTACCACAACTCTAAATATAAAAGCACCTTCTATAACTCAATACCAAACACCCTTATTCGTGTGATCCGTTTTAATCACTGCAGTTTTACTTCTTCTTTCTTTACCTGTTC</description><type>Editing History Deletion</type><intervals><interval><minimumIndex>377</minimumIndex><maximumIndex>376</maximumIndex><direction>none</direction></interval></intervals><qualifiers><qualifier><name>Original Bases</name><value>AATAAGATACAGAAGAGGTAAGTCGTAACATGGTTCAACGGCCGCGGTATCCTAACCGTGCGAAGGTAGCGTAATCACTTGTTCTCTAAATCAGGACTAGTATGAACGGCACCACGAGGGTTATACTGTCTCCTTTTTCTAATTAGTGAACTTAATCTTCCCGTGAAGAAGCGGGAATAAGCTTATAAGACGAGAAGACCCTATGGAGCTTTAAACAATCTAGCATTTGCACCACTTTAATATTAAATTATTAGACCCTGCATAATGACTAGAAGTTTTAGGTTGGGGTGACCGCGGAGTAAAACTCATCCTCCACAATGAAAGAACTAATTCTTAACCAAGAAACACTCTATGTATCAACACATTGACATCTATTGACCCAATATACTTGATCAACGAACCAAGTTACCCTAGGGATAACAGCGCAATCCATTTTAAGAGCTCCTATCGCCAAATGGGTTTACGACCTCGATGTTGGATCAGGATATCCCAGTGGTGCAGCCACTCATTCGTATTTATTTTTTTTATAGTTATACCCATTCTAATCGGTGGATTCGGAAATTGATTGGTTCCACTAATAATCGGGGCACCTGATATAGCCTTCCCCCGAATAAACAATATAAGCTTTTGACTCCTTCCCCCTTCATTTCTTCTATTACTTGCCTCTGCCGGAATCGAAGCTGGGGCTGGAACCGGGTGAACAGTTTACCCTCCTTTAGCTGGCAATCTTGCTCACGCAGGGCCTTCTGTTGATTTAACCATTTTTTCTCTACACTTAGCCGGTGTTTCCTCAATTCTTGGCGCAATTAACTTCATTACCACAACTCTAAATATAAAAGCACCTTCTATAACTCAATACCAAACACCCTTATTCGTGTGATCCGTTTTAATCACTGCAGTTTTACTTCTTCTTTCTTTACCTGTTC</value></qualifier></qualifiers></annotation></sequenceAnnotations><charSequence gapSuffixLength="1">GATTACTTGCCAAGCGCTTAAAACCCAAAGGACTTGACG-GTACCCTATATCCATCTAGAGGAGCCTGTCCTATAATCGATAATCCACGTTTAACCTCACCACTTTTAGTTATTCAACTTGTATACCTCCGTCGTCAGCTTACCTCGTGAGCGCCTAATAGTGAGCACAATGTCT-TACATCAATACGTCAGGTCAAGGTGCAGCAAATGAAGTGGAAAGAGATGGGCTACACTTTCTATTTTAGAAAACACGGAAAACT-ATCATGAAACCTAGTTTGAAGGCGGATTTAGCAGTAAAAAGAAATCAACATACTCATTTTAAATCGGCACTGGGGTGTGTACACACCGCCCGTCACCCTCTTCAAATATTTTATC</charSequence></gappedSequence><referencedDocumentRevisionNumberThatStoredSequenceIsCopiedFrom>-1</referencedDocumentRevisionNumberThatStoredSequenceIsCopiedFrom></sequence><sequence><gappedSequence charSequenceRevision="1" annotationsRevision="1" charSequenceValidated="true" validatedCharSequenceGapCount="4" type="DefaultNucleotideSequence"><name>A._vote_INPA_H_35543</name><description>A._vote_INPA_H_35543</description><sequenceAnnotations><annotation><description>AATAAGATACAGAAGAGGTAAGTCGTAACATGGTTCAACGGCCGCGGTATCCTAACCGTGCGAAGGTAGCGTAATCACTTGTTCTCTAAATCAGGACTAGTATGAACGGCACCACGAGGGTTATACTGTCTCCTTTTTCTAATTAGTGAACTTAATCTTCCCGTGAAGAAGCGGGAATAAGCTTATAAGACGAGAAGACCCTATGGAGCTTTAAACAATCTAGCATTTGCACCACTTTAATATTAAATTATTAGACCCTGCATAATGACTAGAAGTTTTAGGTTGGGGTGACCGCGGAGTAAAACTCATCCTCCACAATGAAAGAACTAATTCTTAACCAAGAAACACTCTATGTATCAACACATTGACATCTATTGACCCAATATACTTGATCAACGAACCAAGTTACCCTAGGGATAACAGCGCAATCCATTTTAAGAGCTCCTATCGCCAAATGGGTTTACGACCTCGATGTTGGATCAGGATATCCCAGTGGTGCAGCCACTCATTCGTATTTATTTTTTTTATAGTTATACCCATTCTAATCGGTGGATTCGGAAATTGATTGGTTCCACTAATAATCGGGGCACCTGATATAGCCTTCCCCCGAATAAACAATATAAGCTTTTGACTCCTTCCCCCTTCATTTCTTCTATTACTTGCCTCTGCCGGAATCGAAGCTGGGGCTGGAACCGGGTGAACAGTTTACCCTCCTTTAGCTGGCAATCTTGCTCACGCAGGGCCTTCTGTTGATTTAACCATTTTTTCTCTACACTTAGCCGGTGTTTCCTCAATTCTTGGCGCAATTAACTTCATTACCACAACTCTAAATATAAAAGCACCTTCTATAACTCAATACCAAACACCCTTATTCGTGTGATCCGTTTTAATCACTGCAGTTTTACTTCTTCTTTCTTTACCTGTTC</description><type>Editing History Deletion</type><intervals><interval><minimumIndex>377</minimumIndex><maximumIndex>376</maximumIndex><direction>none</direction></interval></intervals><qualifiers><qualifier><name>Original Bases</name><value>AATAAGATACAGAAGAGGTAAGTCGTAACATGGTTCAACGGCCGCGGTATCCTAACCGTGCGAAGGTAGCGTAATCACTTGTTCTCTAAATCAGGACTAGTATGAACGGCACCACGAGGGTTATACTGTCTCCTTTTTCTAATTAGTGAACTTAATCTTCCCGTGAAGAAGCGGGAATAAGCTTATAAGACGAGAAGACCCTATGGAGCTTTAAACAATCTAGCATTTGCACCACTTTAATATTAAATTATTAGACCCTGCATAATGACTAGAAGTTTTAGGTTGGGGTGACCGCGGAGTAAAACTCATCCTCCACAATGAAAGAACTAATTCTTAACCAAGAAACACTCTATGTATCAACACATTGACATCTATTGACCCAATATACTTGATCAACGAACCAAGTTACCCTAGGGATAACAGCGCAATCCATTTTAAGAGCTCCTATCGCCAAATGGGTTTACGACCTCGATGTTGGATCAGGATATCCCAGTGGTGCAGCCACTCATTCGTATTTATTTTTTTTATAGTTATACCCATTCTAATCGGTGGATTCGGAAATTGATTGGTTCCACTAATAATCGGGGCACCTGATATAGCCTTCCCCCGAATAAACAATATAAGCTTTTGACTCCTTCCCCCTTCATTTCTTCTATTACTTGCCTCTGCCGGAATCGAAGCTGGGGCTGGAACCGGGTGAACAGTTTACCCTCCTTTAGCTGGCAATCTTGCTCACGCAGGGCCTTCTGTTGATTTAACCATTTTTTCTCTACACTTAGCCGGTGTTTCCTCAATTCTTGGCGCAATTAACTTCATTACCACAACTCTAAATATAAAAGCACCTTCTATAACTCAATACCAAACACCCTTATTCGTGTGATCCGTTTTAATCACTGCAGTTTTACTTCTTCTTTCTTTACCTGTTC</value></qualifier></qualifiers></annotation></sequenceAnnotations><charSequence gapSuffixLength="1">GATTACTTGCCAAGCGCTTAAAACCCAAAGGACTTGACG-GTACCCTATATCCATCTAGAGGAGCCTGTCCTATAATCGATAATCCACGTTTAACCTCACCACTTTTAGTTATTCAACTTGTATACCTCCGTCGTCAGCTTACCTCGTGAGCGCCTAATAGTGAGCACAATGTCT-TACATCAATACGTCAGGTCAAGGTGCAGCAAATGAAGTGGAAAGAGATGGGCTACACTTTCTATTTTAGAAAACACGGAAAACT-ATCATGAAACCTAGTTTGAAGGCGGATTTAGCAGTAAAAAGAAATCAACATACTCATTTTAAATCGGCACTGGGGTGTGTACACACCGCCCGTCACCCTCTTCAAATATTTTATC</charSequence></gappedSequence><referencedDocumentRevisionNumberThatStoredSequenceIsCopiedFrom>-1</referencedDocumentRevisionNumberThatStoredSequenceIsCopiedFrom></sequence><sequence><gappedSequence charSequenceRevision="1" annotationsRevision="1" charSequenceValidated="true" validatedCharSequenceGapCount="4" type="DefaultNucleotideSequence"><name>A._vote_INPA_H_35544</name><description>A._vote_INPA_H_35544</description><sequenceAnnotations><annotation><description>AATAAGATACAGAAGAGGTAAGTCGTAACATGGTTCAACGGCCGCGGTATCCTAACCGTGCGAAGGTAGCGTAATCACTTGTTCTCTAAATCAGGACTAGTATGAACGGCACCACGAGGGTTATACTGTCTCCTTTTTCTAATTAGTGAACTTAATCTTCCCGTGAAGAAGCGGGAATAAGCTTATAAGACGAGAAGACCCTATGGAGCTTTAAACAATCTAGCATTTGCACCACTTTAATATTAAATTATTAGACCCTGCATAATGACTAGAAGTTTTAGGTTGGGGTGACCGCGGAGTAAAACTCATCCTCCACAATGAAAGAACTAATTCTTAACCAAGAAACACTCTATGTATCAACACATTGACATCTATTGACCCAATATACTTGATCAACGAACCAAGTTACCCTAGGGATAACAGCGCAATCCATTTTAAGAGCTCCTATCGCCAAATGGGTTTACGACCTCGATGTTGGATCAGGATATCCCAGTGGTGCAGCCACTCATTCGTATTTATTTTTTTTATAGTTATACCCATTCTAATCGGTGGATTCGGAAATTGATTGGTTCCACTAATAATCGGGGCACCTGATATAGCCTTCCCCCGAATAAACAATATAAGCTTTTGACTCCTTCCCCCTTCATTTCTTCTATTACTTGCCTCTGCCGGAATCGAAGCTGGGGCTGGAACCGGGTGAACAGTTTACCCTCCTTTAGCTGGCAATCTTGCTCACGCAGGGCCTTCTGTTGATTTAACCATTTTTTCTCTACACTTAGCCGGTGTTTCCTCAATTCTTGGCGCAATTAACTTCATTACCACAACTCTAAATATAAAAGCACCTTCTATAACTCAATACCAAACACCCTTATTCGTGTGATCCGTTTTAATCACTGCAGTTTTACTTCTTCTTTCTTTACCTGTTC</description><type>Editing History Deletion</type><intervals><interval><minimumIndex>377</minimumIndex><maximumIndex>376</maximumIndex><direction>none</direction></interval></intervals><qualifiers><qualifier><name>Original Bases</name><value>AATAAGATACAGAAGAGGTAAGTCGTAACATGGTTCAACGGCCGCGGTATCCTAACCGTGCGAAGGTAGCGTAATCACTTGTTCTCTAAATCAGGACTAGTATGAACGGCACCACGAGGGTTATACTGTCTCCTTTTTCTAATTAGTGAACTTAATCTTCCCGTGAAGAAGCGGGAATAAGCTTATAAGACGAGAAGACCCTATGGAGCTTTAAACAATCTAGCATTTGCACCACTTTAATATTAAATTATTAGACCCTGCATAATGACTAGAAGTTTTAGGTTGGGGTGACCGCGGAGTAAAACTCATCCTCCACAATGAAAGAACTAATTCTTAACCAAGAAACACTCTATGTATCAACACATTGACATCTATTGACCCAATATACTTGATCAACGAACCAAGTTACCCTAGGGATAACAGCGCAATCCATTTTAAGAGCTCCTATCGCCAAATGGGTTTACGACCTCGATGTTGGATCAGGATATCCCAGTGGTGCAGCCACTCATTCGTATTTATTTTTTTTATAGTTATACCCATTCTAATCGGTGGATTCGGAAATTGATTGGTTCCACTAATAATCGGGGCACCTGATATAGCCTTCCCCCGAATAAACAATATAAGCTTTTGACTCCTTCCCCCTTCATTTCTTCTATTACTTGCCTCTGCCGGAATCGAAGCTGGGGCTGGAACCGGGTGAACAGTTTACCCTCCTTTAGCTGGCAATCTTGCTCACGCAGGGCCTTCTGTTGATTTAACCATTTTTTCTCTACACTTAGCCGGTGTTTCCTCAATTCTTGGCGCAATTAACTTCATTACCACAACTCTAAATATAAAAGCACCTTCTATAACTCAATACCAAACACCCTTATTCGTGTGATCCGTTTTAATCACTGCAGTTTTACTTCTTCTTTCTTTACCTGTTC</value></qualifier></qualifiers></annotation></sequenceAnnotations><charSequence gapSuffixLength="1">GATTACTTGCCAAGCGCTTAAAACCCAAAGGACTTGACG-GTACCCTATATCCATCTAGAGGAGCCTGTCCTATAATCGATAATCCACGTTTAACCTCACCACTTTTAGTTATTCAACTTGTATACCTCCGTCGTCAGCTTACCTCGTGAGCGCCTAATAGTGAGCACAATGTCT-TACATCAATACGTCAGGTCAAGGTGCAGCAAATGAAGTGGAAAGAGATGGGCTACACTTTCTATTTTAGAAAACACGGAAAACT-ATCATGAAACCTAGTTTGAAGGCGGATTTAGCAGTAAAAAGAAATCAACATACTCATTTTAAATCGGCACTGGGGTGTGTACACACCGCCCGTCACCCTCTTCAAATATTTTATC</charSequence></gappedSequence><referencedDocumentRevisionNumberThatStoredSequenceIsCopiedFrom>-1</referencedDocumentRevisionNumberThatStoredSequenceIsCopiedFrom></sequence><sequence><gappedSequence charSequenceRevision="1" annotationsRevision="1" charSequenceValidated="true" validatedCharSequenceGapCount="4" type="DefaultNucleotideSequence"><name>A._aff._vote_sp._1_INPA_H_35551</name><description>A._aff._vote_sp._1_INPA_H_35551</description><sequenceAnnotations><annotation><description>AATAAGATACAGAAGAGGTAAGTCGTAACATGGTTCAACGGCCGCGGTATCCTAACCGTGCGAAGGTGGCGTAATCACTTGTTCTCTAAATCAGGACTAGTATGAACGGCACCACGAGGGTTATACTGTCTCCTTTTTCCAATTAGTGAACTTAATCTTCCCGTGAAGAAGCGGGAATGAGCTTATAAGACGAGAAGACCCTATGGAGCTTTAAACAATTTAGCATTTGCACATCTTTCATATTAAATTATTAGACCCTGCATAATGACTAGAAGTTTTAGGTTGGGGTGACCGCGGAGTAAAACTCATCCTCCACGATGAAGGAACTAATTCTTAACTAAGAAACACACTAAGTATCAACATACTGACATTTATTGACCCAATATACTTGATCAACGAACCAAGTTACCCTAGGGATAACAGCGCAATCCATTTTAAGAGCTCCTATCGCCAAATGGGTTTACGACCTCGATGTTGGATCAGGATATCCCAGTGGTGCAGCCGCTCATTCGTAATAATTTTTTTTATAGTAATACCTATTCTAATTGGTGGATTTGGAAATTGATTGATTCCACTAATAATTGGAGCACCCGATATAGCCTTCCCCCGAATAAATAACATAAGCTTCTGACTCCTTCCCCCATCATTCCTTTTATTACTTGCCTCTGCCGGAATTGAAGCTGGGGCTGGAACCGGGTGAACAGTTTACCCCCCTCTAGCTGGCAATCTTGCCCACGCAGGACCTTCTGTTGATTTAACCATCTTTTCTCTACACCTAGCTGGTGTTTCCTCAATTCTTGGTGCAATTAACTTCATTACCACAACTCTAAATATAAAAGCACCTTCTATAACTCAATATCAAACGCCTTTATTCGTGTGATCCGTTTTAATCACTGCAGTCTTACTTCTTCTTTCTTTACCTGTGC</description><type>Editing History Deletion</type><intervals><interval><minimumIndex>377</minimumIndex><maximumIndex>376</maximumIndex><direction>none</direction></interval></intervals><qualifiers><qualifier><name>Original Bases</name><value>AATAAGATACAGAAGAGGTAAGTCGTAACATGGTTCAACGGCCGCGGTATCCTAACCGTGCGAAGGTGGCGTAATCACTTGTTCTCTAAATCAGGACTAGTATGAACGGCACCACGAGGGTTATACTGTCTCCTTTTTCCAATTAGTGAACTTAATCTTCCCGTGAAGAAGCGGGAATGAGCTTATAAGACGAGAAGACCCTATGGAGCTTTAAACAATTTAGCATTTGCACATCTTTCATATTAAATTATTAGACCCTGCATAATGACTAGAAGTTTTAGGTTGGGGTGACCGCGGAGTAAAACTCATCCTCCACGATGAAGGAACTAATTCTTAACTAAGAAACACACTAAGTATCAACATACTGACATTTATTGACCCAATATACTTGATCAACGAACCAAGTTACCCTAGGGATAACAGCGCAATCCATTTTAAGAGCTCCTATCGCCAAATGGGTTTACGACCTCGATGTTGGATCAGGATATCCCAGTGGTGCAGCCGCTCATTCGTAATAATTTTTTTTATAGTAATACCTATTCTAATTGGTGGATTTGGAAATTGATTGATTCCACTAATAATTGGAGCACCCGATATAGCCTTCCCCCGAATAAATAACATAAGCTTCTGACTCCTTCCCCCATCATTCCTTTTATTACTTGCCTCTGCCGGAATTGAAGCTGGGGCTGGAACCGGGTGAACAGTTTACCCCCCTCTAGCTGGCAATCTTGCCCACGCAGGACCTTCTGTTGATTTAACCATCTTTTCTCTACACCTAGCTGGTGTTTCCTCAATTCTTGGTGCAATTAACTTCATTACCACAACTCTAAATATAAAAGCACCTTCTATAACTCAATATCAAACGCCTTTATTCGTGTGATCCGTTTTAATCACTGCAGTCTTACTTCTTCTTTCTTTACCTGTGC</value></qualifier></qualifiers></annotation></sequenceAnnotations><charSequence gapSuffixLength="1">GATTACTTGCCAAGCGCTTAAAACCCAAAGGACTTGACG-GTACCCTAAATCCATCTAGAGGAGCCTGTCCTATAATCGATAACCCACGTTTAACCTCACCTCTTTTAGTTATCCAACCTGTATACCTCCGTCGTAAGCTTACCTCGTGAGCGCCTCATAGTGAGCATAATGCTT-TACAACAATACGTCAGGTCAAGGTGCAGCATATGAAGTGGAAAGAGATGGGCTACACTCTCTATTTTAGAAAACACGAAAAACT-ATTATGAAATCTAGTTTGAAGGCGGATTTAGCAGTAAAAAGAAATCAGCATACTCATTTTAAATCGGCACTGGGGTGTGTACACACCGCCCGTCACCCTCTTCAAATATTTTATC</charSequence></gappedSequence><referencedDocumentRevisionNumberThatStoredSequenceIsCopiedFrom>-1</referencedDocumentRevisionNumberThatStoredSequenceIsCopiedFrom></sequence><sequence><gappedSequence charSequenceRevision="1" annotationsRevision="1" charSequenceValidated="true" validatedCharSequenceGapCount="4" type="DefaultNucleotideSequence"><name>A._aff._vote_sp._2_INPA_H_35552</name><description>A._aff._vote_sp._2_INPA_H_35552</description><sequenceAnnotations><annotation><description>AATAAGATACAGAAGAGGTAAGTCGTAACATGGTTCAACGGCCGCGGTATCCTAACCGTGCGAAGGTGGCGTAATCACTTGTTCTCTAAATCAGGACTAGTATGAACGGCACCACGAGGGTTATACTGTCTCCTTTTTCCAATTAGTGAACTTAATCTTCCCGTGAAGAAGCGGGAATGAGCTTATAAGACGAGAAGACCCTATGGAGCTTTAAACAATTTAGCATTTGCACATCTTTCATATTAAATTATTAGACCCTGCATAATGACTAGAAGTTTTAGGTTGGGGTGACCGCGGAGTAAAACTCATCCTCCACGATGAAGGAACTAATTCTTAACTAAGAAACACACTAAGTATCAACATACTGACATTTATTGACCCAATATACTTGATCAACGAACCAAGTTACCCTAGGGATAACAGCGCAATCCATTTTAAGAGCTCCTATCGCCAAATGGGTTTACGACCTCGATGTTGGATCAGGATATCCCAGTGGTGCAGCCGCTCATTCGTAATAATTTTTTTTATAGTAATACCTATTCTAATTGGTGGATTTGGAAATTGATTGATTCCACTAATAATTGGAGCACCCGATATAGCCTTCCCCCGAATAAATAACATAAGCTTCTGACTCCTTCCCCCATCATTCCTTTTATTACTTGCCTCTGCCGGAATTGAAGCTGGGGCTGGAACCGGGTGAACAGTTTACCCCCCTCTAGCTGGCAATCTTGCCCACGCAGGACCTTCTGTTGATTTAACCATCTTTTCTCTACACCTAGCTGGTGTTTCCTCAATTCTTGGTGCAATTAACTTCATTACCACAACTCTAAATATAAAAGCACCTTCTATAACTCAATATCAAACGCCTTTATTCGTGTGATCCGTTTTAATCACTGCAGTCTTACTTCTTCTTTCTTTACCTGTGC</description><type>Editing History Deletion</type><intervals><interval><minimumIndex>377</minimumIndex><maximumIndex>376</maximumIndex><direction>none</direction></interval></intervals><qualifiers><qualifier><name>Original Bases</name><value>AATAAGATACAGAAGAGGTAAGTCGTAACATGGTTCAACGGCCGCGGTATCCTAACCGTGCGAAGGTGGCGTAATCACTTGTTCTCTAAATCAGGACTAGTATGAACGGCACCACGAGGGTTATACTGTCTCCTTTTTCCAATTAGTGAACTTAATCTTCCCGTGAAGAAGCGGGAATGAGCTTATAAGACGAGAAGACCCTATGGAGCTTTAAACAATTTAGCATTTGCACATCTTTCATATTAAATTATTAGACCCTGCATAATGACTAGAAGTTTTAGGTTGGGGTGACCGCGGAGTAAAACTCATCCTCCACGATGAAGGAACTAATTCTTAACTAAGAAACACACTAAGTATCAACATACTGACATTTATTGACCCAATATACTTGATCAACGAACCAAGTTACCCTAGGGATAACAGCGCAATCCATTTTAAGAGCTCCTATCGCCAAATGGGTTTACGACCTCGATGTTGGATCAGGATATCCCAGTGGTGCAGCCGCTCATTCGTAATAATTTTTTTTATAGTAATACCTATTCTAATTGGTGGATTTGGAAATTGATTGATTCCACTAATAATTGGAGCACCCGATATAGCCTTCCCCCGAATAAATAACATAAGCTTCTGACTCCTTCCCCCATCATTCCTTTTATTACTTGCCTCTGCCGGAATTGAAGCTGGGGCTGGAACCGGGTGAACAGTTTACCCCCCTCTAGCTGGCAATCTTGCCCACGCAGGACCTTCTGTTGATTTAACCATCTTTTCTCTACACCTAGCTGGTGTTTCCTCAATTCTTGGTGCAATTAACTTCATTACCACAACTCTAAATATAAAAGCACCTTCTATAACTCAATATCAAACGCCTTTATTCGTGTGATCCGTTTTAATCACTGCAGTCTTACTTCTTCTTTCTTTACCTGTGC</value></qualifier></qualifiers></annotation></sequenceAnnotations><charSequence gapSuffixLength="1">GATTACTTGCCAAGCGCTTAAAACCCAAAGGACTTGACG-GTACCCTAAATCCATCTAGAGGAGCCTGTCCTATAATCGATAACCCACGTTTAACCTCACCTCTTTTAGTTATCCAACCTGTATACCTCCGTCGTAAGCTTACCTCGTGAGCGCCTCATAGTGAGCATAATGCTT-TACAACAATACGTCAGGTCAAGGTGCAGCATATGAAGTGGAAAGAGATGGGCTACACTCTCTATTTTAGAAAACACGAAAAACT-ATTATGAAATCTAGTTTGAAGGCGGATTTAGCAGTAAAAAGAAATCAGCATACTCATTTTAAATCGGCACTGGGGTGTGTACACACCGCCCGTCACCCTCTTCAAATATTTTATC</charSequence></gappedSequence><referencedDocumentRevisionNumberThatStoredSequenceIsCopiedFrom>-1</referencedDocumentRevisionNumberThatStoredSequenceIsCopiedFrom></sequence><sequence><gappedSequence charSequenceRevision="1" annotationsRevision="1" charSequenceValidated="true" validatedCharSequenceGapCount="4" type="DefaultNucleotideSequence"><name>A._aff._vote_sp._2_INPA_H_35553</name><description>A._aff._vote_sp._2_INPA_H_35553</description><sequenceAnnotations><annotation><description>AATAAGATACAGAAGAGGTAAGTCGTAACATGGTTCAACGGCCGCGGTATCCTAACCGTGCGAAGGTGGCGTAATCACTTGTTCTCTAAATCAGGACTAGTATGAACGGCACCACGAGGGTTATACTGTCTCCTTTTTCCAATTAGTGAACTTAATCTTCCCGTGAAGAAGCGGGAATGAGCTTATAAGACGAGAAGACCCTATGGAGCTTTAAACAATTTAGCATTTGCACATCTTTCATATTAAATTATTAGACCCTGCATAATGACTAGAAGTTTTAGGTTGGGGTGACCGCGGAGTAAAACTCATCCTCCACGATGAAGGAACTAATTCTTAACTAAGAAACACACTAAGTATCAACATACTGACATTTATTGACCCAATATACTTGATCAACGAACCAAGTTACCCTAGGGATAACAGCGCAATCCATTTTAAGAGCTCCTATCGCCAAATGGGTTTACGACCTCGATGTTGGATCAGGATATCCCAGTGGTGCAGCCGCTCATTCGTAATAATTTTTTTTATAGTAATACCTATTCTAATTGGTGGATTTGGAAATTGATTGATTCCACTAATAATTGGAGCACCCGATATAGCCTTCCCCCGAATAAATAACATAAGCTTCTGACTCCTTCCCCCATCATTCCTTTTATTACTTGCCTCTGCCGGAATTGAAGCTGGGGCTGGAACCGGGTGAACAGTTTACCCCCCTCTAGCTGGCAATCTTGCCCACGCAGGACCTTCTGTTGATTTAACCATCTTTTCTCTACACCTAGCTGGTGTTTCCTCAATTCTTGGTGCAATTAACTTCATTACCACAACTCTAAATATAAAAGCACCTTCTATAACTCAATATCAAACGCCTTTATTCGTGTGATCCGTTTTAATCACTGCAGTCTTACTTCTTCTTTCTTTACCTGTGC</description><type>Editing History Deletion</type><intervals><interval><minimumIndex>377</minimumIndex><maximumIndex>376</maximumIndex><direction>none</direction></interval></intervals><qualifiers><qualifier><name>Original Bases</name><value>AATAAGATACAGAAGAGGTAAGTCGTAACATGGTTCAACGGCCGCGGTATCCTAACCGTGCGAAGGTGGCGTAATCACTTGTTCTCTAAATCAGGACTAGTATGAACGGCACCACGAGGGTTATACTGTCTCCTTTTTCCAATTAGTGAACTTAATCTTCCCGTGAAGAAGCGGGAATGAGCTTATAAGACGAGAAGACCCTATGGAGCTTTAAACAATTTAGCATTTGCACATCTTTCATATTAAATTATTAGACCCTGCATAATGACTAGAAGTTTTAGGTTGGGGTGACCGCGGAGTAAAACTCATCCTCCACGATGAAGGAACTAATTCTTAACTAAGAAACACACTAAGTATCAACATACTGACATTTATTGACCCAATATACTTGATCAACGAACCAAGTTACCCTAGGGATAACAGCGCAATCCATTTTAAGAGCTCCTATCGCCAAATGGGTTTACGACCTCGATGTTGGATCAGGATATCCCAGTGGTGCAGCCGCTCATTCGTAATAATTTTTTTTATAGTAATACCTATTCTAATTGGTGGATTTGGAAATTGATTGATTCCACTAATAATTGGAGCACCCGATATAGCCTTCCCCCGAATAAATAACATAAGCTTCTGACTCCTTCCCCCATCATTCCTTTTATTACTTGCCTCTGCCGGAATTGAAGCTGGGGCTGGAACCGGGTGAACAGTTTACCCCCCTCTAGCTGGCAATCTTGCCCACGCAGGACCTTCTGTTGATTTAACCATCTTTTCTCTACACCTAGCTGGTGTTTCCTCAATTCTTGGTGCAATTAACTTCATTACCACAACTCTAAATATAAAAGCACCTTCTATAACTCAATATCAAACGCCTTTATTCGTGTGATCCGTTTTAATCACTGCAGTCTTACTTCTTCTTTCTTTACCTGTGC</value></qualifier></qualifiers></annotation></sequenceAnnotations><charSequence gapSuffixLength="1">GATTACTTGCCAAGCGCTTAAAACCCAAAGGACTTGACG-GTACCCTAAATCCATCTAGAGGAGCCTGTCCTATAATCGATAACCCACGTTTAACCTCACCTCTTTTAGTTATCCAACCTGTATACCTCCGTCGTAAGCTTACCTCGTGAGCGCCTCATAGTGAGCATAATGCTT-TACAACAATACGTCAGGTCAAGGTGCAGCATATGAAGTGGAAAGAGATGGGCTACACTCTCTATTTTAGAAAACACGAAAAACT-ATTATGAAATCTAGTTTGAAGGCGGATTTAGCAGTAAAAAGAAATCAGCATACTCATTTTAAATCGGCACTGGGGTGTGTACACACCGCCCGTCACCCTCTTCAAATATTTTATC</charSequence></gappedSequence><referencedDocumentRevisionNumberThatStoredSequenceIsCopiedFrom>-1</referencedDocumentRevisionNumberThatStoredSequenceIsCopiedFrom></sequence><sequence><gappedSequence charSequenceRevision="1" annotationsRevision="1" charSequenceValidated="true" validatedCharSequenceGapCount="4" type="DefaultNucleotideSequence"><name>A._bokermanni_INPA_H_31863</name><description>A._bokermanni_INPA_H_31863</description><sequenceAnnotations><annotation><description>TACAAAATACAGAAGAGGCAAGTCGTAACATGGTTCAACGGCCGCGGTATCCTAACCGTGCGAAGGTAGCGTAATCACTTGTTCTCCAAATCAGGACTAGTATGAACGGCACCACGAGGGTTACACTGTCTCCTTTTTCTAATTAGTGAAATTAATCTTTCCGTGAAGAAGCGGGAATAAACCTATAAGACGAGAAGACCCTATGGAGCTTTAAACAATCTTACATTTGCACTTTCTTCATGTTGAATCCTCTAGACCCTGCACAATGACTAGGAGTTTTAGGTTGGGGTGACCGCGGAGTAAAACTCATCCTCCACAATGAAAGAACCTTTCCTTAACTAAGATACACTCTAAGTATCAACACACTAACATTTATAGCCCCAATAATATTGATCAACGAACCAAGTTACCCTAGGGATAACAGCGCAATCCATTTCAAGAGCCCCTATCGCCAAATGGGTTTACGACCTCGATGTTGGATCAGGATATCCCAGTGGTGCAGCCGCTCATTCGTATTTATTTTTTTTATAGTTATACCCATTCTAATCGGTGGATTCGGAAATTGATTGGTTCCACTAATAATCGGGGCACCTGATATAGCCTTCCCCCGAATAAACAATATAAGCTTTTGACTCCTTCCCCCTTCATTTCTTCTATTACTTGCCTCTGCCGGAATCGAAGCTGGGGCTGGAACCGGGTGAACAGTTTACCCTCCTTTAGCTGGCAATCTTGCTCACGCAGGGCCTTCTGTTGATTTAACCATTTTTTCTCTACACTTAGCCGGTGTTTCCTCAATTCTTGGCGCAATTAACTTCATTACCACAACTCTAAATATAAAAGCACCTTCTATAACTCAATACCAAACACCCTTATTCGTGTGATCCGTTTTAATCACTGCAGTTTTACTTCTTCTTTCTTTACCTGTTC</description><type>Editing History Deletion</type><intervals><interval><minimumIndex>377</minimumIndex><maximumIndex>376</maximumIndex><direction>none</direction></interval></intervals><qualifiers><qualifier><name>Original Bases</name><value>TACAAAATACAGAAGAGGCAAGTCGTAACATGGTTCAACGGCCGCGGTATCCTAACCGTGCGAAGGTAGCGTAATCACTTGTTCTCCAAATCAGGACTAGTATGAACGGCACCACGAGGGTTACACTGTCTCCTTTTTCTAATTAGTGAAATTAATCTTTCCGTGAAGAAGCGGGAATAAACCTATAAGACGAGAAGACCCTATGGAGCTTTAAACAATCTTACATTTGCACTTTCTTCATGTTGAATCCTCTAGACCCTGCACAATGACTAGGAGTTTTAGGTTGGGGTGACCGCGGAGTAAAACTCATCCTCCACAATGAAAGAACCTTTCCTTAACTAAGATACACTCTAAGTATCAACACACTAACATTTATAGCCCCAATAATATTGATCAACGAACCAAGTTACCCTAGGGATAACAGCGCAATCCATTTCAAGAGCCCCTATCGCCAAATGGGTTTACGACCTCGATGTTGGATCAGGATATCCCAGTGGTGCAGCCGCTCATTCGTATTTATTTTTTTTATAGTTATACCCATTCTAATCGGTGGATTCGGAAATTGATTGGTTCCACTAATAATCGGGGCACCTGATATAGCCTTCCCCCGAATAAACAATATAAGCTTTTGACTCCTTCCCCCTTCATTTCTTCTATTACTTGCCTCTGCCGGAATCGAAGCTGGGGCTGGAACCGGGTGAACAGTTTACCCTCCTTTAGCTGGCAATCTTGCTCACGCAGGGCCTTCTGTTGATTTAACCATTTTTTCTCTACACTTAGCCGGTGTTTCCTCAATTCTTGGCGCAATTAACTTCATTACCACAACTCTAAATATAAAAGCACCTTCTATAACTCAATACCAAACACCCTTATTCGTGTGATCCGTTTTAATCACTGCAGTTTTACTTCTTCTTTCTTTACCTGTTC</value></qualifier></qualifiers></annotation></sequenceAnnotations><charSequence gapSuffixLength="1">GATTACTTGCCAAGCGCTTAAAACCCAAAGGACTTGACG-GTACCCCATATCCTTCTAGAGGAGCCTGTCCTATAATCGATAACCCACGTTTAACCTCACCACTTTTAGTTATTCAACTTGTATACCTCCGTCGTCAGCTTACCTCGTGAGCGCCTAATAGTGAGCACAATGTCT-TACATCAATACGTCAGGTCAAGGTGCAGTAAATGAAGCGGAAAGAGATGGGCTACACTTTCTATTTTAGAACACACGGAAAACT-ATTATGAAACCTAGTTTGAAGGCGGATTTAGTAGTAAAAAGAGATCAACATACTCATTTTAAATTGGCACTGGGGGGTGTACACACCGCCCGTCACCCTCTTCAAGCATTTTTCT</charSequence></gappedSequence><referencedDocumentRevisionNumberThatStoredSequenceIsCopiedFrom>-1</referencedDocumentRevisionNumberThatStoredSequenceIsCopiedFrom></sequence><sequence><gappedSequence charSequenceRevision="1" annotationsRevision="1" charSequenceValidated="true" validatedCharSequenceGapCount="4" type="DefaultNucleotideSequence"><name>A._sp._2_UFPA_AA_607</name><description>A._sp._2_UFPA_AA_607</description><sequenceAnnotations><annotation><description>TTTATAATACAGAAGAGGCAAGTCGTAACATGGTTCAACGGCCGCGGTATCCTAACCGTGCGAAGGTAGCGTAATCACTTGTTCTCTAAATCAGGACTAGTATGAACGGCACCACGAGGGTTGTACTGTCTCCTTTTTCCAATTAGTGAACTTAATCTTTCCGTGAAGAAGCGGGAATAAACTTATAAGACGAGAAGACCCTATGGAGCTTTAAACAATCTTACATTTGCACCATCTTAACATTGAATCACGAGACCCTGCATAATGACTAGAAGTTTTAGGTTGGGGTGACCGCGGAGTAAAACTCATCCTCCACAATGAAAGAATCTATCCCTAACTAAGATACACTCTAAGTATCAACTTACTGACATCCATTGACCCAATATAATTGATCAACGAACCAAGTTACCCTAGGGATAACAGCGCAATCCATTTCAAGAGCCCCTATCGCCAAATGGGTTTACGACCTCGATGTTGGATCAGGATATCCCAGTGGTGCAGCCGCTCATTCGTAATAATTTTTTTTATAGTAATACCTATTCTAATTGGTGGATTTGGAAATTGATTGATTCCACTAATAATTGGAGCACCCGATATAGCCTTCCCCCGAATAAATAACATAAGCTTCTGACTCCTTCCCCCATCATTCCTTTTATTACTTGCCTCTGCCGGAATTGAAGCTGGGGCTGGAACCGGGTGAACAGTTTACCCCCCTCTAGCTGGCAATCTTGCCCACGCAGGACCTTCTGTTGATTTAACCATCTTTTCTCTACACCTAGCTGGTGTTTCCTCAATTCTTGGTGCAATTAACTTCATTACCACAACTCTAAATATAAAAGCACCTTCTATAACTCAATATCAAACGCCTTTATTCGTGTGATCCGTTTTAATCACTGCAGTCTTACTTCTTCTTTCTTTACCTGTGC</description><type>Editing History Deletion</type><intervals><interval><minimumIndex>377</minimumIndex><maximumIndex>376</maximumIndex><direction>none</direction></interval></intervals><qualifiers><qualifier><name>Original Bases</name><value>TTTATAATACAGAAGAGGCAAGTCGTAACATGGTTCAACGGCCGCGGTATCCTAACCGTGCGAAGGTAGCGTAATCACTTGTTCTCTAAATCAGGACTAGTATGAACGGCACCACGAGGGTTGTACTGTCTCCTTTTTCCAATTAGTGAACTTAATCTTTCCGTGAAGAAGCGGGAATAAACTTATAAGACGAGAAGACCCTATGGAGCTTTAAACAATCTTACATTTGCACCATCTTAACATTGAATCACGAGACCCTGCATAATGACTAGAAGTTTTAGGTTGGGGTGACCGCGGAGTAAAACTCATCCTCCACAATGAAAGAATCTATCCCTAACTAAGATACACTCTAAGTATCAACTTACTGACATCCATTGACCCAATATAATTGATCAACGAACCAAGTTACCCTAGGGATAACAGCGCAATCCATTTCAAGAGCCCCTATCGCCAAATGGGTTTACGACCTCGATGTTGGATCAGGATATCCCAGTGGTGCAGCCGCTCATTCGTAATAATTTTTTTTATAGTAATACCTATTCTAATTGGTGGATTTGGAAATTGATTGATTCCACTAATAATTGGAGCACCCGATATAGCCTTCCCCCGAATAAATAACATAAGCTTCTGACTCCTTCCCCCATCATTCCTTTTATTACTTGCCTCTGCCGGAATTGAAGCTGGGGCTGGAACCGGGTGAACAGTTTACCCCCCTCTAGCTGGCAATCTTGCCCACGCAGGACCTTCTGTTGATTTAACCATCTTTTCTCTACACCTAGCTGGTGTTTCCTCAATTCTTGGTGCAATTAACTTCATTACCACAACTCTAAATATAAAAGCACCTTCTATAACTCAATATCAAACGCCTTTATTCGTGTGATCCGTTTTAATCACTGCAGTCTTACTTCTTCTTTCTTTACCTGTGC</value></qualifier></qualifiers></annotation></sequenceAnnotations><charSequence gapSuffixLength="1">GATTACTTGCCAAGCGCTTAAAACCCAAAGGACTTGACG-GTACCCCATATCCATCTAGAGGAGCCTGTCCTATAATCGATAACCCACGTTTAACCTCACCACTTTTAGTTACTCAACTTGTATACCTCCGTCGTCAGCTTACCTCGTGAGCGCCTAATAGTGAGCACAATGTCT-TACATCAATACGTCAGGTCAAGGTGCAGTAAATGAAGCGGAAAGAGATGGGCTACACTTTCTATCTTAGAACACACGGAAAACT-ATCATGAAACCTAGTTTGAAGGCGGATTTAGTAGTAAAAAGAGATCATCATACTCATTTTAAATCGGCACTGGGGTGTGTACACACCGCCCGTCACCCTCTTCAAGCATTTTTCT</charSequence></gappedSequence><referencedDocumentRevisionNumberThatStoredSequenceIsCopiedFrom>-1</referencedDocumentRevisionNumberThatStoredSequenceIsCopiedFrom></sequence><sequence><gappedSequence charSequenceRevision="1" annotationsRevision="1" charSequenceValidated="true" validatedCharSequenceGapCount="4" type="DefaultNucleotideSequence"><name>A._sp._2_UFPA_AA_609</name><description>A._sp._2_UFPA_AA_609</description><sequenceAnnotations><annotation><description>TTTATAATACAGAAGAGGCAAGTCGTAACATGGTTCAACGGCCGCGGTATCCTAACCGTGCGAAGGTAGCGTAATCACTTGTTCTCTAAATCAGGACTAGTATGAACGGCACCACGAGGGTTGTACTGTCTCCTTTTTCCAATTAGTGAACTTAATCTTTCCGTGAAGAAGCGGGAATAAACTTATAAGACGAGAAGACCCTATGGAGCTTTAAACAATCTTACATTTGCACCATCTTAACATTGAATCACGAGACCCTGCATAATGACTAGAAGTTTTAGGTTGGGGTGACCGCGGAGTAAAACTCATCCTCCACAATGAAAGAATCTATCCCTAACTAAGATACACTCTAAGTATCAACTTACTGACATCCATTGACCCAATATAATTGATCAACGAACCAAGTTACCCTAGGGATAACAGCGCAATCCATTTCAAGAGCCCCTATCGCCAAATGGGTTTACGACCTCGATGTTGGATCAGGATATCCCAGTGGTGCAGCCGCTCATTCGTAATAATTTTTTTTATAGTAATACCTATTCTAATTGGTGGATTTGGAAATTGATTGATTCCACTAATAATTGGAGCACCCGATATAGCCTTCCCCCGAATAAATAACATAAGCTTCTGACTCCTTCCCCCATCATTCCTTTTATTACTTGCCTCTGCCGGAATTGAAGCTGGGGCTGGAACCGGGTGAACAGTTTACCCCCCTCTAGCTGGCAATCTTGCCCACGCAGGACCTTCTGTTGATTTAACCATCTTTTCTCTACACCTAGCTGGTGTTTCCTCAATTCTTGGTGCAATTAACTTCATTACCACAACTCTAAATATAAAAGCACCTTCTATAACTCAATATCAAACGCCTTTATTCGTGTGATCCGTTTTAATCACTGCAGTCTTACTTCTTCTTTCTTTACCTGTGC</description><type>Editing History Deletion</type><intervals><interval><minimumIndex>377</minimumIndex><maximumIndex>376</maximumIndex><direction>none</direction></interval></intervals><qualifiers><qualifier><name>Original Bases</name><value>TTTATAATACAGAAGAGGCAAGTCGTAACATGGTTCAACGGCCGCGGTATCCTAACCGTGCGAAGGTAGCGTAATCACTTGTTCTCTAAATCAGGACTAGTATGAACGGCACCACGAGGGTTGTACTGTCTCCTTTTTCCAATTAGTGAACTTAATCTTTCCGTGAAGAAGCGGGAATAAACTTATAAGACGAGAAGACCCTATGGAGCTTTAAACAATCTTACATTTGCACCATCTTAACATTGAATCACGAGACCCTGCATAATGACTAGAAGTTTTAGGTTGGGGTGACCGCGGAGTAAAACTCATCCTCCACAATGAAAGAATCTATCCCTAACTAAGATACACTCTAAGTATCAACTTACTGACATCCATTGACCCAATATAATTGATCAACGAACCAAGTTACCCTAGGGATAACAGCGCAATCCATTTCAAGAGCCCCTATCGCCAAATGGGTTTACGACCTCGATGTTGGATCAGGATATCCCAGTGGTGCAGCCGCTCATTCGTAATAATTTTTTTTATAGTAATACCTATTCTAATTGGTGGATTTGGAAATTGATTGATTCCACTAATAATTGGAGCACCCGATATAGCCTTCCCCCGAATAAATAACATAAGCTTCTGACTCCTTCCCCCATCATTCCTTTTATTACTTGCCTCTGCCGGAATTGAAGCTGGGGCTGGAACCGGGTGAACAGTTTACCCCCCTCTAGCTGGCAATCTTGCCCACGCAGGACCTTCTGTTGATTTAACCATCTTTTCTCTACACCTAGCTGGTGTTTCCTCAATTCTTGGTGCAATTAACTTCATTACCACAACTCTAAATATAAAAGCACCTTCTATAACTCAATATCAAACGCCTTTATTCGTGTGATCCGTTTTAATCACTGCAGTCTTACTTCTTCTTTCTTTACCTGTGC</value></qualifier></qualifiers></annotation></sequenceAnnotations><charSequence gapSuffixLength="1">GATTACTTGCCAAGCGCTTAAAACCCAAAGGACTTGACG-GTACCCCATATCCATCTAGAGGAGCCTGTCCTATAATCGATAACCCACGTTTAACCTCACCACTTTTAGTTACTCAACTTGTATACCTCCGTCGTCAGCTTACCTCGTGAGCGCCTAATAGTGAGCACAATGTCT-TACATCAATACGTCAGGTCAAGGTGCAGTAAATGAAGCGGAAAGAGATGGGCTACACTTTCTATCTTAGAACACACGGAAAACT-ATCATGAAACCTAGTTTGAAGGCGGATTTAGTAGTAAAAAGAGATCATCATACTCATTTTAAATCGGCACTGGGGTGTGTACACACCGCCCGTCACCCTCTTCAAGCATTTTTCT</charSequence></gappedSequence><referencedDocumentRevisionNumberThatStoredSequenceIsCopiedFrom>-1</referencedDocumentRevisionNumberThatStoredSequenceIsCopiedFrom></sequence><sequence><gappedSequence charSequenceRevision="1" annotationsRevision="1" charSequenceValidated="true" validatedCharSequenceGapCount="4" type="DefaultNucleotideSequence"><name>A._sp._2_UFPA_AA_608</name><description>A._sp._2_UFPA_AA_608</description><sequenceAnnotations><annotation><description>TTTATAATACAGAAGAGGCAAGTCGTAACATGGTTCAACGGCCGCGGTATCCTAACCGTGCGAAGGTAGCGTAATCACTTGTTCTCTAAATCAGGACTAGTATGAACGGCACCACGAGGGTTGTACTGTCTCCTTTTTCCAATTAGTGAACTTAATCTTTCCGTGAAGAAGCGGGAATAAACTTATAAGACGAGAAGACCCTATGGAGCTTTAAACAATCTTACATTTGCACCATCTTAACATTGAATCACGAGACCCTGCATAATGACTAGAAGTTTTAGGTTGGGGTGACCGCGGAGTAAAACTCATCCTCCACAATGAAAGAATCTATCCCTAACTAAGATACACTCTAAGTATCAACTTACTGACATCCATTGACCCAATATAATTGATCAACGAACCAAGTTACCCTAGGGATAACAGCGCAATCCATTTCAAGAGCCCCTATCGCCAAATGGGTTTACGACCTCGATGTTGGATCAGGATATCCCAGTGGTGCAGCCGCTCATTCGTAATAATTTTTTTTATAGTAATACCTATTCTAATTGGTGGATTTGGAAATTGATTGATTCCACTAATAATTGGAGCACCCGATATAGCCTTCCCCCGAATAAATAACATAAGCTTCTGACTCCTTCCCCCATCATTCCTTTTATTACTTGCCTCTGCCGGAATTGAAGCTGGGGCTGGAACCGGGTGAACAGTTTACCCCCCTCTAGCTGGCAATCTTGCCCACGCAGGACCTTCTGTTGATTTAACCATCTTTTCTCTACACCTAGCTGGTGTTTCCTCAATTCTTGGTGCAATTAACTTCATTACCACAACTCTAAATATAAAAGCACCTTCTATAACTCAATATCAAACGCCTTTATTCGTGTGATCCGTTTTAATCACTGCAGTCTTACTTCTTCTTTCTTTACCTGTGC</description><type>Editing History Deletion</type><intervals><interval><minimumIndex>377</minimumIndex><maximumIndex>376</maximumIndex><direction>none</direction></interval></intervals><qualifiers><qualifier><name>Original Bases</name><value>TTTATAATACAGAAGAGGCAAGTCGTAACATGGTTCAACGGCCGCGGTATCCTAACCGTGCGAAGGTAGCGTAATCACTTGTTCTCTAAATCAGGACTAGTATGAACGGCACCACGAGGGTTGTACTGTCTCCTTTTTCCAATTAGTGAACTTAATCTTTCCGTGAAGAAGCGGGAATAAACTTATAAGACGAGAAGACCCTATGGAGCTTTAAACAATCTTACATTTGCACCATCTTAACATTGAATCACGAGACCCTGCATAATGACTAGAAGTTTTAGGTTGGGGTGACCGCGGAGTAAAACTCATCCTCCACAATGAAAGAATCTATCCCTAACTAAGATACACTCTAAGTATCAACTTACTGACATCCATTGACCCAATATAATTGATCAACGAACCAAGTTACCCTAGGGATAACAGCGCAATCCATTTCAAGAGCCCCTATCGCCAAATGGGTTTACGACCTCGATGTTGGATCAGGATATCCCAGTGGTGCAGCCGCTCATTCGTAATAATTTTTTTTATAGTAATACCTATTCTAATTGGTGGATTTGGAAATTGATTGATTCCACTAATAATTGGAGCACCCGATATAGCCTTCCCCCGAATAAATAACATAAGCTTCTGACTCCTTCCCCCATCATTCCTTTTATTACTTGCCTCTGCCGGAATTGAAGCTGGGGCTGGAACCGGGTGAACAGTTTACCCCCCTCTAGCTGGCAATCTTGCCCACGCAGGACCTTCTGTTGATTTAACCATCTTTTCTCTACACCTAGCTGGTGTTTCCTCAATTCTTGGTGCAATTAACTTCATTACCACAACTCTAAATATAAAAGCACCTTCTATAACTCAATATCAAACGCCTTTATTCGTGTGATCCGTTTTAATCACTGCAGTCTTACTTCTTCTTTCTTTACCTGTGC</value></qualifier></qualifiers></annotation></sequenceAnnotations><charSequence gapSuffixLength="1">GATTACTTGCCAAGCGCTTAAAACCCAAAGGACTTGACG-GTACCCCATATCCATCTAGAGGAGCCTGTCCTATAATCGATAACCCACGTTTAACCTCACCACTTTTAGTTACTCAACTTGTATACCTCCGTCGTCAGCTTACCTCGTGAGCGCCTAATAGTGAGCACAATGTCT-TACAACAATACGTCAGGTCAAGGTGCAGTAAATGAAGCGGAAAGAGATGGGCTACACTTTCTATCTTAGAACACACGGAAAACT-ATCATGAAACCTAGTTTGAAGGCGGATTTAGTAGTAAAAAGAGATCATCATACTCATTTTAAATCGGCACTGGGGTGTGTACACACCGCCCGTCACCCTCTTCAAGCATTTTTCT</charSequence></gappedSequence><referencedDocumentRevisionNumberThatStoredSequenceIsCopiedFrom>-1</referencedDocumentRevisionNumberThatStoredSequenceIsCopiedFrom></sequence><sequence><gappedSequence charSequenceRevision="1" annotationsRevision="1" charSequenceValidated="true" validatedCharSequenceGapCount="4" type="DefaultNucleotideSequence"><name>A._sp._3_UFPA_AA_557</name><description>A._sp._3_UFPA_AA_557</description><sequenceAnnotations><annotation><description>TTTATAATACAGAAGAGGCAAGTCGTAACATGGTTCAACGGCCGCGGTATCCTAACCGTGCGAAGGTAGCGTAATCACTTGTTCTCTAAATCAGGACTAGTATGAACGGCACCACGAGGGTTGTACTGTCTCCTTTTTCCAATTAGTGAACTTAATCTTTCCGTGAAGAAGCGGGAATAAACTTATAAGACGAGAAGACCCTATGGAGCTTTAAACAATCTTACATTTGCACTACCTTAATATTGAATAACTAGACCCCGCATAATGACTAGAAGTTTTAGGTTGGGGTGACCGCGGAGTAAAACTCATCCTCCACAATGAAAGAATTCATCCTTAACTAAGATACACTCTACGTATCAACTTACTGACATCTATTGACCCAATATATTTGATCAACGAACCAAGTTACCCTAGGGATAACAGCGCAATCCATTTCAAGAGCCCCTATCGCCAAATGGGTTTACGACCTCGATGTTGGATCAGGATATCCCAGTGGTGCAGCCGCTCATTCGTAATAATTTTTTTTATAGTAATACCTATTCTAATTGGTGGATTTGGAAATTGATTGATTCCACTAATAATTGGAGCACCCGATATAGCCTTCCCCCGAATAAATAACATAAGCTTCTGACTCCTTCCCCCATCATTCCTTTTATTACTTGCCTCTGCCGGAATTGAAGCTGGGGCTGGAACCGGGTGAACAGTTTACCCCCCTCTAGCTGGCAATCTTGCCCACGCAGGACCTTCTGTTGATTTAACCATCTTTTCTCTACACCTAGCTGGTGTTTCCTCAATTCTTGGTGCAATTAACTTCATTACCACAACTCTAAATATAAAAGCACCTTCTATAACTCAATATCAAACGCCTTTATTCGTGTGATCCGTTTTAATCACTGCAGTCTTACTTCTTCTTTCTTTACCTGTGC</description><type>Editing History Deletion</type><intervals><interval><minimumIndex>377</minimumIndex><maximumIndex>376</maximumIndex><direction>none</direction></interval></intervals><qualifiers><qualifier><name>Original Bases</name><value>TTTATAATACAGAAGAGGCAAGTCGTAACATGGTTCAACGGCCGCGGTATCCTAACCGTGCGAAGGTAGCGTAATCACTTGTTCTCTAAATCAGGACTAGTATGAACGGCACCACGAGGGTTGTACTGTCTCCTTTTTCCAATTAGTGAACTTAATCTTTCCGTGAAGAAGCGGGAATAAACTTATAAGACGAGAAGACCCTATGGAGCTTTAAACAATCTTACATTTGCACTACCTTAATATTGAATAACTAGACCCCGCATAATGACTAGAAGTTTTAGGTTGGGGTGACCGCGGAGTAAAACTCATCCTCCACAATGAAAGAATTCATCCTTAACTAAGATACACTCTACGTATCAACTTACTGACATCTATTGACCCAATATATTTGATCAACGAACCAAGTTACCCTAGGGATAACAGCGCAATCCATTTCAAGAGCCCCTATCGCCAAATGGGTTTACGACCTCGATGTTGGATCAGGATATCCCAGTGGTGCAGCCGCTCATTCGTAATAATTTTTTTTATAGTAATACCTATTCTAATTGGTGGATTTGGAAATTGATTGATTCCACTAATAATTGGAGCACCCGATATAGCCTTCCCCCGAATAAATAACATAAGCTTCTGACTCCTTCCCCCATCATTCCTTTTATTACTTGCCTCTGCCGGAATTGAAGCTGGGGCTGGAACCGGGTGAACAGTTTACCCCCCTCTAGCTGGCAATCTTGCCCACGCAGGACCTTCTGTTGATTTAACCATCTTTTCTCTACACCTAGCTGGTGTTTCCTCAATTCTTGGTGCAATTAACTTCATTACCACAACTCTAAATATAAAAGCACCTTCTATAACTCAATATCAAACGCCTTTATTCGTGTGATCCGTTTTAATCACTGCAGTCTTACTTCTTCTTTCTTTACCTGTGC</value></qualifier></qualifiers></annotation></sequenceAnnotations><charSequence gapSuffixLength="1">GATTACTTGCCAAGCGCTTAAAACCCAAAGGACTTGACG-GTACCCCATATCCATCTAGAGGAGCCTGTCCTATAATCGATAACCCACGTTTAACCTCACCACTTTTAGTTACTCAACTTGTATACCTCCGTCGTCAGCTTACCCCGTGAGCGCCTAATAGTGAGCACAATGTCT-TACATCAATACGTCAGGTCAAGGTGCAGTAAATGAAGCGGGAAGAGATGGGCTACACTTTCTATCTTAGAACACACGGAAAACT-ATCATGAAACCTAGTTTGAAGGCGGATTTAGTAGTAAAAAGAGATCATCATACTCATTTTAAATCGGCACTGGGGTGTGTACACACCGCCCGTCACCCTCTTCAAGCATTTTTCT</charSequence></gappedSequence><referencedDocumentRevisionNumberThatStoredSequenceIsCopiedFrom>-1</referencedDocumentRevisionNumberThatStoredSequenceIsCopiedFrom></sequence><sequence><gappedSequence charSequenceRevision="1" annotationsRevision="1" charSequenceValidated="true" validatedCharSequenceGapCount="4" type="DefaultNucleotideSequence"><name>A._sp._3_UFPA_AA_558</name><description>A._sp._3_UFPA_AA_558</description><sequenceAnnotations><annotation><description>TTTATAATACAGAAGAGGCAAGTCGTAACATGGTTCAACGGCCGCGGTATCCTAACCGTGCGAAGGTAGCGTAATCACTTGTTCTCTAAATCAGGACTAGTATGAACGGCACCACGAGGGTTGTACTGTCTCCTTTTTCCAATTAGTGAACTTAATCTTTCCGTGAAGAAGCGGGAATAAACTTATAAGACGAGAAGACCCTATGGAGCTTTAAACAATCTTACATTTGCACTACCTTAATATTGAATAACTAGACCCCGCATAATGGCTAGAAGTTTTAGGTTGGGGTGACCGCGGAGTAAAACTCATCCTCCACAATGAAAGAATTCATCCTTAACTAAGATACACTCTACGTATCAACTTACTGACATCTATTGACCCAATATATTTGATCAACGAACCAAGTTACCCTAGGGATAACAGCGCAATCCATTTCAAGAGCCCCTATCGCCAAATGGGTTTACGACCTCGATGTTGGATCAGGATATCCCAGTGGTGCAGCCGCTCATTCGTAATAATTTTTTTTATAGTAATACCTATTCTAATTGGTGGATTTGGAAATTGATTGATTCCACTAATAATTGGAGCACCCGATATAGCCTTCCCCCGAATAAATAACATAAGCTTCTGACTCCTTCCCCCATCATTCCTTTTATTACTTGCCTCTGCCGGAATTGAAGCTGGGGCTGGAACCGGGTGAACAGTTTACCCCCCTCTAGCTGGCAATCTTGCCCACGCAGGACCTTCTGTTGATTTAACCATCTTTTCTCTACACCTAGCTGGTGTTTCCTCAATTCTTGGTGCAATTAACTTCATTACCACAACTCTAAATATAAAAGCACCTTCTATAACTCAATATCAAACGCCTTTATTCGTGTGATCCGTTTTAATCACTGCAGTCTTACTTCTTCTTTCTTTACCTGTGC</description><type>Editing History Deletion</type><intervals><interval><minimumIndex>377</minimumIndex><maximumIndex>376</maximumIndex><direction>none</direction></interval></intervals><qualifiers><qualifier><name>Original Bases</name><value>TTTATAATACAGAAGAGGCAAGTCGTAACATGGTTCAACGGCCGCGGTATCCTAACCGTGCGAAGGTAGCGTAATCACTTGTTCTCTAAATCAGGACTAGTATGAACGGCACCACGAGGGTTGTACTGTCTCCTTTTTCCAATTAGTGAACTTAATCTTTCCGTGAAGAAGCGGGAATAAACTTATAAGACGAGAAGACCCTATGGAGCTTTAAACAATCTTACATTTGCACTACCTTAATATTGAATAACTAGACCCCGCATAATGGCTAGAAGTTTTAGGTTGGGGTGACCGCGGAGTAAAACTCATCCTCCACAATGAAAGAATTCATCCTTAACTAAGATACACTCTACGTATCAACTTACTGACATCTATTGACCCAATATATTTGATCAACGAACCAAGTTACCCTAGGGATAACAGCGCAATCCATTTCAAGAGCCCCTATCGCCAAATGGGTTTACGACCTCGATGTTGGATCAGGATATCCCAGTGGTGCAGCCGCTCATTCGTAATAATTTTTTTTATAGTAATACCTATTCTAATTGGTGGATTTGGAAATTGATTGATTCCACTAATAATTGGAGCACCCGATATAGCCTTCCCCCGAATAAATAACATAAGCTTCTGACTCCTTCCCCCATCATTCCTTTTATTACTTGCCTCTGCCGGAATTGAAGCTGGGGCTGGAACCGGGTGAACAGTTTACCCCCCTCTAGCTGGCAATCTTGCCCACGCAGGACCTTCTGTTGATTTAACCATCTTTTCTCTACACCTAGCTGGTGTTTCCTCAATTCTTGGTGCAATTAACTTCATTACCACAACTCTAAATATAAAAGCACCTTCTATAACTCAATATCAAACGCCTTTATTCGTGTGATCCGTTTTAATCACTGCAGTCTTACTTCTTCTTTCTTTACCTGTGC</value></qualifier></qualifiers></annotation></sequenceAnnotations><charSequence gapSuffixLength="1">GATTACTTGCCAAGCGCTTAAAACCCAAAGGACTTGACG-GTACCCCATATCCATCTAGAGGAGCCTGTCCTATAATCGATAACCCACGTTTAACCTCACCACTTTTAGTTACTCAACTTGTATACCTCCGTCGTCAGCTTACCCCGTGAGCGCCTAATAGTGAGCACAATGTCT-TACATCAATACGTCAGGTCAAGGTGCAGTAAATGAAGCGGGAAGAGATGGGCTACACTTTCTATCTTAGAACACACGGAAAACT-ATCATGAAACCTAGTTTGAAGGCGGATTTAGTAGTAAAAAGAGATCATCATACTCATTTTAAATCGGCACTGGGGTGTGTACACACCGCCCGTCACCCTCTTCAAGCATTTTTCT</charSequence></gappedSequence><referencedDocumentRevisionNumberThatStoredSequenceIsCopiedFrom>-1</referencedDocumentRevisionNumberThatStoredSequenceIsCopiedFrom></sequence><sequence><gappedSequence charSequenceRevision="1" annotationsRevision="1" charSequenceValidated="true" validatedCharSequenceGapCount="4" type="DefaultNucleotideSequence"><name>A._sp._3_UFPA_AA_600</name><description>A._sp._3_UFPA_AA_600</description><sequenceAnnotations><annotation><description>TTTATAATACAGAAGAGGCAAGTCGTAACATGGTTCAACGGCCGCGGTATCCTAACCGTGCGAAGGTAGCGTAATCACTTGTTCTCTAAATCAGGACTAGTATGAACGGCACCACGAGGGTTGTACTGTCTCCTTTTTCCAATTAGTGAACTTAATCTTTCCGTGAAGAAGCGGGAATAAACTTATAAGACGAGAAGACCCTATGGAGCTTTAAACAATCTTACATTTGCACTACCTTAATATTGAATAACTAGACCCCGCATAATGGCTAGAAGTTTTAGGTTGGGGTGACCGCGGAGTAAAACTCATCCTCCACAATGAAAGAATTCATCCTTAACTAAGATACACTCTACGTATCAACTTACTGACATCTATTGACCCAATATATTTGATCAACGAACCAAGTTACCCTAGGGATAACAGCGCAATCCATTTCAAGAGCCCCTATCGCCAAATGGGTTTACGACCTCGATGTTGGATCAGGATATCCCAGTGGTGCAGCCGCTCATTCGTAATAATTTTTTTTATAGTAATACCTATTCTAATTGGTGGATTTGGAAATTGATTGATTCCACTAATAATTGGAGCACCCGATATAGCCTTCCCCCGAATAAATAACATAAGCTTCTGACTCCTTCCCCCATCATTCCTTTTATTACTTGCCTCTGCCGGAATTGAAGCTGGGGCTGGAACCGGGTGAACAGTTTACCCCCCTCTAGCTGGCAATCTTGCCCACGCAGGACCTTCTGTTGATTTAACCATCTTTTCTCTACACCTAGCTGGTGTTTCCTCAATTCTTGGTGCAATTAACTTCATTACCACAACTCTAAATATAAAAGCACCTTCTATAACTCAATATCAAACGCCTTTATTCGTGTGATCCGTTTTAATCACTGCAGTCTTACTTCTTCTTTCTTTACCTGTGC</description><type>Editing History Deletion</type><intervals><interval><minimumIndex>377</minimumIndex><maximumIndex>376</maximumIndex><direction>none</direction></interval></intervals><qualifiers><qualifier><name>Original Bases</name><value>TTTATAATACAGAAGAGGCAAGTCGTAACATGGTTCAACGGCCGCGGTATCCTAACCGTGCGAAGGTAGCGTAATCACTTGTTCTCTAAATCAGGACTAGTATGAACGGCACCACGAGGGTTGTACTGTCTCCTTTTTCCAATTAGTGAACTTAATCTTTCCGTGAAGAAGCGGGAATAAACTTATAAGACGAGAAGACCCTATGGAGCTTTAAACAATCTTACATTTGCACTACCTTAATATTGAATAACTAGACCCCGCATAATGGCTAGAAGTTTTAGGTTGGGGTGACCGCGGAGTAAAACTCATCCTCCACAATGAAAGAATTCATCCTTAACTAAGATACACTCTACGTATCAACTTACTGACATCTATTGACCCAATATATTTGATCAACGAACCAAGTTACCCTAGGGATAACAGCGCAATCCATTTCAAGAGCCCCTATCGCCAAATGGGTTTACGACCTCGATGTTGGATCAGGATATCCCAGTGGTGCAGCCGCTCATTCGTAATAATTTTTTTTATAGTAATACCTATTCTAATTGGTGGATTTGGAAATTGATTGATTCCACTAATAATTGGAGCACCCGATATAGCCTTCCCCCGAATAAATAACATAAGCTTCTGACTCCTTCCCCCATCATTCCTTTTATTACTTGCCTCTGCCGGAATTGAAGCTGGGGCTGGAACCGGGTGAACAGTTTACCCCCCTCTAGCTGGCAATCTTGCCCACGCAGGACCTTCTGTTGATTTAACCATCTTTTCTCTACACCTAGCTGGTGTTTCCTCAATTCTTGGTGCAATTAACTTCATTACCACAACTCTAAATATAAAAGCACCTTCTATAACTCAATATCAAACGCCTTTATTCGTGTGATCCGTTTTAATCACTGCAGTCTTACTTCTTCTTTCTTTACCTGTGC</value></qualifier></qualifiers></annotation></sequenceAnnotations><charSequence gapSuffixLength="1">GATTACTTGCCAAGCGCTTAAAACCCAAAGGACTTGACG-GTACCCCATATCCATCTAGAGGAGCCTGTCCTATAATCGATAACCCACGTTTAACCTCACCACTTTTAGTTACTCAACTTGTATACCTCCGTCGTCAGCTTACCCCGTGAGCGCCTAATAGTGAGCACAATGTCT-TACATCAATACGTCAGGTCAAGGTGCAGTAAATGAAGCGGGAAGAGATGGGCTACACTTTCTATCTTAGAACACACGGAAAACT-ATCATGAAACCTAGTTTGAAGGCGGATTTAGTAGTAAAAAGAGATCATCATACTCATTTTAAATCGGCACTGGGGTGTGTACACACCGCCCGTCACCCTCTTCAAGCATTTTTCT</charSequence></gappedSequence><referencedDocumentRevisionNumberThatStoredSequenceIsCopiedFrom>-1</referencedDocumentRevisionNumberThatStoredSequenceIsCopiedFrom></sequence><sequence><gappedSequence charSequenceRevision="1" annotationsRevision="1" charSequenceValidated="true" validatedCharSequenceGapCount="4" type="DefaultNucleotideSequence"><name>A._sp._3_UFPA_AA_569</name><description>A._sp._3_UFPA_AA_569</description><sequenceAnnotations><annotation><description>TTTATAATACAGAAGAGGCAAGTCGTAACATGGTTCAACGGCCGCGGTATCCTAACCGTGCGAAGGTAGCGTAATCACTTGTTCTCTAAATCAGGACTAGTATGAACGGCACCACGAGGGTTGTACTGTCTCCTTTTTCCAATTAGTGAACTTAATCTTTCCGTGAAGAAGCGGGAATAAACTTATAAGACGAGAAGACCCTATGGAGCTTTAAACAATCTTACATTTGCACTACCTTAACATTGAATAACTAGACCCCGCATAATGGCTAGAAGTTTTAGGTTGGGGTGACCGCGGAGTAAAACTCATCCTCCACAATGAAAGAATTCATCCTTAACTAAGATACACTCTACGTATCAACTTACTGACATCTATTGACCCAATATATTTGATCAACGAACCAAGTTACCCTAGGGATAACAGCGCAATCCATTTCAAGAGCCCCTATCGCCAAATGGGTTTACGACCTCGATGTTGGATCAGGATATCCCAGTGGTGCAGCCGCTCATTCGTAATAATTTTTTTTATAGTAATACCTATTCTAATTGGTGGATTTGGAAATTGATTGATTCCACTAATAATTGGAGCACCCGATATAGCCTTCCCCCGAATAAATAACATAAGCTTCTGACTCCTTCCCCCATCATTCCTTTTATTACTTGCCTCTGCCGGAATTGAAGCTGGGGCTGGAACCGGGTGAACAGTTTACCCCCCTCTAGCTGGCAATCTTGCCCACGCAGGACCTTCTGTTGATTTAACCATCTTTTCTCTACACCTAGCTGGTGTTTCCTCAATTCTTGGTGCAATTAACTTCATTACCACAACTCTAAATATAAAAGCACCTTCTATAACTCAATATCAAACGCCTTTATTCGTGTGATCCGTTTTAATCACTGCAGTCTTACTTCTTCTTTCTTTACCTGTGC</description><type>Editing History Deletion</type><intervals><interval><minimumIndex>377</minimumIndex><maximumIndex>376</maximumIndex><direction>none</direction></interval></intervals><qualifiers><qualifier><name>Original Bases</name><value>TTTATAATACAGAAGAGGCAAGTCGTAACATGGTTCAACGGCCGCGGTATCCTAACCGTGCGAAGGTAGCGTAATCACTTGTTCTCTAAATCAGGACTAGTATGAACGGCACCACGAGGGTTGTACTGTCTCCTTTTTCCAATTAGTGAACTTAATCTTTCCGTGAAGAAGCGGGAATAAACTTATAAGACGAGAAGACCCTATGGAGCTTTAAACAATCTTACATTTGCACTACCTTAACATTGAATAACTAGACCCCGCATAATGGCTAGAAGTTTTAGGTTGGGGTGACCGCGGAGTAAAACTCATCCTCCACAATGAAAGAATTCATCCTTAACTAAGATACACTCTACGTATCAACTTACTGACATCTATTGACCCAATATATTTGATCAACGAACCAAGTTACCCTAGGGATAACAGCGCAATCCATTTCAAGAGCCCCTATCGCCAAATGGGTTTACGACCTCGATGTTGGATCAGGATATCCCAGTGGTGCAGCCGCTCATTCGTAATAATTTTTTTTATAGTAATACCTATTCTAATTGGTGGATTTGGAAATTGATTGATTCCACTAATAATTGGAGCACCCGATATAGCCTTCCCCCGAATAAATAACATAAGCTTCTGACTCCTTCCCCCATCATTCCTTTTATTACTTGCCTCTGCCGGAATTGAAGCTGGGGCTGGAACCGGGTGAACAGTTTACCCCCCTCTAGCTGGCAATCTTGCCCACGCAGGACCTTCTGTTGATTTAACCATCTTTTCTCTACACCTAGCTGGTGTTTCCTCAATTCTTGGTGCAATTAACTTCATTACCACAACTCTAAATATAAAAGCACCTTCTATAACTCAATATCAAACGCCTTTATTCGTGTGATCCGTTTTAATCACTGCAGTCTTACTTCTTCTTTCTTTACCTGTGC</value></qualifier></qualifiers></annotation></sequenceAnnotations><charSequence gapSuffixLength="1">GATTACTTGCCAAGCGCTTAAAACCCAAAGGACTTGACG-GTACCCCATATCCATCTAGAGGAGCCTGTCCTATAATCGATAACCCACGTTTAACCTCACCACTTTTAGTTACCCAACTTGTATACCTCCGTCGTCAGCTTACCCCGTGAGCGCCTAATAGTGAGCACAATGTCT-TACATCAATACGTCAGGTCAAGGTGCAGTAAATGAAGCGGGAAGAGATGGGCTACACTTTCTATCTTAGAACACACGGAAAACT-ATCATGAAACCTAGTTTGAAGGCGGATTTAGTAGTAAAAAGAGATCATCATACTCATTTTAAATCGGCACTGGGGTGTGTACACACCGCCCGTCACCCTCTTCAAGCATTTTTCT</charSequence></gappedSequence><referencedDocumentRevisionNumberThatStoredSequenceIsCopiedFrom>-1</referencedDocumentRevisionNumberThatStoredSequenceIsCopiedFrom></sequence><sequence><gappedSequence charSequenceRevision="1" annotationsRevision="1" charSequenceValidated="true" validatedCharSequenceGapCount="4" type="DefaultNucleotideSequence"><name>A._sp._3_UFPA_AA_570</name><description>A._sp._3_UFPA_AA_570</description><sequenceAnnotations><annotation><description>TTTATAATACAGAAGAGGCAAGTCGTAACATGGTTCAACGGCCGCGGTATCCTAACCGTGCGAAGGTAGCGTAATCACTTGTTCTCTAAATCAGGACTAGTATGAACGGCACCACGAGGGTTGTACTGTCTCCTTTTTCCAATTAGTGAACTTAATCTTTCCGTGAAGAAGCGGGAATAAACTTATAAGACGAGAAGACCCTATGGAGCTTTAAACAATCTTACATTTGCACTACCTTAACATTGAATAACTAGACCCCGCATAATGGCTAGAAGTTTTAGGTTGGGGTGACCGCGGAGTAAAACTCATCCTCCACAATGAAAGAATTCATCCTTAACTAAGATACACTCTACGTATCAACTTACTGACATCTATTGACCCAATATATTTGATCAACGAACCAAGTTACCCTAGGGATAACAGCGCAATCCATTTCAAGAGCCCCTATCGCCAAATGGGTTTACGACCTCGATGTTGGATCAGGATATCCCAGTGGTGCAGCCGCTCATTCGTAATAATTTTTTTTATAGTAATACCTATTCTAATTGGTGGATTTGGAAATTGATTGATTCCACTAATAATTGGAGCACCCGATATAGCCTTCCCCCGAATAAATAACATAAGCTTCTGACTCCTTCCCCCATCATTCCTTTTATTACTTGCCTCTGCCGGAATTGAAGCTGGGGCTGGAACCGGGTGAACAGTTTACCCCCCTCTAGCTGGCAATCTTGCCCACGCAGGACCTTCTGTTGATTTAACCATCTTTTCTCTACACCTAGCTGGTGTTTCCTCAATTCTTGGTGCAATTAACTTCATTACCACAACTCTAAATATAAAAGCACCTTCTATAACTCAATATCAAACGCCTTTATTCGTGTGATCCGTTTTAATCACTGCAGTCTTACTTCTTCTTTCTTTACCTGTGC</description><type>Editing History Deletion</type><intervals><interval><minimumIndex>377</minimumIndex><maximumIndex>376</maximumIndex><direction>none</direction></interval></intervals><qualifiers><qualifier><name>Original Bases</name><value>TTTATAATACAGAAGAGGCAAGTCGTAACATGGTTCAACGGCCGCGGTATCCTAACCGTGCGAAGGTAGCGTAATCACTTGTTCTCTAAATCAGGACTAGTATGAACGGCACCACGAGGGTTGTACTGTCTCCTTTTTCCAATTAGTGAACTTAATCTTTCCGTGAAGAAGCGGGAATAAACTTATAAGACGAGAAGACCCTATGGAGCTTTAAACAATCTTACATTTGCACTACCTTAACATTGAATAACTAGACCCCGCATAATGGCTAGAAGTTTTAGGTTGGGGTGACCGCGGAGTAAAACTCATCCTCCACAATGAAAGAATTCATCCTTAACTAAGATACACTCTACGTATCAACTTACTGACATCTATTGACCCAATATATTTGATCAACGAACCAAGTTACCCTAGGGATAACAGCGCAATCCATTTCAAGAGCCCCTATCGCCAAATGGGTTTACGACCTCGATGTTGGATCAGGATATCCCAGTGGTGCAGCCGCTCATTCGTAATAATTTTTTTTATAGTAATACCTATTCTAATTGGTGGATTTGGAAATTGATTGATTCCACTAATAATTGGAGCACCCGATATAGCCTTCCCCCGAATAAATAACATAAGCTTCTGACTCCTTCCCCCATCATTCCTTTTATTACTTGCCTCTGCCGGAATTGAAGCTGGGGCTGGAACCGGGTGAACAGTTTACCCCCCTCTAGCTGGCAATCTTGCCCACGCAGGACCTTCTGTTGATTTAACCATCTTTTCTCTACACCTAGCTGGTGTTTCCTCAATTCTTGGTGCAATTAACTTCATTACCACAACTCTAAATATAAAAGCACCTTCTATAACTCAATATCAAACGCCTTTATTCGTGTGATCCGTTTTAATCACTGCAGTCTTACTTCTTCTTTCTTTACCTGTGC</value></qualifier></qualifiers></annotation></sequenceAnnotations><charSequence gapSuffixLength="1">GATTACTTGCCAAGCGCTTAAAACCCAAAGGACTTGACG-GTACCCCATATCCATCTAGAGGAGCCTGTCCTATAATCGATAACCCACGTTTAACCTCACCACTTTTAGTTACCCAACTTGTATACCTCCGTCGTCAGCTTACCCCGTGAGCGCCTAATAGTGAGCACAATGTCT-TACATCAATACGTCAGGTCAAGGTGCAGTAAATGAAGCGGGAAGAGATGGGCTACACTTTCTATCTTAGAACACACGGAAAACT-ATCATGAAACCTAGTTTGAAGGCGGATTTAGTAGTAAAAAGAGATCATCATACTCATTTTAAATCGGCACTGGGGTGTGTACACACCGCCCGTCACCCTCTTCAAGCATTTTTCT</charSequence></gappedSequence><referencedDocumentRevisionNumberThatStoredSequenceIsCopiedFrom>-1</referencedDocumentRevisionNumberThatStoredSequenceIsCopiedFrom></sequence><sequence><gappedSequence charSequenceRevision="1" annotationsRevision="1" charSequenceValidated="true" validatedCharSequenceGapCount="4" type="DefaultNucleotideSequence"><name>A._sp._3_UFPA_AA_571</name><description>A._sp._3_UFPA_AA_571</description><sequenceAnnotations><annotation><description>TTTATAATACAGAAGAGGCAAGTCGTAACATGGTTCAACGGCCGCGGTATCCTAACCGTGCGAAGGTAGCGTAATCACTTGTTCTCTAAATCAGGACTAGTATGAACGGCACCACGAGGGTTGTACTGTCTCCTTTTTCCAATTAGTGAACTTAATCTTTCCGTGAAGAAGCGGGAATAAACTTATAAGACGAGAAGACCCTATGGAGCTTTAAACAATCTTACATTTGCACTACCTTAACATTGAATAACTAGACCCCGCATAATGGCTAGAAGTTTTAGGTTGGGGTGACCGCGGAGTAAAACTCATCCTCCACAATGAAAGAATTCATCCTTAACTAAGATACACTCTACGTATCAACTTACTGACATCTATTGACCCAATATATTTGATCAACGAACCAAGTTACCCTAGGGATAACAGCGCAATCCATTTCAAGAGCCCCTATCGCCAAATGGGTTTACGACCTCGATGTTGGATCAGGATATCCCAGTGGTGCAGCCGCTCATTCGTAATAATTTTTTTTATAGTAATACCTATTCTAATTGGTGGATTTGGAAATTGATTGATTCCACTAATAATTGGAGCACCCGATATAGCCTTCCCCCGAATAAATAACATAAGCTTCTGACTCCTTCCCCCATCATTCCTTTTATTACTTGCCTCTGCCGGAATTGAAGCTGGGGCTGGAACCGGGTGAACAGTTTACCCCCCTCTAGCTGGCAATCTTGCCCACGCAGGACCTTCTGTTGATTTAACCATCTTTTCTCTACACCTAGCTGGTGTTTCCTCAATTCTTGGTGCAATTAACTTCATTACCACAACTCTAAATATAAAAGCACCTTCTATAACTCAATATCAAACGCCTTTATTCGTGTGATCCGTTTTAATCACTGCAGTCTTACTTCTTCTTTCTTTACCTGTGC</description><type>Editing History Deletion</type><intervals><interval><minimumIndex>377</minimumIndex><maximumIndex>376</maximumIndex><direction>none</direction></interval></intervals><qualifiers><qualifier><name>Original Bases</name><value>TTTATAATACAGAAGAGGCAAGTCGTAACATGGTTCAACGGCCGCGGTATCCTAACCGTGCGAAGGTAGCGTAATCACTTGTTCTCTAAATCAGGACTAGTATGAACGGCACCACGAGGGTTGTACTGTCTCCTTTTTCCAATTAGTGAACTTAATCTTTCCGTGAAGAAGCGGGAATAAACTTATAAGACGAGAAGACCCTATGGAGCTTTAAACAATCTTACATTTGCACTACCTTAACATTGAATAACTAGACCCCGCATAATGGCTAGAAGTTTTAGGTTGGGGTGACCGCGGAGTAAAACTCATCCTCCACAATGAAAGAATTCATCCTTAACTAAGATACACTCTACGTATCAACTTACTGACATCTATTGACCCAATATATTTGATCAACGAACCAAGTTACCCTAGGGATAACAGCGCAATCCATTTCAAGAGCCCCTATCGCCAAATGGGTTTACGACCTCGATGTTGGATCAGGATATCCCAGTGGTGCAGCCGCTCATTCGTAATAATTTTTTTTATAGTAATACCTATTCTAATTGGTGGATTTGGAAATTGATTGATTCCACTAATAATTGGAGCACCCGATATAGCCTTCCCCCGAATAAATAACATAAGCTTCTGACTCCTTCCCCCATCATTCCTTTTATTACTTGCCTCTGCCGGAATTGAAGCTGGGGCTGGAACCGGGTGAACAGTTTACCCCCCTCTAGCTGGCAATCTTGCCCACGCAGGACCTTCTGTTGATTTAACCATCTTTTCTCTACACCTAGCTGGTGTTTCCTCAATTCTTGGTGCAATTAACTTCATTACCACAACTCTAAATATAAAAGCACCTTCTATAACTCAATATCAAACGCCTTTATTCGTGTGATCCGTTTTAATCACTGCAGTCTTACTTCTTCTTTCTTTACCTGTGC</value></qualifier></qualifiers></annotation></sequenceAnnotations><charSequence gapSuffixLength="1">GATTACTTGCCAAGCGCTTAAAACCCAAAGGACTTGACG-GTACCCCATATCCATCTAGAGGAGCCTGTCCTATAATCGATAACCCACGTTTAACCTCACCACTTTTAGTTACCCAACTTGTATACCTCCGTCGTCAGCTTACCCCGTGAGCGCCTAATAGTGAGCACAATGTCT-TACATCAATACGTCAGGTCAAGGTGCAGTAAATGAAGCGGGAAGAGATGGGCTACACTTTCTATCTTAGAACACACGGAAAACT-ATCATGAAACCTAGTTTGAAGGCGGATTTAGTAGTAAAAAGAGATCATCATACTCATTTTAAATCGGCACTGGGGTGTGTACACACCGCCCGTCACCCTCTTCAAGCATTTTTCT</charSequence></gappedSequence><referencedDocumentRevisionNumberThatStoredSequenceIsCopiedFrom>-1</referencedDocumentRevisionNumberThatStoredSequenceIsCopiedFrom></sequence><sequence><gappedSequence charSequenceRevision="1" annotationsRevision="1" charSequenceValidated="true" validatedCharSequenceGapCount="4" type="DefaultNucleotideSequence"><name>A._sp._3_UFPA_AA_595</name><description>A._sp._3_UFPA_AA_595</description><sequenceAnnotations><annotation><description>TTTATAATACAGAAGAGGCAAGTCGTAACATGGTTCAACGGCCGCGGTATCCTAACCGTGCGAAGGTAGCGTAATCACTTGTTCTCTAAATCAGGACTAGTATGAACGGCACCACGAGGGTTGTACTGTCTCCTTTTTCCAATTAGTGAACTTAATCTTTCCGTGAAGAAGCGGGAATAAACTTATAAGACGAGAAGACCCTATGGAGCTTTAAACAATCTTACATTTGCACTACCTTAACATTGAATAACTAGACCCCGCATAATGGCTAGAAGTTTTAGGTTGGGGTGACCGCGGAGTAAAACTCATCCTCCACAATGAAAGAATTCATCCTTAACTAAGATACACTCTACGTATCAACTTACTGACATCTATTGACCCAATATATTTGATCAACGAACCAAGTTACCCTAGGGATAACAGCGCAATCCATTTCAAGAGCCCCTATCGCCAAATGGGTTTACGACCTCGATGTTGGATCAGGATATCCCAGTGGTGCAGCCGCTCATTCGTAATAATTTTTTTTATAGTAATACCTATTCTAATTGGTGGATTTGGAAATTGATTGATTCCACTAATAATTGGAGCACCCGATATAGCCTTCCCCCGAATAAATAACATAAGCTTCTGACTCCTTCCCCCATCATTCCTTTTATTACTTGCCTCTGCCGGAATTGAAGCTGGGGCTGGAACCGGGTGAACAGTTTACCCCCCTCTAGCTGGCAATCTTGCCCACGCAGGACCTTCTGTTGATTTAACCATCTTTTCTCTACACCTAGCTGGTGTTTCCTCAATTCTTGGTGCAATTAACTTCATTACCACAACTCTAAATATAAAAGCACCTTCTATAACTCAATATCAAACGCCTTTATTCGTGTGATCCGTTTTAATCACTGCAGTCTTACTTCTTCTTTCTTTACCTGTGC</description><type>Editing History Deletion</type><intervals><interval><minimumIndex>377</minimumIndex><maximumIndex>376</maximumIndex><direction>none</direction></interval></intervals><qualifiers><qualifier><name>Original Bases</name><value>TTTATAATACAGAAGAGGCAAGTCGTAACATGGTTCAACGGCCGCGGTATCCTAACCGTGCGAAGGTAGCGTAATCACTTGTTCTCTAAATCAGGACTAGTATGAACGGCACCACGAGGGTTGTACTGTCTCCTTTTTCCAATTAGTGAACTTAATCTTTCCGTGAAGAAGCGGGAATAAACTTATAAGACGAGAAGACCCTATGGAGCTTTAAACAATCTTACATTTGCACTACCTTAACATTGAATAACTAGACCCCGCATAATGGCTAGAAGTTTTAGGTTGGGGTGACCGCGGAGTAAAACTCATCCTCCACAATGAAAGAATTCATCCTTAACTAAGATACACTCTACGTATCAACTTACTGACATCTATTGACCCAATATATTTGATCAACGAACCAAGTTACCCTAGGGATAACAGCGCAATCCATTTCAAGAGCCCCTATCGCCAAATGGGTTTACGACCTCGATGTTGGATCAGGATATCCCAGTGGTGCAGCCGCTCATTCGTAATAATTTTTTTTATAGTAATACCTATTCTAATTGGTGGATTTGGAAATTGATTGATTCCACTAATAATTGGAGCACCCGATATAGCCTTCCCCCGAATAAATAACATAAGCTTCTGACTCCTTCCCCCATCATTCCTTTTATTACTTGCCTCTGCCGGAATTGAAGCTGGGGCTGGAACCGGGTGAACAGTTTACCCCCCTCTAGCTGGCAATCTTGCCCACGCAGGACCTTCTGTTGATTTAACCATCTTTTCTCTACACCTAGCTGGTGTTTCCTCAATTCTTGGTGCAATTAACTTCATTACCACAACTCTAAATATAAAAGCACCTTCTATAACTCAATATCAAACGCCTTTATTCGTGTGATCCGTTTTAATCACTGCAGTCTTACTTCTTCTTTCTTTACCTGTGC</value></qualifier></qualifiers></annotation></sequenceAnnotations><charSequence gapSuffixLength="1">GATTACTTGCCAAGCGCTTAAAACCCAAAGGACTTGACG-GTACCCCATATCCATCTAGAGGAGCCTGTCCTATAATCGATAACCCACGTTTAACCTCACCACTTTTAGTTACCCAACTTGTATACCTCCGTCGTCAGCTTACCCCGTGAGCGCCTAATAGTGAGCACAATGTCT-TACATCAATACGTCAGGTCAAGGTGCAGTAAATGAAGCGGGAAGAGATGGGCTACACTTTCTATCTTAGAACACACGGAAAACT-ATCATGAAACCTAGTTTGAAGGCGGATTTAGTAGTAAAAAGAGATCATCATACTCATTTTAAATCGGCACTGGGGTGTGTACACACCGCCCGTCACCCTCTTCAAGCATTTTTCT</charSequence></gappedSequence><referencedDocumentRevisionNumberThatStoredSequenceIsCopiedFrom>-1</referencedDocumentRevisionNumberThatStoredSequenceIsCopiedFrom></sequence><sequence><gappedSequence charSequenceRevision="1" annotationsRevision="1" charSequenceValidated="true" validatedCharSequenceGapCount="4" type="DefaultNucleotideSequence"><name>A._sp._3_UFPA_AA_577</name><description>A._sp._3_UFPA_AA_577</description><sequenceAnnotations><annotation><description>TTTATAATACAGAAGAGGCAAGTCGTAACATGGTTCAACGGCCGCGGTATCCTAACCGTGCGAAGGTAGCGTAATCACTTGTTCTCTAAATCAGGACTAGTATGAACGGCACCACGAGGGTTGTACTGTCTCCTTTTTCCAATTAGTGAACTTAATCTTTCCGTGAAGAAGCGGGAATAAACTTATAAGACGAGAAGACCCTATGGAGCTTTAAACAATCTTACATTTGCACTACCTTAATATTGAATAACTAGACCCCGCATAATGGCTAGAAGTTTTAGGTTGGGGTGACCGCGGAGTAAAACTCATCCTCCACAATGAAAGAATTCATCCTTAACTAAGATACACTCTACGTATCAACTTACTGACATCTATTGACCCAATATATTTGATCAACGAACCAAGTTACCCTAGGGATAACAGCGCAATCCATTTCAAGAGCCCCTATCGCCAAATGGGTTTACGACCTCGATGTTGGATCAGGATATCCCAGTGGTGCAGCCGCTCATTCGTAATAATTTTTTTTATAGTAATACCTATTCTAATTGGTGGATTTGGAAATTGATTGATTCCACTAATAATTGGAGCACCCGATATAGCCTTCCCCCGAATAAATAACATAAGCTTCTGACTCCTTCCCCCATCATTCCTTTTATTACTTGCCTCTGCCGGAATTGAAGCTGGGGCTGGAACCGGGTGAACAGTTTACCCCCCTCTAGCTGGCAATCTTGCCCACGCAGGACCTTCTGTTGATTTAACCATCTTTTCTCTACACCTAGCTGGTGTTTCCTCAATTCTTGGTGCAATTAACTTCATTACCACAACTCTAAATATAAAAGCACCTTCTATAACTCAATATCAAACGCCTTTATTCGTGTGATCCGTTTTAATCACTGCAGTCTTACTTCTTCTTTCTTTACCTGTGC</description><type>Editing History Deletion</type><intervals><interval><minimumIndex>377</minimumIndex><maximumIndex>376</maximumIndex><direction>none</direction></interval></intervals><qualifiers><qualifier><name>Original Bases</name><value>TTTATAATACAGAAGAGGCAAGTCGTAACATGGTTCAACGGCCGCGGTATCCTAACCGTGCGAAGGTAGCGTAATCACTTGTTCTCTAAATCAGGACTAGTATGAACGGCACCACGAGGGTTGTACTGTCTCCTTTTTCCAATTAGTGAACTTAATCTTTCCGTGAAGAAGCGGGAATAAACTTATAAGACGAGAAGACCCTATGGAGCTTTAAACAATCTTACATTTGCACTACCTTAATATTGAATAACTAGACCCCGCATAATGGCTAGAAGTTTTAGGTTGGGGTGACCGCGGAGTAAAACTCATCCTCCACAATGAAAGAATTCATCCTTAACTAAGATACACTCTACGTATCAACTTACTGACATCTATTGACCCAATATATTTGATCAACGAACCAAGTTACCCTAGGGATAACAGCGCAATCCATTTCAAGAGCCCCTATCGCCAAATGGGTTTACGACCTCGATGTTGGATCAGGATATCCCAGTGGTGCAGCCGCTCATTCGTAATAATTTTTTTTATAGTAATACCTATTCTAATTGGTGGATTTGGAAATTGATTGATTCCACTAATAATTGGAGCACCCGATATAGCCTTCCCCCGAATAAATAACATAAGCTTCTGACTCCTTCCCCCATCATTCCTTTTATTACTTGCCTCTGCCGGAATTGAAGCTGGGGCTGGAACCGGGTGAACAGTTTACCCCCCTCTAGCTGGCAATCTTGCCCACGCAGGACCTTCTGTTGATTTAACCATCTTTTCTCTACACCTAGCTGGTGTTTCCTCAATTCTTGGTGCAATTAACTTCATTACCACAACTCTAAATATAAAAGCACCTTCTATAACTCAATATCAAACGCCTTTATTCGTGTGATCCGTTTTAATCACTGCAGTCTTACTTCTTCTTTCTTTACCTGTGC</value></qualifier></qualifiers></annotation></sequenceAnnotations><charSequence gapSuffixLength="1">GATTACTTGCCAAGCGCTTAAAACCCAAAGGACTTGACG-GTACCCCATATCCATCTAGAGGAGCCTGTCCTATAATCGATAACCCACGTTTAACCTCACCACTTTTAGTTACCCAACTTGTATACCTCCGTCGTCAGCTTACCCCGTGAGCGCCTAATAGTGAGCACAATGTCT-TACATCAATACGTCAGGTCAAGGTGCAGTAAATGAAGCGGGAAGAGATGGGCTACACTTTCTATCTTAGAACACACGGAAAACT-ATCATGAAACCTAGTTTGAAGGCGGATTTAGTAGTAAAAAGAGATCATCATACTCATTTTAAATCGGCACTGGGGTGTGTACACACCGCCCGTCACCCTCTTCAAGCATTTTTCT</charSequence></gappedSequence><referencedDocumentRevisionNumberThatStoredSequenceIsCopiedFrom>-1</referencedDocumentRevisionNumberThatStoredSequenceIsCopiedFrom></sequence><sequence><gappedSequence charSequenceRevision="1" annotationsRevision="1" charSequenceValidated="true" validatedCharSequenceGapCount="4" type="DefaultNucleotideSequence"><name>A._sp._3_UFPA_AA_581</name><description>A._sp._3_UFPA_AA_581</description><sequenceAnnotations><annotation><description>TTTATAATACAGAAGAGGCAAGTCGTAACATGGTTCAACGGCCGCGGTATCCTAACCGTGCGAAGGTAGCGTAATCACTTGTTCTCTAAATCAGGACTAGTATGAACGGCACCACGAGGGTTGTACTGTCTCCTTTTTCCAATTAGTGAACTTAATCTTTCCGTGAAGAAGCGGGAATAAACTTATAAGACGAGAAGACCCTATGGAGCTTTAAACAATCTTACATTTGCACTACCTTAATATTGAATAACTAGACCCCGCATAATGGCTAGAAGTTTTAGGTTGGGGTGACCGCGGAGTAAAACTCATCCTCCACAATGAAAGAATTCATCCTTAACTAAGATACACTCTACGTATCAACTTACTGACATCTATTGACCCAATATATTTGATCAACGAACCAAGTTACCCTAGGGATAACAGCGCAATCCATTTCAAGAGCCCCTATCGCCAAATGGGTTTACGACCTCGATGTTGGATCAGGATATCCCAGTGGTGCAGCCGCTCATTCGTAATAATTTTTTTTATAGTAATACCTATTCTAATTGGTGGATTTGGAAATTGATTGATTCCACTAATAATTGGAGCACCCGATATAGCCTTCCCCCGAATAAATAACATAAGCTTCTGACTCCTTCCCCCATCATTCCTTTTATTACTTGCCTCTGCCGGAATTGAAGCTGGGGCTGGAACCGGGTGAACAGTTTACCCCCCTCTAGCTGGCAATCTTGCCCACGCAGGACCTTCTGTTGATTTAACCATCTTTTCTCTACACCTAGCTGGTGTTTCCTCAATTCTTGGTGCAATTAACTTCATTACCACAACTCTAAATATAAAAGCACCTTCTATAACTCAATATCAAACGCCTTTATTCGTGTGATCCGTTTTAATCACTGCAGTCTTACTTCTTCTTTCTTTACCTGTGC</description><type>Editing History Deletion</type><intervals><interval><minimumIndex>377</minimumIndex><maximumIndex>376</maximumIndex><direction>none</direction></interval></intervals><qualifiers><qualifier><name>Original Bases</name><value>TTTATAATACAGAAGAGGCAAGTCGTAACATGGTTCAACGGCCGCGGTATCCTAACCGTGCGAAGGTAGCGTAATCACTTGTTCTCTAAATCAGGACTAGTATGAACGGCACCACGAGGGTTGTACTGTCTCCTTTTTCCAATTAGTGAACTTAATCTTTCCGTGAAGAAGCGGGAATAAACTTATAAGACGAGAAGACCCTATGGAGCTTTAAACAATCTTACATTTGCACTACCTTAATATTGAATAACTAGACCCCGCATAATGGCTAGAAGTTTTAGGTTGGGGTGACCGCGGAGTAAAACTCATCCTCCACAATGAAAGAATTCATCCTTAACTAAGATACACTCTACGTATCAACTTACTGACATCTATTGACCCAATATATTTGATCAACGAACCAAGTTACCCTAGGGATAACAGCGCAATCCATTTCAAGAGCCCCTATCGCCAAATGGGTTTACGACCTCGATGTTGGATCAGGATATCCCAGTGGTGCAGCCGCTCATTCGTAATAATTTTTTTTATAGTAATACCTATTCTAATTGGTGGATTTGGAAATTGATTGATTCCACTAATAATTGGAGCACCCGATATAGCCTTCCCCCGAATAAATAACATAAGCTTCTGACTCCTTCCCCCATCATTCCTTTTATTACTTGCCTCTGCCGGAATTGAAGCTGGGGCTGGAACCGGGTGAACAGTTTACCCCCCTCTAGCTGGCAATCTTGCCCACGCAGGACCTTCTGTTGATTTAACCATCTTTTCTCTACACCTAGCTGGTGTTTCCTCAATTCTTGGTGCAATTAACTTCATTACCACAACTCTAAATATAAAAGCACCTTCTATAACTCAATATCAAACGCCTTTATTCGTGTGATCCGTTTTAATCACTGCAGTCTTACTTCTTCTTTCTTTACCTGTGC</value></qualifier></qualifiers></annotation></sequenceAnnotations><charSequence gapSuffixLength="1">GATTACTTGCCAAGCGCTTAAAACCCAAAGGACTTGACG-GTACCCCATATCCATCTAGAGGAGCCTGTCCTATAATCGATAACCCACGTTTAACCTCACCACTTTTAGTTACCCAACTTGTATACCTCCGTCGTCAGCTTACCCCGTGAGCGCCTAATAGTGAGCACAATGTCT-TACATCAATACGTCAGGTCAAGGTGCAGTAAATGAAGCGGGAAGAGATGGGCTACACTTTCTATCTTAGAACACACGGAAAACT-ATCATGAAACCTAGTTTGAAGGCGGATTTAGTAGTAAAAAGAGATCATCATACTCATTTTAAATCGGCACTGGGGTGTGTACACACCGCCCGTCACCCTCTTCAAGCATTTTTCT</charSequence></gappedSequence><referencedDocumentRevisionNumberThatStoredSequenceIsCopiedFrom>-1</referencedDocumentRevisionNumberThatStoredSequenceIsCopiedFrom></sequence><sequence><gappedSequence charSequenceRevision="1" annotationsRevision="1" charSequenceValidated="true" validatedCharSequenceGapCount="4" type="DefaultNucleotideSequence"><name>A._sp._3_UFPA_AA_590</name><description>A._sp._3_UFPA_AA_590</description><sequenceAnnotations><annotation><description>TTTATAATACAGAAGAGGCAAGTCGTAACATGGTTCAACGGCCGCGGTATCCTAACCGTGCGAAGGTAGCGTAATCACTTGTTCTCTAAATCAGGACTAGTATGAACGGCACCACGAGGGTTGTACTGTCTCCTTTTTCCAATTAGTGAACTTAATCTTTCCGTGAAGAAGCGGGAATAAACTTATAAGACGAGAAGACCCTATGGAGCTTTAAACAATCTTACATTTGCACTACCTTAATATTGAATAACTAGACCCCGCATAATGGCTAGAAGTTTTAGGTTGGGGTGACCGCGGAGTAAAACTCATCCTCCACAATGAAAGAATTCATCCTTAACTAAGATACACTCTACGTATCAACTTACTGACATCTATTGACCCAATATATTTGATCAACGAACCAAGTTACCCTAGGGATAACAGCGCAATCCATTTCAAGAGCCCCTATCGCCAAATGGGTTTACGACCTCGATGTTGGATCAGGATATCCCAGTGGTGCAGCCGCTCATTCGTAATAATTTTTTTTATAGTAATACCTATTCTAATTGGTGGATTTGGAAATTGATTGATTCCACTAATAATTGGAGCACCCGATATAGCCTTCCCCCGAATAAATAACATAAGCTTCTGACTCCTTCCCCCATCATTCCTTTTATTACTTGCCTCTGCCGGAATTGAAGCTGGGGCTGGAACCGGGTGAACAGTTTACCCCCCTCTAGCTGGCAATCTTGCCCACGCAGGACCTTCTGTTGATTTAACCATCTTTTCTCTACACCTAGCTGGTGTTTCCTCAATTCTTGGTGCAATTAACTTCATTACCACAACTCTAAATATAAAAGCACCTTCTATAACTCAATATCAAACGCCTTTATTCGTGTGATCCGTTTTAATCACTGCAGTCTTACTTCTTCTTTCTTTACCTGTGC</description><type>Editing History Deletion</type><intervals><interval><minimumIndex>377</minimumIndex><maximumIndex>376</maximumIndex><direction>none</direction></interval></intervals><qualifiers><qualifier><name>Original Bases</name><value>TTTATAATACAGAAGAGGCAAGTCGTAACATGGTTCAACGGCCGCGGTATCCTAACCGTGCGAAGGTAGCGTAATCACTTGTTCTCTAAATCAGGACTAGTATGAACGGCACCACGAGGGTTGTACTGTCTCCTTTTTCCAATTAGTGAACTTAATCTTTCCGTGAAGAAGCGGGAATAAACTTATAAGACGAGAAGACCCTATGGAGCTTTAAACAATCTTACATTTGCACTACCTTAATATTGAATAACTAGACCCCGCATAATGGCTAGAAGTTTTAGGTTGGGGTGACCGCGGAGTAAAACTCATCCTCCACAATGAAAGAATTCATCCTTAACTAAGATACACTCTACGTATCAACTTACTGACATCTATTGACCCAATATATTTGATCAACGAACCAAGTTACCCTAGGGATAACAGCGCAATCCATTTCAAGAGCCCCTATCGCCAAATGGGTTTACGACCTCGATGTTGGATCAGGATATCCCAGTGGTGCAGCCGCTCATTCGTAATAATTTTTTTTATAGTAATACCTATTCTAATTGGTGGATTTGGAAATTGATTGATTCCACTAATAATTGGAGCACCCGATATAGCCTTCCCCCGAATAAATAACATAAGCTTCTGACTCCTTCCCCCATCATTCCTTTTATTACTTGCCTCTGCCGGAATTGAAGCTGGGGCTGGAACCGGGTGAACAGTTTACCCCCCTCTAGCTGGCAATCTTGCCCACGCAGGACCTTCTGTTGATTTAACCATCTTTTCTCTACACCTAGCTGGTGTTTCCTCAATTCTTGGTGCAATTAACTTCATTACCACAACTCTAAATATAAAAGCACCTTCTATAACTCAATATCAAACGCCTTTATTCGTGTGATCCGTTTTAATCACTGCAGTCTTACTTCTTCTTTCTTTACCTGTGC</value></qualifier></qualifiers></annotation></sequenceAnnotations><charSequence gapSuffixLength="1">GATTACTTGCCAAGCGCTTAAAACCCAAAGGACTTGACG-GTACCCCATATCCATCTAGAGGAGCCTGTCCTATAATCGATAACCCACGTTTAACCTCACCACTTTTAGTTACCCAACTTGTATACCTCCGTCGTCAGCTTACCCCGTGAGCGCCTAATAGTGAGCACAATGTCT-TACATCAATACGTCAGGTCAAGGTGCAGTAAATGAAGCGGGAAGAGATGGGCTACACTTTCTATCTTAGAACACACGGAAAACT-ATCATGAAACCTAGTTTGAAGGCGGATTTAGTAGTAAAAAGAGATCATCATACTCATTTTAAATCGGCACTGGGGTGTGTACACACCGCCCGTCACCCTCTTCAAGCATTTTTCT</charSequence></gappedSequence><referencedDocumentRevisionNumberThatStoredSequenceIsCopiedFrom>-1</referencedDocumentRevisionNumberThatStoredSequenceIsCopiedFrom></sequence><sequence><gappedSequence charSequenceRevision="1" annotationsRevision="1" charSequenceValidated="true" validatedCharSequenceGapCount="4" type="DefaultNucleotideSequence"><name>A._sp._3_UFPA_AA_591</name><description>A._sp._3_UFPA_AA_591</description><sequenceAnnotations><annotation><description>TTTATAATACAGAAGAGGCAAGTCGTAACATGGTTCAACGGCCGCGGTATCCTAACCGTGCGAAGGTAGCGTAATCACTTGTTCTCTAAATCAGGACTAGTATGAACGGCACCACGAGGGTTGTACTGTCTCCTTTTTCCAATTAGTGAACTTAATCTTTCCGTGAAGAAGCGGGAATAAACTTATAAGACGAGAAGACCCTATGGAGCTTTAAACAATCTTACATTTGCACTACCTTAATATTGAATAACTAGACCCCGCATAATGGCTAGAAGTTTTAGGTTGGGGTGACCGCGGAGTAAAACTCATCCTCCACAATGAAAGAATTCATCCTTAACTAAGATACACTCTACGTATCAACTTACTGACATCTATTGACCCAATATATTTGATCAACGAACCAAGTTACCCTAGGGATAACAGCGCAATCCATTTCAAGAGCCCCTATCGCCAAATGGGTTTACGACCTCGATGTTGGATCAGGATATCCCAGTGGTGCAGCCGCTCATTCGTAATAATTTTTTTTATAGTAATACCTATTCTAATTGGTGGATTTGGAAATTGATTGATTCCACTAATAATTGGAGCACCCGATATAGCCTTCCCCCGAATAAATAACATAAGCTTCTGACTCCTTCCCCCATCATTCCTTTTATTACTTGCCTCTGCCGGAATTGAAGCTGGGGCTGGAACCGGGTGAACAGTTTACCCCCCTCTAGCTGGCAATCTTGCCCACGCAGGACCTTCTGTTGATTTAACCATCTTTTCTCTACACCTAGCTGGTGTTTCCTCAATTCTTGGTGCAATTAACTTCATTACCACAACTCTAAATATAAAAGCACCTTCTATAACTCAATATCAAACGCCTTTATTCGTGTGATCCGTTTTAATCACTGCAGTCTTACTTCTTCTTTCTTTACCTGTGC</description><type>Editing History Deletion</type><intervals><interval><minimumIndex>377</minimumIndex><maximumIndex>376</maximumIndex><direction>none</direction></interval></intervals><qualifiers><qualifier><name>Original Bases</name><value>TTTATAATACAGAAGAGGCAAGTCGTAACATGGTTCAACGGCCGCGGTATCCTAACCGTGCGAAGGTAGCGTAATCACTTGTTCTCTAAATCAGGACTAGTATGAACGGCACCACGAGGGTTGTACTGTCTCCTTTTTCCAATTAGTGAACTTAATCTTTCCGTGAAGAAGCGGGAATAAACTTATAAGACGAGAAGACCCTATGGAGCTTTAAACAATCTTACATTTGCACTACCTTAATATTGAATAACTAGACCCCGCATAATGGCTAGAAGTTTTAGGTTGGGGTGACCGCGGAGTAAAACTCATCCTCCACAATGAAAGAATTCATCCTTAACTAAGATACACTCTACGTATCAACTTACTGACATCTATTGACCCAATATATTTGATCAACGAACCAAGTTACCCTAGGGATAACAGCGCAATCCATTTCAAGAGCCCCTATCGCCAAATGGGTTTACGACCTCGATGTTGGATCAGGATATCCCAGTGGTGCAGCCGCTCATTCGTAATAATTTTTTTTATAGTAATACCTATTCTAATTGGTGGATTTGGAAATTGATTGATTCCACTAATAATTGGAGCACCCGATATAGCCTTCCCCCGAATAAATAACATAAGCTTCTGACTCCTTCCCCCATCATTCCTTTTATTACTTGCCTCTGCCGGAATTGAAGCTGGGGCTGGAACCGGGTGAACAGTTTACCCCCCTCTAGCTGGCAATCTTGCCCACGCAGGACCTTCTGTTGATTTAACCATCTTTTCTCTACACCTAGCTGGTGTTTCCTCAATTCTTGGTGCAATTAACTTCATTACCACAACTCTAAATATAAAAGCACCTTCTATAACTCAATATCAAACGCCTTTATTCGTGTGATCCGTTTTAATCACTGCAGTCTTACTTCTTCTTTCTTTACCTGTGC</value></qualifier></qualifiers></annotation></sequenceAnnotations><charSequence gapSuffixLength="1">GATTACTTGCCAAGCGCTTAAAACCCAAAGGACTTGACG-GTACCCCATATCCATCTAGAGGAGCCTGTCCTATAATCGATAACCCACGTTTAACCTCACCACTTTTAGTTACCCAACTTGTATACCTCCGTCGTCAGCTTACCCCGTGAGCGCCTAATAGTGAGCACAATGTCT-TACATCAATACGTCAGGTCAAGGTGCAGTAAATGAAGCGGGAAGAGATGGGCTACACTTTCTATCTTAGAACACACGGAAAACT-ATCATGAAACCTAGTTTGAAGGCGGATTTAGTAGTAAAAAGAGATCATCATACTCATTTTAAATCGGCACTGGGGTGTGTACACACCGCCCGTCACCCTCTTCAAGCATTTTTCT</charSequence></gappedSequence><referencedDocumentRevisionNumberThatStoredSequenceIsCopiedFrom>-1</referencedDocumentRevisionNumberThatStoredSequenceIsCopiedFrom></sequence><sequence><gappedSequence charSequenceRevision="1" annotationsRevision="1" charSequenceValidated="true" validatedCharSequenceGapCount="4" type="DefaultNucleotideSequence"><name>A._sp._3_UFPA_AA_592</name><description>A._sp._3_UFPA_AA_592</description><sequenceAnnotations><annotation><description>TTTATAATACAGAAGAGGCAAGTCGTAACATGGTTCAACGGCCGCGGTATCCTAACCGTGCGAAGGTAGCGTAATCACTTGTTCTCTAAATCAGGACTAGTATGAACGGCACCACGAGGGTTGTACTGTCTCCTTTTTCCAATTAGTGAACTTAATCTTTCCGTGAAGAAGCGGGAATAAACTTATAAGACGAGAAGACCCTATGGAGCTTTAAACAATCTTACATTTGCACTACCTTAATATTGAATAACTAGACCCCGCATAATGGCTAGAAGTTTTAGGTTGGGGTGACCGCGGAGTAAAACTCATCCTCCACAATGAAAGAATTCATCCTTAACTAAGATACACTCTACGTATCAACTTACTGACATCTATTGACCCAATATATTTGATCAACGAACCAAGTTACCCTAGGGATAACAGCGCAATCCATTTCAAGAGCCCCTATCGCCAAATGGGTTTACGACCTCGATGTTGGATCAGGATATCCCAGTGGTGCAGCCGCTCATTCGTAATAATTTTTTTTATAGTAATACCTATTCTAATTGGTGGATTTGGAAATTGATTGATTCCACTAATAATTGGAGCACCCGATATAGCCTTCCCCCGAATAAATAACATAAGCTTCTGACTCCTTCCCCCATCATTCCTTTTATTACTTGCCTCTGCCGGAATTGAAGCTGGGGCTGGAACCGGGTGAACAGTTTACCCCCCTCTAGCTGGCAATCTTGCCCACGCAGGACCTTCTGTTGATTTAACCATCTTTTCTCTACACCTAGCTGGTGTTTCCTCAATTCTTGGTGCAATTAACTTCATTACCACAACTCTAAATATAAAAGCACCTTCTATAACTCAATATCAAACGCCTTTATTCGTGTGATCCGTTTTAATCACTGCAGTCTTACTTCTTCTTTCTTTACCTGTGC</description><type>Editing History Deletion</type><intervals><interval><minimumIndex>377</minimumIndex><maximumIndex>376</maximumIndex><direction>none</direction></interval></intervals><qualifiers><qualifier><name>Original Bases</name><value>TTTATAATACAGAAGAGGCAAGTCGTAACATGGTTCAACGGCCGCGGTATCCTAACCGTGCGAAGGTAGCGTAATCACTTGTTCTCTAAATCAGGACTAGTATGAACGGCACCACGAGGGTTGTACTGTCTCCTTTTTCCAATTAGTGAACTTAATCTTTCCGTGAAGAAGCGGGAATAAACTTATAAGACGAGAAGACCCTATGGAGCTTTAAACAATCTTACATTTGCACTACCTTAATATTGAATAACTAGACCCCGCATAATGGCTAGAAGTTTTAGGTTGGGGTGACCGCGGAGTAAAACTCATCCTCCACAATGAAAGAATTCATCCTTAACTAAGATACACTCTACGTATCAACTTACTGACATCTATTGACCCAATATATTTGATCAACGAACCAAGTTACCCTAGGGATAACAGCGCAATCCATTTCAAGAGCCCCTATCGCCAAATGGGTTTACGACCTCGATGTTGGATCAGGATATCCCAGTGGTGCAGCCGCTCATTCGTAATAATTTTTTTTATAGTAATACCTATTCTAATTGGTGGATTTGGAAATTGATTGATTCCACTAATAATTGGAGCACCCGATATAGCCTTCCCCCGAATAAATAACATAAGCTTCTGACTCCTTCCCCCATCATTCCTTTTATTACTTGCCTCTGCCGGAATTGAAGCTGGGGCTGGAACCGGGTGAACAGTTTACCCCCCTCTAGCTGGCAATCTTGCCCACGCAGGACCTTCTGTTGATTTAACCATCTTTTCTCTACACCTAGCTGGTGTTTCCTCAATTCTTGGTGCAATTAACTTCATTACCACAACTCTAAATATAAAAGCACCTTCTATAACTCAATATCAAACGCCTTTATTCGTGTGATCCGTTTTAATCACTGCAGTCTTACTTCTTCTTTCTTTACCTGTGC</value></qualifier></qualifiers></annotation></sequenceAnnotations><charSequence gapSuffixLength="1">GATTACTTGCCAAGCGCTTAAAACCCAAAGGACTTGACG-GTACCCCATATCCATCTAGAGGAGCCTGTCCTATAATCGATAACCCACGTTTAACCTCACCACTTTTAGTTACCCAACTTGTATACCTCCGTCGTCAGCTTACCCCGTGAGCGCCTAATAGTGAGCACAATGTCT-TACATCAATACGTCAGGTCAAGGTGCAGTAAATGAAGCGGGAAGAGATGGGCTACACTTTCTATCTTAGAACACACGGAAAACT-ATCATGAAACCTAGTTTGAAGGCGGATTTAGTAGTAAAAAGAGATCATCATACTCATTTTAAATCGGCACTGGGGTGTGTACACACCGCCCGTCACCCTCTTCAAGCATTTTTCT</charSequence></gappedSequence><referencedDocumentRevisionNumberThatStoredSequenceIsCopiedFrom>-1</referencedDocumentRevisionNumberThatStoredSequenceIsCopiedFrom></sequence><sequence><gappedSequence charSequenceRevision="1" annotationsRevision="1" charSequenceValidated="true" validatedCharSequenceGapCount="4" type="DefaultNucleotideSequence"><name>A._sp._3_UFPA_AA_593</name><description>A._sp._3_UFPA_AA_593</description><sequenceAnnotations><annotation><description>TTTATAATACAGAAGAGGCAAGTCGTAACATGGTTCAACGGCCGCGGTATCCTAACCGTGCGAAGGTAGCGTAATCACTTGTTCTCTAAATCAGGACTAGTATGAACGGCACCACGAGGGTTGTACTGTCTCCTTTTTCCAATTAGTGAACTTAATCTTTCCGTGAAGAAGCGGGAATAAACTTATAAGACGAGAAGACCCTATGGAGCTTTAAACAATCTTACATTTGCACTACCTTAATATTGAATAACTAGACCCTGCATAATGACTAGAAGTTTTAGGTTGGGGTGACCGCGGAGTAAAACTCATCCTCCACAATGAAAGAATTCATCCTTAACTAAGATACACTCTACGTATCAACTTACTGACATCTATTGACCCAATATATTTGATCAACGAACCAAGTTACCCTAGGGATAACAGCGCAATCCATTTCAAGAGCCCCTATCGCCAAATGGGTTTACGACCTCGATGTTGGATCAGGATATCCCAGTGGTGCAGCCGCTCATTCGTAATAATTTTTTTTATAGTAATACCTATTCTAATTGGTGGATTTGGAAATTGATTGATTCCACTAATAATTGGAGCACCCGATATAGCCTTCCCCCGAATAAATAACATAAGCTTCTGACTCCTTCCCCCATCATTCCTTTTATTACTTGCCTCTGCCGGAATTGAAGCTGGGGCTGGAACCGGGTGAACAGTTTACCCCCCTCTAGCTGGCAATCTTGCCCACGCAGGACCTTCTGTTGATTTAACCATCTTTTCTCTACACCTAGCTGGTGTTTCCTCAATTCTTGGTGCAATTAACTTCATTACCACAACTCTAAATATAAAAGCACCTTCTATAACTCAATATCAAACGCCTTTATTCGTGTGATCCGTTTTAATCACTGCAGTCTTACTTCTTCTTTCTTTACCTGTGC</description><type>Editing History Deletion</type><intervals><interval><minimumIndex>377</minimumIndex><maximumIndex>376</maximumIndex><direction>none</direction></interval></intervals><qualifiers><qualifier><name>Original Bases</name><value>TTTATAATACAGAAGAGGCAAGTCGTAACATGGTTCAACGGCCGCGGTATCCTAACCGTGCGAAGGTAGCGTAATCACTTGTTCTCTAAATCAGGACTAGTATGAACGGCACCACGAGGGTTGTACTGTCTCCTTTTTCCAATTAGTGAACTTAATCTTTCCGTGAAGAAGCGGGAATAAACTTATAAGACGAGAAGACCCTATGGAGCTTTAAACAATCTTACATTTGCACTACCTTAATATTGAATAACTAGACCCTGCATAATGACTAGAAGTTTTAGGTTGGGGTGACCGCGGAGTAAAACTCATCCTCCACAATGAAAGAATTCATCCTTAACTAAGATACACTCTACGTATCAACTTACTGACATCTATTGACCCAATATATTTGATCAACGAACCAAGTTACCCTAGGGATAACAGCGCAATCCATTTCAAGAGCCCCTATCGCCAAATGGGTTTACGACCTCGATGTTGGATCAGGATATCCCAGTGGTGCAGCCGCTCATTCGTAATAATTTTTTTTATAGTAATACCTATTCTAATTGGTGGATTTGGAAATTGATTGATTCCACTAATAATTGGAGCACCCGATATAGCCTTCCCCCGAATAAATAACATAAGCTTCTGACTCCTTCCCCCATCATTCCTTTTATTACTTGCCTCTGCCGGAATTGAAGCTGGGGCTGGAACCGGGTGAACAGTTTACCCCCCTCTAGCTGGCAATCTTGCCCACGCAGGACCTTCTGTTGATTTAACCATCTTTTCTCTACACCTAGCTGGTGTTTCCTCAATTCTTGGTGCAATTAACTTCATTACCACAACTCTAAATATAAAAGCACCTTCTATAACTCAATATCAAACGCCTTTATTCGTGTGATCCGTTTTAATCACTGCAGTCTTACTTCTTCTTTCTTTACCTGTGC</value></qualifier></qualifiers></annotation></sequenceAnnotations><charSequence gapSuffixLength="1">GATTACTTGCCAAGCGCTTAAAACCCAAAGGACTTGACG-GTACCCCATATCCATCTAGAGGAGCCTGTCCTATAATCGATAACCCACGTTTAACCTCACCACTTTTAGTTACCCAACTTGTATACCTCCGTCGTCAGCTTACCCCGTGAGCGCCTAATAGTGAGCACAATGTCT-TACATCAATACGTCAGGTCAAGGTGCAGTAAATGAAGCGGGAAGAGATGGGCTACACTTTCTATCTTAGAACACACGGAAAACT-ATCATGAAACCTAGTTTGAAGGCGGATTTAGTAGTAAAAAGAGATCATCATACTCATTTTAAATCGGCACTGGGGTGTGTACACACCGCCCGTCACCCTCTTCAAGCATTTTTCT</charSequence></gappedSequence><referencedDocumentRevisionNumberThatStoredSequenceIsCopiedFrom>-1</referencedDocumentRevisionNumberThatStoredSequenceIsCopiedFrom></sequence><sequence><gappedSequence charSequenceRevision="1" annotationsRevision="1" charSequenceValidated="true" validatedCharSequenceGapCount="4" type="DefaultNucleotideSequence"><name>A._sp._3_UFPA_AA_594</name><description>A._sp._3_UFPA_AA_594</description><sequenceAnnotations><annotation><description>TTTATAATACAGAAGAGGCAAGTCGTAACATGGTTCAACGGCCGCGGTATCCTAACCGTGCGAAGGTAGCGTAATCACTTGTTCTCTAAATCAGGACTAGTATGAACGGCACCACGAGGGTTGTACTGTCTCCTTTTTCCAATTAGTGAACTTAATCTTTCCGTGAAGAAGCGGGGATAAACTTATAAGACGAGAAGACCCTATGGAGCTTTAAACAATCTTACATTTGCACTACCTTAATATTGAATAACTAGACCCTGCATAATGACTAGAAGTTTTAGGTTGGGGTGACCGCGGAGTAAAACTCATCCTCCACAATGAAAGAATTCATCCTTAACTAAGATACACTCTACGTATCAACTTACTGACATCTATTGACCCAATATATTTGATCAACGAACCAAGTTACCCTAGGGATAACAGCGCAATCCATTTCAAGAGCCCCTATCGCCAAATGGGTTTACGACCTCGATGTTGGATCAGGATATCCCAGTGGTGCAGCCGCTCATTCGTAATAATTTTTTTTATAGTAATACCTATTCTAATTGGTGGATTTGGAAATTGATTGATTCCACTAATAATTGGAGCACCCGATATAGCCTTCCCCCGAATAAATAACATAAGCTTCTGACTCCTTCCCCCATCATTCCTTTTATTACTTGCCTCTGCCGGAATTGAAGCTGGGGCTGGAACCGGGTGAACAGTTTACCCCCCTCTAGCTGGCAATCTTGCCCACGCAGGACCTTCTGTTGATTTAACCATCTTTTCTCTACACCTAGCTGGTGTTTCCTCAATTCTTGGTGCAATTAACTTCATTACCACAACTCTAAATATAAAAGCACCTTCTATAACTCAATATCAAACGCCTTTATTCGTGTGATCCGTTTTAATCACTGCAGTCTTACTTCTTCTTTCTTTACCTGTGC</description><type>Editing History Deletion</type><intervals><interval><minimumIndex>377</minimumIndex><maximumIndex>376</maximumIndex><direction>none</direction></interval></intervals><qualifiers><qualifier><name>Original Bases</name><value>TTTATAATACAGAAGAGGCAAGTCGTAACATGGTTCAACGGCCGCGGTATCCTAACCGTGCGAAGGTAGCGTAATCACTTGTTCTCTAAATCAGGACTAGTATGAACGGCACCACGAGGGTTGTACTGTCTCCTTTTTCCAATTAGTGAACTTAATCTTTCCGTGAAGAAGCGGGGATAAACTTATAAGACGAGAAGACCCTATGGAGCTTTAAACAATCTTACATTTGCACTACCTTAATATTGAATAACTAGACCCTGCATAATGACTAGAAGTTTTAGGTTGGGGTGACCGCGGAGTAAAACTCATCCTCCACAATGAAAGAATTCATCCTTAACTAAGATACACTCTACGTATCAACTTACTGACATCTATTGACCCAATATATTTGATCAACGAACCAAGTTACCCTAGGGATAACAGCGCAATCCATTTCAAGAGCCCCTATCGCCAAATGGGTTTACGACCTCGATGTTGGATCAGGATATCCCAGTGGTGCAGCCGCTCATTCGTAATAATTTTTTTTATAGTAATACCTATTCTAATTGGTGGATTTGGAAATTGATTGATTCCACTAATAATTGGAGCACCCGATATAGCCTTCCCCCGAATAAATAACATAAGCTTCTGACTCCTTCCCCCATCATTCCTTTTATTACTTGCCTCTGCCGGAATTGAAGCTGGGGCTGGAACCGGGTGAACAGTTTACCCCCCTCTAGCTGGCAATCTTGCCCACGCAGGACCTTCTGTTGATTTAACCATCTTTTCTCTACACCTAGCTGGTGTTTCCTCAATTCTTGGTGCAATTAACTTCATTACCACAACTCTAAATATAAAAGCACCTTCTATAACTCAATATCAAACGCCTTTATTCGTGTGATCCGTTTTAATCACTGCAGTCTTACTTCTTCTTTCTTTACCTGTGC</value></qualifier></qualifiers></annotation></sequenceAnnotations><charSequence gapSuffixLength="1">GATTACTTGCCAAGCGCTTAAAACCCAAAGGACTTGACG-GTACCCCATATCCATCTAGAGGAGCCTGTCCTATAATCGATAACCCACGTTTAACCTCACCACTTTTAGTTACCCAACTTGTATACCTCCGTCGTCAGCTTACCCCGTGAGCGCCTAATAGTGAGCACAATGTCT-TACATCAATACGTCAGGTCAAGGTGCAGTAAATGAAGCGGGAAGAGATGGGCTACACTTTCTATCTTAGAACACACGGAAAACT-ATCATGAAACCTAGTTTGAAGGCGGATTTAGTAGTAAAAAGAGATCATCATACTCATTTTAAATCGGCACTGGGGTGTGTACACACCGCCCGTCACCCTCTTCAAGCATTTTTCT</charSequence></gappedSequence><referencedDocumentRevisionNumberThatStoredSequenceIsCopiedFrom>-1</referencedDocumentRevisionNumberThatStoredSequenceIsCopiedFrom></sequence><sequence><gappedSequence charSequenceRevision="1" annotationsRevision="1" charSequenceValidated="true" validatedCharSequenceGapCount="4" type="DefaultNucleotideSequence"><name>A._sp._3_UFPA_AA_596</name><description>A._sp._3_UFPA_AA_596</description><sequenceAnnotations><annotation><description>TATATAATACAGAAGAGGCAAGTCGTAACATGGTTCAACGGCCGCGGTATCCTAACCGTGCGAAGGTAGCGTAATCACTTGTTCTCTAAATCAGGACTAGTATGAACGGCACCACGAGGGTTATACTGTCTCCTTTTTCCAATTAGTGAACTTAATCTTTCCGTGAAGAAGCGGGAATAAACTTATAAGACGAGAAGACCCTATGGAGCTTTAAACAATCTTACATTTGCACTACCTTAACATTGAATAACTAGACCCTGCATAATGACTAGAAGTTTTAGGTTGGGGTGACCGCGGAGTAAAACTCATCCTCCACAATGAAAGAATTCATCCTTAACTAAGATACACTCTACGTATCAACATACTGACATCTATTGACCCAATATATTTGATCAACGAACCAAGTTACCCTAGGGATAACAGCGCAATCCATTTCAAGAGCCCCTATCGCCAAATGGGTTTACGACCTCGATGTTGGATCAGGATATCCCAGTGGTGCAGCCGCTCATTCGTAATAATTTTTTTTATAGTAATACCTATTCTAATTGGTGGATTTGGAAATTGATTGATTCCACTAATAATTGGAGCACCCGATATAGCCTTCCCCCGAATAAATAACATAAGCTTCTGACTCCTTCCCCCATCATTCCTTTTATTACTTGCCTCTGCCGGAATTGAAGCTGGGGCTGGAACCGGGTGAACAGTTTACCCCCCTCTAGCTGGCAATCTTGCCCACGCAGGACCTTCTGTTGATTTAACCATCTTTTCTCTACACCTAGCTGGTGTTTCCTCAATTCTTGGTGCAATTAACTTCATTACCACAACTCTAAATATAAAAGCACCTTCTATAACTCAATATCAAACGCCTTTATTCGTGTGATCCGTTTTAATCACTGCAGTCTTACTTCTTCTTTCTTTACCTGTGC</description><type>Editing History Deletion</type><intervals><interval><minimumIndex>377</minimumIndex><maximumIndex>376</maximumIndex><direction>none</direction></interval></intervals><qualifiers><qualifier><name>Original Bases</name><value>TATATAATACAGAAGAGGCAAGTCGTAACATGGTTCAACGGCCGCGGTATCCTAACCGTGCGAAGGTAGCGTAATCACTTGTTCTCTAAATCAGGACTAGTATGAACGGCACCACGAGGGTTATACTGTCTCCTTTTTCCAATTAGTGAACTTAATCTTTCCGTGAAGAAGCGGGAATAAACTTATAAGACGAGAAGACCCTATGGAGCTTTAAACAATCTTACATTTGCACTACCTTAACATTGAATAACTAGACCCTGCATAATGACTAGAAGTTTTAGGTTGGGGTGACCGCGGAGTAAAACTCATCCTCCACAATGAAAGAATTCATCCTTAACTAAGATACACTCTACGTATCAACATACTGACATCTATTGACCCAATATATTTGATCAACGAACCAAGTTACCCTAGGGATAACAGCGCAATCCATTTCAAGAGCCCCTATCGCCAAATGGGTTTACGACCTCGATGTTGGATCAGGATATCCCAGTGGTGCAGCCGCTCATTCGTAATAATTTTTTTTATAGTAATACCTATTCTAATTGGTGGATTTGGAAATTGATTGATTCCACTAATAATTGGAGCACCCGATATAGCCTTCCCCCGAATAAATAACATAAGCTTCTGACTCCTTCCCCCATCATTCCTTTTATTACTTGCCTCTGCCGGAATTGAAGCTGGGGCTGGAACCGGGTGAACAGTTTACCCCCCTCTAGCTGGCAATCTTGCCCACGCAGGACCTTCTGTTGATTTAACCATCTTTTCTCTACACCTAGCTGGTGTTTCCTCAATTCTTGGTGCAATTAACTTCATTACCACAACTCTAAATATAAAAGCACCTTCTATAACTCAATATCAAACGCCTTTATTCGTGTGATCCGTTTTAATCACTGCAGTCTTACTTCTTCTTTCTTTACCTGTGC</value></qualifier></qualifiers></annotation></sequenceAnnotations><charSequence gapSuffixLength="1">GATTACTTGCCAAGCGCTTAAAACCCAAAGGACTTGACG-GTACCCCATATCCATCTAGAGGAGCCTGTCCTATAATCGATAACCCACGTTTAACCTCACCACTTTTAGTTACCCAACTTGTATACCTCCGTCGTCAGCTTACCCCGTGAGCGCCTAATAGTGAGCACAATGTCT-TACATCAATACGTCAGGTCAAGGTGCAGTAAATGAAGCGGGAAGAGATGGGCTACACTTTCTATCTTAGAACACACGGAAAACT-ATCATGAAACCTAGTTTGAAGGCGGATTTAGTAGTAAAAAGAGATCATCATACTCATTTTAAATCGGCACTGGGGTGTGTACACACCGCCCGTCACCCTCTTCAAGCATTTTTCT</charSequence></gappedSequence><referencedDocumentRevisionNumberThatStoredSequenceIsCopiedFrom>-1</referencedDocumentRevisionNumberThatStoredSequenceIsCopiedFrom></sequence><sequence><gappedSequence charSequenceRevision="1" annotationsRevision="1" charSequenceValidated="true" validatedCharSequenceGapCount="4" type="DefaultNucleotideSequence"><name>A._sp._3_UFPA_AA_572</name><description>A._sp._3_UFPA_AA_572</description><sequenceAnnotations><annotation><description>TTTATAATACAGAAGAGGCAAGTCGTAACATGGTTCAACGGCCGCGGTATCCTAACCGTGCGAAGGTAGCGTAATCACTTGTTCTCTAAATCAGGACTAGTATGAACGGCACCACGAGGGTTATACTGTCTCCTTTTTCCAATCAGTGAACTTAATCTTTCCGTGAAGAAGCGGGAATAAACTTATAAGACGAGAAGACCCTATGGAGCTTTAAACAATCTTACATTTGCACTACCTTAACATTGAATAACTAGACCCTGCAAAATGACTGGAAGTTTTAGGTTGGGGTGACCACGGAGTAAAACTCATCCTCCACAATGAAAGAATTCATCCTTAACTAAGATACACTCTACGTATCAACATACTGACATCTATTGACCCAATATATTTGATCAACGAACCAAGTTACCCTAGGGATAACAGCGCAATCCATTTCAAGAGCCCCTATCGCCAAATGGGTTTACGACCTCGATGTTGGATCAGGATATCCCAGTGGTGCAGCCGCTCATTCGTAATAATTTTTTTTATAGTAATACCTATTCTAATTGGTGGATTTGGAAATTGATTGATTCCACTAATAATTGGAGCACCCGATATAGCCTTCCCCCGAATAAATAACATAAGCTTCTGACTCCTTCCCCCATCATTCCTTTTATTACTTGCCTCTGCCGGAATTGAAGCTGGGGCTGGAACCGGGTGAACAGTTTACCCCCCTCTAGCTGGCAATCTTGCCCACGCAGGACCTTCTGTTGATTTAACCATCTTTTCTCTACACCTAGCTGGTGTTTCCTCAATTCTTGGTGCAATTAACTTCATTACCACAACTCTAAATATAAAAGCACCTTCTATAACTCAATATCAAACGCCTTTATTCGTGTGATCCGTTTTAATCACTGCAGTCTTACTTCTTCTTTCTTTACCTGTGC</description><type>Editing History Deletion</type><intervals><interval><minimumIndex>377</minimumIndex><maximumIndex>376</maximumIndex><direction>none</direction></interval></intervals><qualifiers><qualifier><name>Original Bases</name><value>TTTATAATACAGAAGAGGCAAGTCGTAACATGGTTCAACGGCCGCGGTATCCTAACCGTGCGAAGGTAGCGTAATCACTTGTTCTCTAAATCAGGACTAGTATGAACGGCACCACGAGGGTTATACTGTCTCCTTTTTCCAATCAGTGAACTTAATCTTTCCGTGAAGAAGCGGGAATAAACTTATAAGACGAGAAGACCCTATGGAGCTTTAAACAATCTTACATTTGCACTACCTTAACATTGAATAACTAGACCCTGCAAAATGACTGGAAGTTTTAGGTTGGGGTGACCACGGAGTAAAACTCATCCTCCACAATGAAAGAATTCATCCTTAACTAAGATACACTCTACGTATCAACATACTGACATCTATTGACCCAATATATTTGATCAACGAACCAAGTTACCCTAGGGATAACAGCGCAATCCATTTCAAGAGCCCCTATCGCCAAATGGGTTTACGACCTCGATGTTGGATCAGGATATCCCAGTGGTGCAGCCGCTCATTCGTAATAATTTTTTTTATAGTAATACCTATTCTAATTGGTGGATTTGGAAATTGATTGATTCCACTAATAATTGGAGCACCCGATATAGCCTTCCCCCGAATAAATAACATAAGCTTCTGACTCCTTCCCCCATCATTCCTTTTATTACTTGCCTCTGCCGGAATTGAAGCTGGGGCTGGAACCGGGTGAACAGTTTACCCCCCTCTAGCTGGCAATCTTGCCCACGCAGGACCTTCTGTTGATTTAACCATCTTTTCTCTACACCTAGCTGGTGTTTCCTCAATTCTTGGTGCAATTAACTTCATTACCACAACTCTAAATATAAAAGCACCTTCTATAACTCAATATCAAACGCCTTTATTCGTGTGATCCGTTTTAATCACTGCAGTCTTACTTCTTCTTTCTTTACCTGTGC</value></qualifier></qualifiers></annotation></sequenceAnnotations><charSequence gapSuffixLength="1">GATTACTTGCCAAGCGCTTAAAACCCAAAGGACTTGACG-GTACCCCATATCCATCTAGAGGAGCCTGTCCTATAATCGATAACCCACGTTTAACCTCACCACTTTTAGTTACCCAACTTGTATACCTCCGTCGTCAGCTTACCCCGTGAGCGCCTAATAGTGAGCACAATGTCT-TACATCAATACGTCAGGTCAAGGTGCAGTAAATGAAGCGGGAAGAGATGGGCTACACTTTCTATCTTAGAACACACGGAAAACT-ATCATGAAACCTAGTTTGAAGGCGGATTTAGTAGTAAAAAGAGATCATCATACTCATTTTAAATCGGCACTGGGGTGTGTACACACCGCCCGTCACCCTCTTCAAGCATTTTTCT</charSequence></gappedSequence><referencedDocumentRevisionNumberThatStoredSequenceIsCopiedFrom>-1</referencedDocumentRevisionNumberThatStoredSequenceIsCopiedFrom></sequence><sequence><gappedSequence charSequenceRevision="1" annotationsRevision="1" charSequenceValidated="true" validatedCharSequenceGapCount="5" type="DefaultNucleotideSequence"><name>A._xinguensis_INPA_H_35471</name><description>A._xinguensis_INPA_H_35471</description><sequenceAnnotations><annotation><description>TACAAAACACAGAAGAGGCAAGTCGTAACATGGTTCAACGGCCGCGGTATCCTAACCGTGCGAAGGTAGCGTAATCACTTGTTCTCTAAATCAGGACTAGTATGAACGGCACTACGAAGGTTATGCTGTCTCCTTTTTCTAATTAATGAACTTAATCTTCCCGTGAAGAAGCGGGAATAAGCCTATAAGACGAGAAGACCCTATGGAGCTTTAAACAATCTTACATTTGCACCATCTTAACATTGAATCACAAGACCCTGCATAATAACTAGAAGTTTTAGGTTGGGGTGACCGCGGAGTAAAACCCACCCTCCACGATGAAAGAACCTATCCCTAACTAAGATATACTCTATGTATCAACTTACTGACATCTATTGACCCAATATAATTGATCAACGAACCAAGTTACCCTAGGGATAACAGCGCAATCCATTTCAAGAGCCCCTATCGCCAAATGGGTTTACGACCTCGATGTTGGATCAGGGTATCCGAGTGGTGCAGCCACTCATTCGTAATAATTTTTTTTATAGTAATACCTATTCTAATTGGTGGATTTGGAAATTGATTGATTCCACTAATAATTGGAGCACCCGATATAGCCTTCCCCCGAATAAATAACATAAGCTTCTGACTCCTTCCCCCATCATTCCTTTTATTACTTGCCTCTGCCGGAATTGAAGCTGGGGCTGGAACCGGGTGAACAGTTTACCCCCCTCTAGCTGGCAATCTTGCCCACGCAGGACCTTCTGTTGATTTAACCATCTTTTCTCTACACCTAGCTGGTGTTTCCTCAATTCTTGGTGCAATTAACTTCATTACCACAACTCTAAATATAAAAGCACCTTCTATAACTCAATATCAAACGCCTTTATTCGTGTGATCCGTTTTAATCACTGCAGTCTTACTTCTTCTTTCTTTACCTGTGC</description><type>Editing History Deletion</type><intervals><interval><minimumIndex>377</minimumIndex><maximumIndex>376</maximumIndex><direction>none</direction></interval></intervals><qualifiers><qualifier><name>Original Bases</name><value>TACAAAACACAGAAGAGGCAAGTCGTAACATGGTTCAACGGCCGCGGTATCCTAACCGTGCGAAGGTAGCGTAATCACTTGTTCTCTAAATCAGGACTAGTATGAACGGCACTACGAAGGTTATGCTGTCTCCTTTTTCTAATTAATGAACTTAATCTTCCCGTGAAGAAGCGGGAATAAGCCTATAAGACGAGAAGACCCTATGGAGCTTTAAACAATCTTACATTTGCACCATCTTAACATTGAATCACAAGACCCTGCATAATAACTAGAAGTTTTAGGTTGGGGTGACCGCGGAGTAAAACCCACCCTCCACGATGAAAGAACCTATCCCTAACTAAGATATACTCTATGTATCAACTTACTGACATCTATTGACCCAATATAATTGATCAACGAACCAAGTTACCCTAGGGATAACAGCGCAATCCATTTCAAGAGCCCCTATCGCCAAATGGGTTTACGACCTCGATGTTGGATCAGGGTATCCGAGTGGTGCAGCCACTCATTCGTAATAATTTTTTTTATAGTAATACCTATTCTAATTGGTGGATTTGGAAATTGATTGATTCCACTAATAATTGGAGCACCCGATATAGCCTTCCCCCGAATAAATAACATAAGCTTCTGACTCCTTCCCCCATCATTCCTTTTATTACTTGCCTCTGCCGGAATTGAAGCTGGGGCTGGAACCGGGTGAACAGTTTACCCCCCTCTAGCTGGCAATCTTGCCCACGCAGGACCTTCTGTTGATTTAACCATCTTTTCTCTACACCTAGCTGGTGTTTCCTCAATTCTTGGTGCAATTAACTTCATTACCACAACTCTAAATATAAAAGCACCTTCTATAACTCAATATCAAACGCCTTTATTCGTGTGATCCGTTTTAATCACTGCAGTCTTACTTCTTCTTTCTTTACCTGTGC</value></qualifier></qualifiers></annotation></sequenceAnnotations><charSequence gapSuffixLength="1">GATTACTTGCCAAGCGCTTAAAACCCAAAGGACTTGACG-GTACCCCATATCCATCTAGAGGAGCCTGTCCTATAATCGATAACCCACGTTTAACCTCACCATTTTTAGTTATTCAACTTGTATACCTCCGTCGTCAGCTTACCTCGTGAGCGCCAAATAGTGAGCACAATGTCT-TACCTCAATACGTCAGGTCAAGGTGCAGTAAATGAAGCGGAAAGAGATGGGCTACACTTTCTATCTTAGAACACACGGAAAACT-ATCATGAAACCTAGTTTGAAGGCGGATTTAGTAGTAAAAAGAGACCAACATACTCATTTTAAATTGGCACTGGGGTGTGTACACACCGCCCGTCACCCTCTTCAAGCA-TTTTCC</charSequence></gappedSequence><referencedDocumentRevisionNumberThatStoredSequenceIsCopiedFrom>-1</referencedDocumentRevisionNumberThatStoredSequenceIsCopiedFrom></sequence><sequence><gappedSequence charSequenceRevision="1" annotationsRevision="1" charSequenceValidated="true" validatedCharSequenceGapCount="5" type="DefaultNucleotideSequence"><name>A._xinguensis_INPA_H_35493</name><description>A._xinguensis_INPA_H_35493</description><sequenceAnnotations><annotation><description>TACAAAACACAGAAGAGGCAAGTCGTAACATGGTTCAACGGCCGCGGTATCCTAACCGTGCGAAGGTAGCGTAATCACTTGTTCTCTAAATCAGGACTAGTATGAACGGCACTACGAGGGTTATACTGTCTCCTTTTTCTAATTAGTGAACTTAATCTTCCCGTGAAGAAGCGGGAATAAGCCTATAAGACGAGAAGACCCTATGGAGCTTTAAACAATCTTACATTTGCACCATCTTAACATTGAATCACAAGACCCTGCATAATGACTAGAAGTTTTAGGTTGGGGTGACCGCGGAGTAAAACCCACCCTCCACAATGAAAGAACCTATCCCTAACTAAGATATACTCTATGTATCAACTTACTGACATCTATTGACCCAATATAATTGATCAACGAACCAAGTTACCCTAGGGATAACAGCGCAATCCATTTCAAGAGCCCCTATCGCCAAATGGGTTTACGACCTCGATGTTGGATCAGGGTATCCGAGTGGTGCAGCCACTCATTCGTAATAATTTTTTTTATAGTAATACCTATTCTAATTGGTGGATTTGGAAATTGATTGATTCCACTAATAATTGGAGCACCCGATATAGCCTTCCCCCGAATAAATAACATAAGCTTCTGACTCCTTCCCCCATCATTCCTTTTATTACTTGCCTCTGCCGGAATTGAAGCTGGGGCTGGAACCGGGTGAACAGTTTACCCCCCTCTAGCTGGCAATCTTGCCCACGCAGGACCTTCTGTTGATTTAACCATCTTTTCTCTACACCTAGCTGGTGTTTCCTCAATTCTTGGTGCAATTAACTTCATTACCACAACTCTAAATATAAAAGCACCTTCTATAACTCAATATCAAACGCCTTTATTCGTGTGATCCGTTTTAATCACTGCAGTCTTACTTCTTCTTTCTTTACCTGTGC</description><type>Editing History Deletion</type><intervals><interval><minimumIndex>377</minimumIndex><maximumIndex>376</maximumIndex><direction>none</direction></interval></intervals><qualifiers><qualifier><name>Original Bases</name><value>TACAAAACACAGAAGAGGCAAGTCGTAACATGGTTCAACGGCCGCGGTATCCTAACCGTGCGAAGGTAGCGTAATCACTTGTTCTCTAAATCAGGACTAGTATGAACGGCACTACGAGGGTTATACTGTCTCCTTTTTCTAATTAGTGAACTTAATCTTCCCGTGAAGAAGCGGGAATAAGCCTATAAGACGAGAAGACCCTATGGAGCTTTAAACAATCTTACATTTGCACCATCTTAACATTGAATCACAAGACCCTGCATAATGACTAGAAGTTTTAGGTTGGGGTGACCGCGGAGTAAAACCCACCCTCCACAATGAAAGAACCTATCCCTAACTAAGATATACTCTATGTATCAACTTACTGACATCTATTGACCCAATATAATTGATCAACGAACCAAGTTACCCTAGGGATAACAGCGCAATCCATTTCAAGAGCCCCTATCGCCAAATGGGTTTACGACCTCGATGTTGGATCAGGGTATCCGAGTGGTGCAGCCACTCATTCGTAATAATTTTTTTTATAGTAATACCTATTCTAATTGGTGGATTTGGAAATTGATTGATTCCACTAATAATTGGAGCACCCGATATAGCCTTCCCCCGAATAAATAACATAAGCTTCTGACTCCTTCCCCCATCATTCCTTTTATTACTTGCCTCTGCCGGAATTGAAGCTGGGGCTGGAACCGGGTGAACAGTTTACCCCCCTCTAGCTGGCAATCTTGCCCACGCAGGACCTTCTGTTGATTTAACCATCTTTTCTCTACACCTAGCTGGTGTTTCCTCAATTCTTGGTGCAATTAACTTCATTACCACAACTCTAAATATAAAAGCACCTTCTATAACTCAATATCAAACGCCTTTATTCGTGTGATCCGTTTTAATCACTGCAGTCTTACTTCTTCTTTCTTTACCTGTGC</value></qualifier></qualifiers></annotation></sequenceAnnotations><charSequence gapSuffixLength="1">GATTACTTGCCAAGCGCTTAAAACCCAAAGGACTTGACG-GTACCCCATATCCATCTAGAGGAGCCTGTCCTATAATCGATAACCCACGTTTAACCTCACCATTTTTAGTTATTCAACTTGTATACCTCCGTCGTCAGCTTACCTCGTGAGCGCCAAATAGTAAGCACAATGTCT-TACCTCAATACGTCAGGTCAAGGTGCAGTTAATGAAGCGGAAAGAGATGGGCTACACTTTCTATCTTAGAACACACGGAAAACT-ATCATGAAACCTAGTTTGAAGGCGGATTTAGTAGTAAAAAGAGACCAACATACTCATTTTAAATTGGCACTGGGGTGTGTACACACCGCCCGTCACCCTCTTCAAGCA-TTTTCC</charSequence></gappedSequence><referencedDocumentRevisionNumberThatStoredSequenceIsCopiedFrom>-1</referencedDocumentRevisionNumberThatStoredSequenceIsCopiedFrom></sequence><sequence><gappedSequence charSequenceRevision="1" annotationsRevision="1" charSequenceValidated="true" validatedCharSequenceGapCount="5" type="DefaultNucleotideSequence"><name>A._xinguensis_INPA_H_35472</name><description>A._xinguensis_INPA_H_35472</description><sequenceAnnotations><annotation><description>TACAAAACACAGAAGAGGCAAGTCGTAACATGGTTCAACGGCCGCGGTATCCTAACCGTGCGAAGGTAGCGTAATCACTTGTTCTCTAAATCAGGACTAGTATGAACGGCACCACGAGGGTTATACTGTCTCCTTTTTCCAATTAGTGAACTTAATCTTCCCGTGAAGAAGCGGGAATAAGCCTATAAGACGAGAAGACCCTATGGAGCTTTAAACAATCTTACATTTGCACCATCTTAACATTGAATCACAAGACCCTGCATAATGACTAGAAGTTTTAGGTTGGGGTGACCGCGGAGTAAAACCCACCCTCCACAATGAAAGAACCTATCCCTAACTAAGATATACTCTATGTATCAACTTACTGACATCTATTGACCCAATATAATTGATCAACGAACCAAGTTACCCTAGGGATAACAGCGCAATCCATTTCAAGAGCCCCTATCGCCAAATGGGTTTACGACCTCGATGTTGGATCAGGGTATCCGAGTGGTGCAGCCACTCATTCGTAATAATTTTTTTTATAGTAATACCTATTCTAATTGGTGGATTTGGAAATTGATTGATTCCACTAATAATTGGAGCACCCGATATAGCCTTCCCCCGAATAAATAACATAAGCTTCTGACTCCTTCCCCCATCATTCCTTTTATTACTTGCCTCTGCCGGAATTGAAGCTGGGGCTGGAACCGGGTGAACAGTTTACCCCCCTCTAGCTGGCAATCTTGCCCACGCAGGACCTTCTGTTGATTTAACCATCTTTTCTCTACACCTAGCTGGTGTTTCCTCAATTCTTGGTGCAATTAACTTCATTACCACAACTCTAAATATAAAAGCACCTTCTATAACTCAATATCAAACGCCTTTATTCGTGTGATCCGTTTTAATCACTGCAGTCTTACTTCTTCTTTCTTTACCTGTGC</description><type>Editing History Deletion</type><intervals><interval><minimumIndex>377</minimumIndex><maximumIndex>376</maximumIndex><direction>none</direction></interval></intervals><qualifiers><qualifier><name>Original Bases</name><value>TACAAAACACAGAAGAGGCAAGTCGTAACATGGTTCAACGGCCGCGGTATCCTAACCGTGCGAAGGTAGCGTAATCACTTGTTCTCTAAATCAGGACTAGTATGAACGGCACCACGAGGGTTATACTGTCTCCTTTTTCCAATTAGTGAACTTAATCTTCCCGTGAAGAAGCGGGAATAAGCCTATAAGACGAGAAGACCCTATGGAGCTTTAAACAATCTTACATTTGCACCATCTTAACATTGAATCACAAGACCCTGCATAATGACTAGAAGTTTTAGGTTGGGGTGACCGCGGAGTAAAACCCACCCTCCACAATGAAAGAACCTATCCCTAACTAAGATATACTCTATGTATCAACTTACTGACATCTATTGACCCAATATAATTGATCAACGAACCAAGTTACCCTAGGGATAACAGCGCAATCCATTTCAAGAGCCCCTATCGCCAAATGGGTTTACGACCTCGATGTTGGATCAGGGTATCCGAGTGGTGCAGCCACTCATTCGTAATAATTTTTTTTATAGTAATACCTATTCTAATTGGTGGATTTGGAAATTGATTGATTCCACTAATAATTGGAGCACCCGATATAGCCTTCCCCCGAATAAATAACATAAGCTTCTGACTCCTTCCCCCATCATTCCTTTTATTACTTGCCTCTGCCGGAATTGAAGCTGGGGCTGGAACCGGGTGAACAGTTTACCCCCCTCTAGCTGGCAATCTTGCCCACGCAGGACCTTCTGTTGATTTAACCATCTTTTCTCTACACCTAGCTGGTGTTTCCTCAATTCTTGGTGCAATTAACTTCATTACCACAACTCTAAATATAAAAGCACCTTCTATAACTCAATATCAAACGCCTTTATTCGTGTGATCCGTTTTAATCACTGCAGTCTTACTTCTTCTTTCTTTACCTGTGC</value></qualifier></qualifiers></annotation></sequenceAnnotations><charSequence gapSuffixLength="1">GATTACTTGCCAAGCGCTTAAAACCCAAAGGACTTGACG-GTACCCCATATCCATCTAGAGGAGCCTGTCCTATAATCGATAACCCACGTTTAACCTCACCATTTTTAGTTATTCAACTTGTATACCTCCGTCGTCAGCTTACCTCGTGAGCGCCTAATAGTGAGCACAATGTCT-TACATCAATACGTCAGGTCAAGGTGCAGTAAATGAAGCGGAAAGAGATGGGCTACACTTTCTATCTTAGAACACACGGAAAACT-ATCATGAAACCTAGTTTGAAGGCGGATTTAGTAGTAAAAAGAGATCAACATACTCATTTTAAATTGGCACTGGGGTGTGTACACACCGCCCGTCACCCTCTTCAAGCA-TTTTCC</charSequence></gappedSequence><referencedDocumentRevisionNumberThatStoredSequenceIsCopiedFrom>-1</referencedDocumentRevisionNumberThatStoredSequenceIsCopiedFrom></sequence><sequence><gappedSequence charSequenceRevision="1" annotationsRevision="1" charSequenceValidated="true" validatedCharSequenceGapCount="5" type="DefaultNucleotideSequence"><name>A._xinguensis_INPA_H_35473</name><description>A._xinguensis_INPA_H_35473</description><sequenceAnnotations><annotation><description>TACAAAACACAGAAGAGGCAAGTCGTAACATGGTTCAACGGCCGCGGTATCCTAACCGTGCGAAGGTAGCGTAATCACTTGTTCTCTAAATCAGGACTAGTATGAACGGCACTACGAGGGTTATACTGTCTCCTTTTTCTAATTAGTGAACTTAATCTTCCCGTGAAGAAGCGGGAATAAGCCTATAAGACGAGAAGACCCTATGGAGCTTTAAACAATCTTACATTTGCACCATCTTAACATTGAATCACAAGACCCTGCATAATGACTAGAAGTTTTAGGTTGGGGTGACCGCGGAGTAAAACCCACCCTCCACAATGAAAGAACCTATCCCTAACTAAGATATACTCTATGTATCAACTTACTGACATCTATTGACCCAATATAATTGATCAACGAACCAAGTTACCCTAGGGATAACAGCGCAATCCATTTCAAGAGCCCCTATCGCCAAATGGGTTTACGACCTCGATGTTGGATCAGGGTATCCGAGTGGTGCAGCCACTCATTCGTAATAATTTTTTTTATAGTAATACCTATTCTAATTGGTGGATTTGGAAATTGATTGATTCCACTAATAATTGGAGCACCCGATATAGCCTTCCCCCGAATAAATAACATAAGCTTCTGACTCCTTCCCCCATCATTCCTTTTATTACTTGCCTCTGCCGGAATTGAAGCTGGGGCTGGAACCGGGTGAACAGTTTACCCCCCTCTAGCTGGCAATCTTGCCCACGCAGGACCTTCTGTTGATTTAACCATCTTTTCTCTACACCTAGCTGGTGTTTCCTCAATTCTTGGTGCAATTAACTTCATTACCACAACTCTAAATATAAAAGCACCTTCTATAACTCAATATCAAACGCCTTTATTCGTGTGATCCGTTTTAATCACTGCAGTCTTACTTCTTCTTTCTTTACCTGTGC</description><type>Editing History Deletion</type><intervals><interval><minimumIndex>377</minimumIndex><maximumIndex>376</maximumIndex><direction>none</direction></interval></intervals><qualifiers><qualifier><name>Original Bases</name><value>TACAAAACACAGAAGAGGCAAGTCGTAACATGGTTCAACGGCCGCGGTATCCTAACCGTGCGAAGGTAGCGTAATCACTTGTTCTCTAAATCAGGACTAGTATGAACGGCACTACGAGGGTTATACTGTCTCCTTTTTCTAATTAGTGAACTTAATCTTCCCGTGAAGAAGCGGGAATAAGCCTATAAGACGAGAAGACCCTATGGAGCTTTAAACAATCTTACATTTGCACCATCTTAACATTGAATCACAAGACCCTGCATAATGACTAGAAGTTTTAGGTTGGGGTGACCGCGGAGTAAAACCCACCCTCCACAATGAAAGAACCTATCCCTAACTAAGATATACTCTATGTATCAACTTACTGACATCTATTGACCCAATATAATTGATCAACGAACCAAGTTACCCTAGGGATAACAGCGCAATCCATTTCAAGAGCCCCTATCGCCAAATGGGTTTACGACCTCGATGTTGGATCAGGGTATCCGAGTGGTGCAGCCACTCATTCGTAATAATTTTTTTTATAGTAATACCTATTCTAATTGGTGGATTTGGAAATTGATTGATTCCACTAATAATTGGAGCACCCGATATAGCCTTCCCCCGAATAAATAACATAAGCTTCTGACTCCTTCCCCCATCATTCCTTTTATTACTTGCCTCTGCCGGAATTGAAGCTGGGGCTGGAACCGGGTGAACAGTTTACCCCCCTCTAGCTGGCAATCTTGCCCACGCAGGACCTTCTGTTGATTTAACCATCTTTTCTCTACACCTAGCTGGTGTTTCCTCAATTCTTGGTGCAATTAACTTCATTACCACAACTCTAAATATAAAAGCACCTTCTATAACTCAATATCAAACGCCTTTATTCGTGTGATCCGTTTTAATCACTGCAGTCTTACTTCTTCTTTCTTTACCTGTGC</value></qualifier></qualifiers></annotation></sequenceAnnotations><charSequence gapSuffixLength="1">GATTACTTGCCAAGCGCTTAAAACCCAAAGGACTTGACG-GTACCCCATATCCATCTAGAGGAGCCTGTCCTATAATCGATAACCCACGTTTAACCTCACCATTTTTAGTTATTCAACTTGTATACCTCCGTCGTCAGCTTACCTCGTGAGCGCCTAATAGTGAGCACAATGTCT-TACATCAATACGTCAGGTCAAGGTGCAGTAAATGAAGCGGAAAGAGATGGGCTACACTTTCTATCTTAGAACACACGGAAAACT-ATCATGAAACCTAGTTTGAAGGCGGATTTAGTAGTAAAAAGAGATCAACATACTCATTTTAAATTGGCACTGGGGTGTGTACACACCGCCCGTCACCCTCTTCAAGCA-TTTTCC</charSequence></gappedSequence><referencedDocumentRevisionNumberThatStoredSequenceIsCopiedFrom>-1</referencedDocumentRevisionNumberThatStoredSequenceIsCopiedFrom></sequence><sequence><gappedSequence charSequenceRevision="1" annotationsRevision="1" charSequenceValidated="true" validatedCharSequenceGapCount="5" type="DefaultNucleotideSequence"><name>A._xinguensis_INPA_H_35483</name><description>A._xinguensis_INPA_H_35483</description><sequenceAnnotations><annotation><description>TACAAAACACAGAAGAGGCAAGTCGTAACATGGTTCAACGGCCGCGGTATCCTAACCGTGCGAAGGTAGCGTAATCACTTGTTCTCTAAATCAGGACTAGTATGAACGGCACTACGAGGGTTATACTGTCTCCTTTTTCTAATTAGTGAACTTAATCTTCCCGTGAAGAAGCGGGAATAAGCCTATAAGACGAGAAGACCCTATGGAGCTTTAAACAATCTTACATTTGCACCATCTTAACATTGAATCACAAGACCCTGCATAATGACTAGAAGTTTTAGGTTGGGGTGACCGCGGAGTAAAACCCACCCTCCACAATGAAAGAACCTATCCCTAACTAAGATATACTCTATGTATCAACTTACTGACATCTATTGACCCAATATAATTGATCAACGAACCAAGTTACCCTAGGGATAACAGCGCAATCCATTTCAAGAGCCCCTATCGCCAAATGGGTTTACGACCTCGATGTTGGATCAGGGTATCCGAGTGGTGCAGCCACTCATTCGTAATAATTTTTTTTATAGTAATACCTATTCTAATTGGTGGATTTGGAAATTGATTGATTCCACTAATAATTGGAGCACCCGATATAGCCTTCCCCCGAATAAATAACATAAGCTTCTGACTCCTTCCCCCATCATTCCTTTTATTACTTGCCTCTGCCGGAATTGAAGCTGGGGCTGGAACCGGGTGAACAGTTTACCCCCCTCTAGCTGGCAATCTTGCCCACGCAGGACCTTCTGTTGATTTAACCATCTTTTCTCTACACCTAGCTGGTGTTTCCTCAATTCTTGGTGCAATTAACTTCATTACCACAACTCTAAATATAAAAGCACCTTCTATAACTCAATATCAAACGCCTTTATTCGTGTGATCCGTTTTAATCACTGCAGTCTTACTTCTTCTTTCTTTACCTGTGC</description><type>Editing History Deletion</type><intervals><interval><minimumIndex>377</minimumIndex><maximumIndex>376</maximumIndex><direction>none</direction></interval></intervals><qualifiers><qualifier><name>Original Bases</name><value>TACAAAACACAGAAGAGGCAAGTCGTAACATGGTTCAACGGCCGCGGTATCCTAACCGTGCGAAGGTAGCGTAATCACTTGTTCTCTAAATCAGGACTAGTATGAACGGCACTACGAGGGTTATACTGTCTCCTTTTTCTAATTAGTGAACTTAATCTTCCCGTGAAGAAGCGGGAATAAGCCTATAAGACGAGAAGACCCTATGGAGCTTTAAACAATCTTACATTTGCACCATCTTAACATTGAATCACAAGACCCTGCATAATGACTAGAAGTTTTAGGTTGGGGTGACCGCGGAGTAAAACCCACCCTCCACAATGAAAGAACCTATCCCTAACTAAGATATACTCTATGTATCAACTTACTGACATCTATTGACCCAATATAATTGATCAACGAACCAAGTTACCCTAGGGATAACAGCGCAATCCATTTCAAGAGCCCCTATCGCCAAATGGGTTTACGACCTCGATGTTGGATCAGGGTATCCGAGTGGTGCAGCCACTCATTCGTAATAATTTTTTTTATAGTAATACCTATTCTAATTGGTGGATTTGGAAATTGATTGATTCCACTAATAATTGGAGCACCCGATATAGCCTTCCCCCGAATAAATAACATAAGCTTCTGACTCCTTCCCCCATCATTCCTTTTATTACTTGCCTCTGCCGGAATTGAAGCTGGGGCTGGAACCGGGTGAACAGTTTACCCCCCTCTAGCTGGCAATCTTGCCCACGCAGGACCTTCTGTTGATTTAACCATCTTTTCTCTACACCTAGCTGGTGTTTCCTCAATTCTTGGTGCAATTAACTTCATTACCACAACTCTAAATATAAAAGCACCTTCTATAACTCAATATCAAACGCCTTTATTCGTGTGATCCGTTTTAATCACTGCAGTCTTACTTCTTCTTTCTTTACCTGTGC</value></qualifier></qualifiers></annotation></sequenceAnnotations><charSequence gapSuffixLength="1">GATTACTTGCCAAGCGCTTAAAACCCAAAGGACTTGACG-GTACCCCATATCCATCTAGAGGAGCCTGTCCTATAATCGATAACCCACGTTTAACCTCACCATTTTTAGTTATTCAACTTGTATACCTCCGTCGTCAGCTTACCTCGTGAGCGCCTAATAGTGAGCACAATGTCT-TACATCAATACGTCAGGTCAAGGTGCAGTAAATGAAGCGGAAAGAGATGGGCTACACTTTCTATCTTAGAACACACGGAAAACT-ATCATGAAACCTAGTTTGAAGGCGGATTTAGTAGTAAAAAGAGATCAACATACTCATTTTAAATTGGCACTGGGGTGTGTACACACCGCCCGTCACCCTCTTCAAGCA-TTTTCC</charSequence></gappedSequence><referencedDocumentRevisionNumberThatStoredSequenceIsCopiedFrom>-1</referencedDocumentRevisionNumberThatStoredSequenceIsCopiedFrom></sequence><sequence><gappedSequence charSequenceRevision="1" annotationsRevision="1" charSequenceValidated="true" validatedCharSequenceGapCount="5" type="DefaultNucleotideSequence"><name>A._xinguensis_INPA_H_35484</name><description>A._xinguensis_INPA_H_35484</description><sequenceAnnotations><annotation><description>TACAAAACACAGAAGAGGCAAGTCGTAACATGGTTCAACGGCCGCGGTATCCTAACCGTGCGAAGGTAGCGTAATCACTTGTTCTCTAAATCAGGACTAGTATGAACGGCACTACGAGGGTTATACTGTCTCCTTTTTCTAATTAGTGAACTTAATCTTCCCGTGAAGAAGCGGGAATAAGCCTATAAGACGAGAAGACCCTATGGAGCTTTAAACAATCTTACATTTGCACCATCTTAACATTGAATCACAAGACCCTGCATAATGACTAGAAGTTTTAGGTTGGGGTGACCGCGGAGTAAAACCCACCCTCCACAATGAAAGAACCTATCCCTAACTAAGATATACTCTATGTATCAACTTACTGACATCTATTGACCCAATATAATTGATCAACGAACCAAGTTACCCTAGGGATAACAGCGCAATCCATTTCAAGAGCCCCTATCGCCAAATGGGTTTACGACCTCGATGTTGGATCAGGGTATCCGAGTGGTGCAGCCACTCATTCGTAATAATTTTTTTTATAGTAATACCTATTCTAATTGGTGGATTTGGAAATTGATTGATTCCACTAATAATTGGAGCACCCGATATAGCCTTCCCCCGAATAAATAACATAAGCTTCTGACTCCTTCCCCCATCATTCCTTTTATTACTTGCCTCTGCCGGAATTGAAGCTGGGGCTGGAACCGGGTGAACAGTTTACCCCCCTCTAGCTGGCAATCTTGCCCACGCAGGACCTTCTGTTGATTTAACCATCTTTTCTCTACACCTAGCTGGTGTTTCCTCAATTCTTGGTGCAATTAACTTCATTACCACAACTCTAAATATAAAAGCACCTTCTATAACTCAATATCAAACGCCTTTATTCGTGTGATCCGTTTTAATCACTGCAGTCTTACTTCTTCTTTCTTTACCTGTGC</description><type>Editing History Deletion</type><intervals><interval><minimumIndex>377</minimumIndex><maximumIndex>376</maximumIndex><direction>none</direction></interval></intervals><qualifiers><qualifier><name>Original Bases</name><value>TACAAAACACAGAAGAGGCAAGTCGTAACATGGTTCAACGGCCGCGGTATCCTAACCGTGCGAAGGTAGCGTAATCACTTGTTCTCTAAATCAGGACTAGTATGAACGGCACTACGAGGGTTATACTGTCTCCTTTTTCTAATTAGTGAACTTAATCTTCCCGTGAAGAAGCGGGAATAAGCCTATAAGACGAGAAGACCCTATGGAGCTTTAAACAATCTTACATTTGCACCATCTTAACATTGAATCACAAGACCCTGCATAATGACTAGAAGTTTTAGGTTGGGGTGACCGCGGAGTAAAACCCACCCTCCACAATGAAAGAACCTATCCCTAACTAAGATATACTCTATGTATCAACTTACTGACATCTATTGACCCAATATAATTGATCAACGAACCAAGTTACCCTAGGGATAACAGCGCAATCCATTTCAAGAGCCCCTATCGCCAAATGGGTTTACGACCTCGATGTTGGATCAGGGTATCCGAGTGGTGCAGCCACTCATTCGTAATAATTTTTTTTATAGTAATACCTATTCTAATTGGTGGATTTGGAAATTGATTGATTCCACTAATAATTGGAGCACCCGATATAGCCTTCCCCCGAATAAATAACATAAGCTTCTGACTCCTTCCCCCATCATTCCTTTTATTACTTGCCTCTGCCGGAATTGAAGCTGGGGCTGGAACCGGGTGAACAGTTTACCCCCCTCTAGCTGGCAATCTTGCCCACGCAGGACCTTCTGTTGATTTAACCATCTTTTCTCTACACCTAGCTGGTGTTTCCTCAATTCTTGGTGCAATTAACTTCATTACCACAACTCTAAATATAAAAGCACCTTCTATAACTCAATATCAAACGCCTTTATTCGTGTGATCCGTTTTAATCACTGCAGTCTTACTTCTTCTTTCTTTACCTGTGC</value></qualifier></qualifiers></annotation></sequenceAnnotations><charSequence gapSuffixLength="1">GATTACTTGCCAAGCGCTTAAAACCCAAAGGACTTGACG-GTACCCCATATCCATCTAGAGGAGCCTGTCCTATAATCGATAACCCACGTTTAACCTCACCATTTTTAGTTATTCAACTTGTATACCTCCGTCGTCAGCTTACCTCGTGAGCGCCTAATAGTGAGCACAATGTCT-TACATCAATACGTCAGGTCAAGGTGCAGTAAATGAAGCGGAAAGAGATGGGCTACACTTTCTATCTTAGAACACACGGAAAACT-ATCATGAAACCTAGTTTGAAGGCGGATTTAGTAGTAAAAAGAGATCAACATACTCATTTTAAATTGGCACTGGGGTGTGTACACACCGCCCGTCACCCTCTTCAAGCA-TTTTCC</charSequence></gappedSequence><referencedDocumentRevisionNumberThatStoredSequenceIsCopiedFrom>-1</referencedDocumentRevisionNumberThatStoredSequenceIsCopiedFrom></sequence><sequence><gappedSequence charSequenceRevision="1" annotationsRevision="1" charSequenceValidated="true" validatedCharSequenceGapCount="5" type="DefaultNucleotideSequence"><name>A._xinguensis_INPA_H_35474</name><description>A._xinguensis_INPA_H_35474</description><sequenceAnnotations><annotation><description>TACAAAACACAGAAGAGGCAAGTCGTAACATGGTTCAACGGCCGCGGTATCCTAACCGTGCGAAGGTAGCGTAATCACTTGTTCTCTAAATCAGGACTAGTATGAACGGCACTACGAGGGTTATACTGTCTCCTTTTTCTAATTAGTGAACTTAATCTTCCCGTGAAGAAGCGGGAATAAGCCTATAAGACGAGAAGACCCTATGGAGCTTTAAACAATCTTACATTTGCACCATCTTAACATTGAATCACAAGACCCTGCATAATGACTAGAAGTTTTAGGTTGGGGTGACCGCGGAGTAAAACCCACCCTCCACAATGAAAGAACCTATCCCTAACTAAGATATACTCTATGTATCAACTTACTGACATCTATTGACCCAATATAATTGATCAACGAACCAAGTTACCCTAGGGATAACAGCGCAATCCATTTCAAGAGCCCCTATCGCCAAATGGGTTTACGACCTCGATGTTGGATCAGGGTATCCGAGTGGTGCAGCCACTCATTCGTAATAATTTTTTTTATAGTAATACCTATTCTAATTGGTGGATTTGGAAATTGATTGATTCCACTAATAATTGGAGCACCCGATATAGCCTTCCCCCGAATAAATAACATAAGCTTCTGACTCCTTCCCCCATCATTCCTTTTATTACTTGCCTCTGCCGGAATTGAAGCTGGGGCTGGAACCGGGTGAACAGTTTACCCCCCTCTAGCTGGCAATCTTGCCCACGCAGGACCTTCTGTTGATTTAACCATCTTTTCTCTACACCTAGCTGGTGTTTCCTCAATTCTTGGTGCAATTAACTTCATTACCACAACTCTAAATATAAAAGCACCTTCTATAACTCAATATCAAACGCCTTTATTCGTGTGATCCGTTTTAATCACTGCAGTCTTACTTCTTCTTTCTTTACCTGTGC</description><type>Editing History Deletion</type><intervals><interval><minimumIndex>377</minimumIndex><maximumIndex>376</maximumIndex><direction>none</direction></interval></intervals><qualifiers><qualifier><name>Original Bases</name><value>TACAAAACACAGAAGAGGCAAGTCGTAACATGGTTCAACGGCCGCGGTATCCTAACCGTGCGAAGGTAGCGTAATCACTTGTTCTCTAAATCAGGACTAGTATGAACGGCACTACGAGGGTTATACTGTCTCCTTTTTCTAATTAGTGAACTTAATCTTCCCGTGAAGAAGCGGGAATAAGCCTATAAGACGAGAAGACCCTATGGAGCTTTAAACAATCTTACATTTGCACCATCTTAACATTGAATCACAAGACCCTGCATAATGACTAGAAGTTTTAGGTTGGGGTGACCGCGGAGTAAAACCCACCCTCCACAATGAAAGAACCTATCCCTAACTAAGATATACTCTATGTATCAACTTACTGACATCTATTGACCCAATATAATTGATCAACGAACCAAGTTACCCTAGGGATAACAGCGCAATCCATTTCAAGAGCCCCTATCGCCAAATGGGTTTACGACCTCGATGTTGGATCAGGGTATCCGAGTGGTGCAGCCACTCATTCGTAATAATTTTTTTTATAGTAATACCTATTCTAATTGGTGGATTTGGAAATTGATTGATTCCACTAATAATTGGAGCACCCGATATAGCCTTCCCCCGAATAAATAACATAAGCTTCTGACTCCTTCCCCCATCATTCCTTTTATTACTTGCCTCTGCCGGAATTGAAGCTGGGGCTGGAACCGGGTGAACAGTTTACCCCCCTCTAGCTGGCAATCTTGCCCACGCAGGACCTTCTGTTGATTTAACCATCTTTTCTCTACACCTAGCTGGTGTTTCCTCAATTCTTGGTGCAATTAACTTCATTACCACAACTCTAAATATAAAAGCACCTTCTATAACTCAATATCAAACGCCTTTATTCGTGTGATCCGTTTTAATCACTGCAGTCTTACTTCTTCTTTCTTTACCTGTGC</value></qualifier></qualifiers></annotation></sequenceAnnotations><charSequence gapSuffixLength="1">GATTACTTGCCAAGCGCTTAAAACCCAAAGGACTTGACG-GTACCCCATATCCATCTAGAGGAGCCTGTCCTATAATCGATAACCCACGTTTAACCTCACCATTTTTAGTTATTCAACTTGTATACCTCCGTCGTCAGCTTACCTCGTGAGCGCCTAATAGTGAGCACAATGTCT-TACATCAATACGTCAGGTCAAGGTGCAGTAAATGAAGCGGAAAGAGATGGGCTACACTTTCTATCTTAGAGCACACGGAAAACT-ATCATGAAACCTAGTTTGAAGGCGGATTTAGTAGTAAAAAGAGATCAACATACTCATTTTAAATTGGCACTGGGGTGTGTACACACCGCCCGTCACCCTCTTCAAGCA-TTTTCC</charSequence></gappedSequence><referencedDocumentRevisionNumberThatStoredSequenceIsCopiedFrom>-1</referencedDocumentRevisionNumberThatStoredSequenceIsCopiedFrom></sequence><sequence><gappedSequence charSequenceRevision="1" annotationsRevision="1" charSequenceValidated="true" validatedCharSequenceGapCount="5" type="DefaultNucleotideSequence"><name>A._xinguensis_INPA_H_35485</name><description>A._xinguensis_INPA_H_35485</description><sequenceAnnotations><annotation><description>TACAAAACACAGAAGAGGCAAGTCGTAACATGGTTCAACGGCCGCGGTATCCTAACCGTGCGAAGGTAGCGTAATCACTTGTTCTCTAAATCAGGACTAGTATGAACGGCACTACGAGGGTTATACTGTCTCCTTTTTCTAATTAGTGAACTTAATCTTCCCGTGAAGAAGCGGGAATAAGCCTATAAGACGAGAAGACCCTATGGAGCTTTAAACAATCTTACATTTGCACCATCTTAACATTGAATCACAAGACCCTGCATAATGACTAGAAGTTTTAGGTTGGGGTGACCGCGGAGTAAAACCCACCCTCCACAATGAAAGAACCTATCCCTAACTAAGATATACTCTATGTATCAACTTACTAACATCTATTGACCCAATATAATTGATCAACGAACCAAGTTACCCTAGGGATAACAGCGCAATCCATTTCAAGAGCCCCTATCGCCAAATGGGTTTACGACCTCGATGTTGGATCAGGGTATCCGAGTGGTGCAGCCACTCATTCGTAATAATTTTTTTTATAGTAATACCTATTCTAATTGGTGGATTTGGAAATTGATTGATTCCACTAATAATTGGAGCACCCGATATAGCCTTCCCCCGAATAAATAACATAAGCTTCTGACTCCTTCCCCCATCATTCCTTTTATTACTTGCCTCTGCCGGAATTGAAGCTGGGGCTGGAACCGGGTGAACAGTTTACCCCCCTCTAGCTGGCAATCTTGCCCACGCAGGACCTTCTGTTGATTTAACCATCTTTTCTCTACACCTAGCTGGTGTTTCCTCAATTCTTGGTGCAATTAACTTCATTACCACAACTCTAAATATAAAAGCACCTTCTATAACTCAATATCAAACGCCTTTATTCGTGTGATCCGTTTTAATCACTGCAGTCTTACTTCTTCTTTCTTTACCTGTGC</description><type>Editing History Deletion</type><intervals><interval><minimumIndex>377</minimumIndex><maximumIndex>376</maximumIndex><direction>none</direction></interval></intervals><qualifiers><qualifier><name>Original Bases</name><value>TACAAAACACAGAAGAGGCAAGTCGTAACATGGTTCAACGGCCGCGGTATCCTAACCGTGCGAAGGTAGCGTAATCACTTGTTCTCTAAATCAGGACTAGTATGAACGGCACTACGAGGGTTATACTGTCTCCTTTTTCTAATTAGTGAACTTAATCTTCCCGTGAAGAAGCGGGAATAAGCCTATAAGACGAGAAGACCCTATGGAGCTTTAAACAATCTTACATTTGCACCATCTTAACATTGAATCACAAGACCCTGCATAATGACTAGAAGTTTTAGGTTGGGGTGACCGCGGAGTAAAACCCACCCTCCACAATGAAAGAACCTATCCCTAACTAAGATATACTCTATGTATCAACTTACTAACATCTATTGACCCAATATAATTGATCAACGAACCAAGTTACCCTAGGGATAACAGCGCAATCCATTTCAAGAGCCCCTATCGCCAAATGGGTTTACGACCTCGATGTTGGATCAGGGTATCCGAGTGGTGCAGCCACTCATTCGTAATAATTTTTTTTATAGTAATACCTATTCTAATTGGTGGATTTGGAAATTGATTGATTCCACTAATAATTGGAGCACCCGATATAGCCTTCCCCCGAATAAATAACATAAGCTTCTGACTCCTTCCCCCATCATTCCTTTTATTACTTGCCTCTGCCGGAATTGAAGCTGGGGCTGGAACCGGGTGAACAGTTTACCCCCCTCTAGCTGGCAATCTTGCCCACGCAGGACCTTCTGTTGATTTAACCATCTTTTCTCTACACCTAGCTGGTGTTTCCTCAATTCTTGGTGCAATTAACTTCATTACCACAACTCTAAATATAAAAGCACCTTCTATAACTCAATATCAAACGCCTTTATTCGTGTGATCCGTTTTAATCACTGCAGTCTTACTTCTTCTTTCTTTACCTGTGC</value></qualifier></qualifiers></annotation></sequenceAnnotations><charSequence gapSuffixLength="1">GATTACTTGCCAAGCGCTTAAAACCCAAAGGACTTGACG-GTACCCCATATCCATCTAGAGGAGCCTGTCCTATAATCGATAACCCACGTTTAACCTCACCATTTTTAGTTATTCAACTTGTATACCTCCGTCGTCAGCTTACCTCGTGAGCGCCTAATAGTGAGCACAATGTCT-TACATCAATACGTCAGGTCAAGGTGCAGTAAATGAAGCGGAAAGAGATGGGCTACACTTTCTATCTTAGAGCACACGGAAAACT-ATCATGAAACCTAGTTTGAAGGCGGATTTAGTAGTAAAAAGAGATCAACATACTCATTTTAAATTGGCACTGGGGTGTGTACACACCGCCCGTCACCCTCTTCAAGCA-TTTTCC</charSequence></gappedSequence><referencedDocumentRevisionNumberThatStoredSequenceIsCopiedFrom>-1</referencedDocumentRevisionNumberThatStoredSequenceIsCopiedFrom></sequence><sequence><gappedSequence charSequenceRevision="1" annotationsRevision="1" charSequenceValidated="true" validatedCharSequenceGapCount="5" type="DefaultNucleotideSequence"><name>A._xinguensis_INPA_H_35490</name><description>A._xinguensis_INPA_H_35490</description><sequenceAnnotations><annotation><description>TACAAAACACAGAAGAGGCAAGTCGTAACATGGTTCAACGGCCGCGGTATCCTAACCGTGCGAAGGTAGCGTAATCACTTGTTCTCTAAATCAGGACTAGTATGAACGGCACTACGAGAGTTATACTGTCTCCTTTTTCTAATTAGTGAACTTAATCTTCCCGTGAAGAAGCGGGAATAAGCCTATAAGACGAGAAGACCCTATGGAGCTTTAAACAATCTTACATTTGCACCATCTTAACATTGAATCACAAGACCCTGCATAATGACTAGAAGTTTTAGGTTGGGGTGACCGCGGAATAAAACCCACCCTCCACAATGAAAGAACCTATCCCTAACTAAGATATACTCTATATATCAACTTACTGACATCTATTGACCCAATATAATTGATCAACGAACCAAGTTACCCTAGGGATAACAGCGCAATCCATTTCAAGAGCCCCTATCGCCAAATGGGTTTACGACCTCGATGTTGGATCAGGGTATCCGAGTGGTGCAGCCACTCATTCGTAATAATTTTTTTTATAGTAATACCTATTCTAATTGGTGGATTTGGAAATTGATTGATTCCACTAATAATTGGAGCACCCGATATAGCCTTCCCCCGAATAAATAACATAAGCTTCTGACTCCTTCCCCCATCATTCCTTTTATTACTTGCCTCTGCCGGAATTGAAGCTGGGGCTGGAACCGGGTGAACAGTTTACCCCCCTCTAGCTGGCAATCTTGCCCACGCAGGACCTTCTGTTGATTTAACCATCTTTTCTCTACACCTAGCTGGTGTTTCCTCAATTCTTGGTGCAATTAACTTCATTACCACAACTCTAAATATAAAAGCACCTTCTATAACTCAATATCAAACGCCTTTATTCGTGTGATCCGTTTTAATCACTGCAGTCTTACTTCTTCTTTCTTTACCTGTGC</description><type>Editing History Deletion</type><intervals><interval><minimumIndex>377</minimumIndex><maximumIndex>376</maximumIndex><direction>none</direction></interval></intervals><qualifiers><qualifier><name>Original Bases</name><value>TACAAAACACAGAAGAGGCAAGTCGTAACATGGTTCAACGGCCGCGGTATCCTAACCGTGCGAAGGTAGCGTAATCACTTGTTCTCTAAATCAGGACTAGTATGAACGGCACTACGAGAGTTATACTGTCTCCTTTTTCTAATTAGTGAACTTAATCTTCCCGTGAAGAAGCGGGAATAAGCCTATAAGACGAGAAGACCCTATGGAGCTTTAAACAATCTTACATTTGCACCATCTTAACATTGAATCACAAGACCCTGCATAATGACTAGAAGTTTTAGGTTGGGGTGACCGCGGAATAAAACCCACCCTCCACAATGAAAGAACCTATCCCTAACTAAGATATACTCTATATATCAACTTACTGACATCTATTGACCCAATATAATTGATCAACGAACCAAGTTACCCTAGGGATAACAGCGCAATCCATTTCAAGAGCCCCTATCGCCAAATGGGTTTACGACCTCGATGTTGGATCAGGGTATCCGAGTGGTGCAGCCACTCATTCGTAATAATTTTTTTTATAGTAATACCTATTCTAATTGGTGGATTTGGAAATTGATTGATTCCACTAATAATTGGAGCACCCGATATAGCCTTCCCCCGAATAAATAACATAAGCTTCTGACTCCTTCCCCCATCATTCCTTTTATTACTTGCCTCTGCCGGAATTGAAGCTGGGGCTGGAACCGGGTGAACAGTTTACCCCCCTCTAGCTGGCAATCTTGCCCACGCAGGACCTTCTGTTGATTTAACCATCTTTTCTCTACACCTAGCTGGTGTTTCCTCAATTCTTGGTGCAATTAACTTCATTACCACAACTCTAAATATAAAAGCACCTTCTATAACTCAATATCAAACGCCTTTATTCGTGTGATCCGTTTTAATCACTGCAGTCTTACTTCTTCTTTCTTTACCTGTGC</value></qualifier></qualifiers></annotation></sequenceAnnotations><charSequence gapSuffixLength="1">GATTACTTGCCAAGCGCTTAAAACCCAAAGGACTTGACG-GTACCCCATATCCATCTAGAGGAGCCTGTCCTATAATCGATAACCCACGTTTAACCTCACCATTTTTAGTTATTCAACTTGTATACCTCCGTCGTCAGCTTACCTCGTGAGCGCCTAATAGTGAGCACAATGTCT-TACATCAATACGTCAGGTCAAGGTGCAGTAAATGAAGCGGAAAGAGATGGGCTACACTTTCTATCTTAGAACACACGGAAAACT-ATCATGAAACCTAGTTTGAAGGCGGATTTAGTAGTAAAAAGAGATCAACATACTCATTTTAAATTGGCACTGGGGTGTGTACACACCGCCCGTCACCCTCTTCAAGCA-TTTTCC</charSequence></gappedSequence><referencedDocumentRevisionNumberThatStoredSequenceIsCopiedFrom>-1</referencedDocumentRevisionNumberThatStoredSequenceIsCopiedFrom></sequence><sequence><gappedSequence charSequenceRevision="1" annotationsRevision="1" charSequenceValidated="true" validatedCharSequenceGapCount="5" type="DefaultNucleotideSequence"><name>A._xinguensis_INPA_H_35486</name><description>A._xinguensis_INPA_H_35486</description><sequenceAnnotations><annotation><description>TACAAAACACAGAAGAGGCAAGTCGTAACATGGTTCAACGGCCGCGGTATCCTAACCGTGCGAAGGTAGCGTAATCACTTGTTCTCTAAATCAGGACTAGTATGAACGGCACTACGAAGGTTATACTGTCTCCTTTTTCTAATTAGTGAACTTAATCTTCCCGTGAAGAAGCGGGAATAAGCCTATAAGACGAGAAGACCCTATGGAGCTTTAAACAATCTTACATTTGCACCATCTTAACATTGAATCACAAGACCCTGCATAATGACTAGAAGTTTTAGGTTGGGGTGACCGCGGAGTAAAACCCACCCTCCACAATGAAAGAACCTATCCCTAACTAAGATATACTCTATGTATCAACTTACTGACATCTATTGACCCAATATAATTGATCAACGAACCAAGTTACCCTAGGGATAACAGCGCAATCCATTTCAAGAGCCCCTATCGCCAAATGGGTTTACGACCTCGATGTTGGATCAGGGTATCCGAGTGGTGCAGCCACTCATTCGTAATAATTTTTTTTATAGTAATACCTATTCTAATTGGTGGATTTGGAAATTGATTGATTCCACTAATAATTGGAGCACCCGATATAGCCTTCCCCCGAATAAATAACATAAGCTTCTGACTCCTTCCCCCATCATTCCTTTTATTACTTGCCTCTGCCGGAATTGAAGCTGGGGCTGGAACCGGGTGAACAGTTTACCCCCCTCTAGCTGGCAATCTTGCCCACGCAGGACCTTCTGTTGATTTAACCATCTTTTCTCTACACCTAGCTGGTGTTTCCTCAATTCTTGGTGCAATTAACTTCATTACCACAACTCTAAATATAAAAGCACCTTCTATAACTCAATATCAAACGCCTTTATTCGTGTGATCCGTTTTAATCACTGCAGTCTTACTTCTTCTTTCTTTACCTGTGC</description><type>Editing History Deletion</type><intervals><interval><minimumIndex>377</minimumIndex><maximumIndex>376</maximumIndex><direction>none</direction></interval></intervals><qualifiers><qualifier><name>Original Bases</name><value>TACAAAACACAGAAGAGGCAAGTCGTAACATGGTTCAACGGCCGCGGTATCCTAACCGTGCGAAGGTAGCGTAATCACTTGTTCTCTAAATCAGGACTAGTATGAACGGCACTACGAAGGTTATACTGTCTCCTTTTTCTAATTAGTGAACTTAATCTTCCCGTGAAGAAGCGGGAATAAGCCTATAAGACGAGAAGACCCTATGGAGCTTTAAACAATCTTACATTTGCACCATCTTAACATTGAATCACAAGACCCTGCATAATGACTAGAAGTTTTAGGTTGGGGTGACCGCGGAGTAAAACCCACCCTCCACAATGAAAGAACCTATCCCTAACTAAGATATACTCTATGTATCAACTTACTGACATCTATTGACCCAATATAATTGATCAACGAACCAAGTTACCCTAGGGATAACAGCGCAATCCATTTCAAGAGCCCCTATCGCCAAATGGGTTTACGACCTCGATGTTGGATCAGGGTATCCGAGTGGTGCAGCCACTCATTCGTAATAATTTTTTTTATAGTAATACCTATTCTAATTGGTGGATTTGGAAATTGATTGATTCCACTAATAATTGGAGCACCCGATATAGCCTTCCCCCGAATAAATAACATAAGCTTCTGACTCCTTCCCCCATCATTCCTTTTATTACTTGCCTCTGCCGGAATTGAAGCTGGGGCTGGAACCGGGTGAACAGTTTACCCCCCTCTAGCTGGCAATCTTGCCCACGCAGGACCTTCTGTTGATTTAACCATCTTTTCTCTACACCTAGCTGGTGTTTCCTCAATTCTTGGTGCAATTAACTTCATTACCACAACTCTAAATATAAAAGCACCTTCTATAACTCAATATCAAACGCCTTTATTCGTGTGATCCGTTTTAATCACTGCAGTCTTACTTCTTCTTTCTTTACCTGTGC</value></qualifier></qualifiers></annotation></sequenceAnnotations><charSequence gapSuffixLength="1">GATTACTTGCCAAGCGCTTAAAACCCAAAGGACTTGACG-GTACCCCATATCCACCTAGAGGAGCCTGTCCTATAATCGATAACCCACGTTTAACCTCACCATTTTTAGTTATTCAACCTGTATACCTCCGTCGTCAGCTTACCTCGTGAGCGCCAAATAGTGAGCATAATGTCT-TCCCTCAATACGTCAGGTCAAGGTGCAGTTAATGAAGCGGAAAGAGATGGGCTACACTTTCTATCTTAGAACACACGGAAAACT-ATCATGAAACCTAGTTTGAAGGCGGATTTAGTAGTAAAAAGAAATCAACATACTCATTTTAAATTGGCACTGGGGTGTGTACACACCGCCCGTCACCCTCTTCAAGCA-TTTTCC</charSequence></gappedSequence><referencedDocumentRevisionNumberThatStoredSequenceIsCopiedFrom>-1</referencedDocumentRevisionNumberThatStoredSequenceIsCopiedFrom></sequence><sequence><gappedSequence charSequenceRevision="1" annotationsRevision="1" charSequenceValidated="true" validatedCharSequenceGapCount="4" type="DefaultNucleotideSequence"><name>A._sp._3_UFPA_AA_562</name><description>A._sp._3_UFPA_AA_562</description><sequenceAnnotations><annotation><description>CATAACACACAGAGGAGGCAAGTCGTAACATGGTTCAACGGCCGCGGTATCCTAACCGTGCGAAGGTAGCGTAATCACTTGTTCTCTAAATCAGGACTAGTATGAACGGCACTACGAGGGTTGTACTGTCTCCTTTTTCCAATTAGTGAACTTAATCTTTCCGTGAAGAAGCGGGAATAAACTTATAAGACGAGAAGACCCTATGGAGCTTTAAACAATCTTACATTTGCTATATCTTAATGTTGAACCACTAGACCCTGCATAATGACTAGAAGTTTTAGGTTGGGGTGACCGCGGAGTAAAACTCATCCTCCACAATGAAAGAATTTATCCTTAACTAAGATATACTCTATGTATCAATTTACTGACATCCATTGACCCAATATATTTGATCAACGAACCAAGTTACCCTAGGGATAACAGCGCAATCCATTTCAAGAGCCCCTATCGCCAAATGGGTTTACGACCTCGATGTTGGATCAGGATATCCCAGTGGTGCAGCCGCTCCTTCGTAATAATTTTTTTTATAGTTATGCCAATTCTAATCGGTGGGTTTGGCAATTGATTAGTTCCCTTAATAATTGGGGCCCCTGATATASCCTTCCCCCGAATAAACAATATAAGCTTTTGACTCCTTCCTCCATCATTCCTTCTATTACTTGCCTCTGCCGGAATTGAAGCTGGAGCCGGGACCGGATGAACTGTCTACCCCCCTCTAGCTAGCAATCTTGCTCACGCAGGACCTTCTGTTGATTTAACTATCTTTTCCCTTCACTTAGCCGGTGTTTCCTCAATTCTTGGTGCAATTAACTTCATTACTACAACTCTAAATATAAAAGCACCTTCTATAACTCAATACCAAACACCTTTATTTGTATGATCAGTTTTAATCACCGCAGTTTTACTCCTTCTTTCTTTACCTGTTC</description><type>Editing History Deletion</type><intervals><interval><minimumIndex>377</minimumIndex><maximumIndex>376</maximumIndex><direction>none</direction></interval></intervals><qualifiers><qualifier><name>Original Bases</name><value>CATAACACACAGAGGAGGCAAGTCGTAACATGGTTCAACGGCCGCGGTATCCTAACCGTGCGAAGGTAGCGTAATCACTTGTTCTCTAAATCAGGACTAGTATGAACGGCACTACGAGGGTTGTACTGTCTCCTTTTTCCAATTAGTGAACTTAATCTTTCCGTGAAGAAGCGGGAATAAACTTATAAGACGAGAAGACCCTATGGAGCTTTAAACAATCTTACATTTGCTATATCTTAATGTTGAACCACTAGACCCTGCATAATGACTAGAAGTTTTAGGTTGGGGTGACCGCGGAGTAAAACTCATCCTCCACAATGAAAGAATTTATCCTTAACTAAGATATACTCTATGTATCAATTTACTGACATCCATTGACCCAATATATTTGATCAACGAACCAAGTTACCCTAGGGATAACAGCGCAATCCATTTCAAGAGCCCCTATCGCCAAATGGGTTTACGACCTCGATGTTGGATCAGGATATCCCAGTGGTGCAGCCGCTCCTTCGTAATAATTTTTTTTATAGTTATGCCAATTCTAATCGGTGGGTTTGGCAATTGATTAGTTCCCTTAATAATTGGGGCCCCTGATATASCCTTCCCCCGAATAAACAATATAAGCTTTTGACTCCTTCCTCCATCATTCCTTCTATTACTTGCCTCTGCCGGAATTGAAGCTGGAGCCGGGACCGGATGAACTGTCTACCCCCCTCTAGCTAGCAATCTTGCTCACGCAGGACCTTCTGTTGATTTAACTATCTTTTCCCTTCACTTAGCCGGTGTTTCCTCAATTCTTGGTGCAATTAACTTCATTACTACAACTCTAAATATAAAAGCACCTTCTATAACTCAATACCAAACACCTTTATTTGTATGATCAGTTTTAATCACCGCAGTTTTACTCCTTCTTTCTTTACCTGTTC</value></qualifier></qualifiers></annotation></sequenceAnnotations><charSequence gapSuffixLength="1">GATTACTTGCCAAGCGCTTAAAACCCAAAGGACTTGACG-GTACCCTATATCCATCTAGAGGAGCCTGTCCTATAATCGATAACCCACGTTTAACCTCACCACTTCTAGTTATTCAACTTGTATACCTCCGTCGTCAGCTTACCCCGTGAGCGCCTAATAGTGAGCACAATGTCT-TACATCAATACGTCAGGTCAAGGTGCAGTAAATGAAACGGGAAGAGATGGGCTACACTTTCTATCTTAGAACACACGGAAAACT-ATCATGAAACCTAGTTTGAAGGCGGATTTAGTAGTAAAAAGAGATCATCATACTCATTTTAAATTGGCACTGGGGTGTGTACACACCGCCCGTCACCCTCTTCAAGCATTTTTCT</charSequence></gappedSequence><referencedDocumentRevisionNumberThatStoredSequenceIsCopiedFrom>-1</referencedDocumentRevisionNumberThatStoredSequenceIsCopiedFrom></sequence><sequence><gappedSequence charSequenceRevision="1" annotationsRevision="1" charSequenceValidated="true" validatedCharSequenceGapCount="4" type="DefaultNucleotideSequence"><name>A._sp._3_UFPA_AA_598</name><description>A._sp._3_UFPA_AA_598</description><sequenceAnnotations><annotation><description>CATAACACACAGAGGAGGCAAGTCGTAACATGGTTCAACGGCCGCGGTATCCTAACCGTGCGAAGGTAGCGTAATCACTTGTTCTCTAAATCAGGACTAGTATGAACGGCACTACGAGGGTTGTACTGTCTCCTTTTTCCAATTAGTGAACTTAATCTTTCCGTGAAGAAGCGGGAATAAACTTATAAGACGAGAAGACCCTATGGAGCTTTAAACAATCTTACATTTGCTATATCTTAATGTTGAACCACTAGACCCTGCATAATGACTAGAAGTTTTAGGTTGGGGTGACCGCGGAGTAAAACTCATCCTCCACAATGAAAGAATTTATCCTTAACTAAGATATACTCTATGTATCAATTTACTGACATCCATTGACCCAATATATTTGATCAACGAACCAAGTTACCCTAGGGATAACAGCGCAATCCATTTCAAGAGCCCCTATCGCCAAATGGGTTTACGACCTCGATGTTGGATCAGGATATCCCAGTGGTGCAGCCGCTCCTTCGTAATAATTTTTTTTATAGTTATGCCAATTCTAATCGGTGGGTTTGGCAATTGATTAGTTCCCTTAATAATTGGGGCCCCTGATATASCCTTCCCCCGAATAAACAATATAAGCTTTTGACTCCTTCCTCCATCATTCCTTCTATTACTTGCCTCTGCCGGAATTGAAGCTGGAGCCGGGACCGGATGAACTGTCTACCCCCCTCTAGCTAGCAATCTTGCTCACGCAGGACCTTCTGTTGATTTAACTATCTTTTCCCTTCACTTAGCCGGTGTTTCCTCAATTCTTGGTGCAATTAACTTCATTACTACAACTCTAAATATAAAAGCACCTTCTATAACTCAATACCAAACACCTTTATTTGTATGATCAGTTTTAATCACCGCAGTTTTACTCCTTCTTTCTTTACCTGTTC</description><type>Editing History Deletion</type><intervals><interval><minimumIndex>377</minimumIndex><maximumIndex>376</maximumIndex><direction>none</direction></interval></intervals><qualifiers><qualifier><name>Original Bases</name><value>CATAACACACAGAGGAGGCAAGTCGTAACATGGTTCAACGGCCGCGGTATCCTAACCGTGCGAAGGTAGCGTAATCACTTGTTCTCTAAATCAGGACTAGTATGAACGGCACTACGAGGGTTGTACTGTCTCCTTTTTCCAATTAGTGAACTTAATCTTTCCGTGAAGAAGCGGGAATAAACTTATAAGACGAGAAGACCCTATGGAGCTTTAAACAATCTTACATTTGCTATATCTTAATGTTGAACCACTAGACCCTGCATAATGACTAGAAGTTTTAGGTTGGGGTGACCGCGGAGTAAAACTCATCCTCCACAATGAAAGAATTTATCCTTAACTAAGATATACTCTATGTATCAATTTACTGACATCCATTGACCCAATATATTTGATCAACGAACCAAGTTACCCTAGGGATAACAGCGCAATCCATTTCAAGAGCCCCTATCGCCAAATGGGTTTACGACCTCGATGTTGGATCAGGATATCCCAGTGGTGCAGCCGCTCCTTCGTAATAATTTTTTTTATAGTTATGCCAATTCTAATCGGTGGGTTTGGCAATTGATTAGTTCCCTTAATAATTGGGGCCCCTGATATASCCTTCCCCCGAATAAACAATATAAGCTTTTGACTCCTTCCTCCATCATTCCTTCTATTACTTGCCTCTGCCGGAATTGAAGCTGGAGCCGGGACCGGATGAACTGTCTACCCCCCTCTAGCTAGCAATCTTGCTCACGCAGGACCTTCTGTTGATTTAACTATCTTTTCCCTTCACTTAGCCGGTGTTTCCTCAATTCTTGGTGCAATTAACTTCATTACTACAACTCTAAATATAAAAGCACCTTCTATAACTCAATACCAAACACCTTTATTTGTATGATCAGTTTTAATCACCGCAGTTTTACTCCTTCTTTCTTTACCTGTTC</value></qualifier></qualifiers></annotation></sequenceAnnotations><charSequence gapSuffixLength="1">GATTACTTGCCAAGCGCTTAAAACCCAAAGGACTTGACG-GTACCCTATATCCATCTAGAGGAGCCTGTCCTATAATCGATAACCCACGTTTAACCTCACCACTTCTAGTTATTCAACTTGTATACCTCCGTCGTCAGCTTACCCCGTGAGCGCCTAATAGTGAGCACAATGTCT-TACATCAATACGTCAGGTCAAGGTACAGTAAATGAAACGGGAAGAGATGGGCTACACTTTCTATCTTAGAACACACGGAAAACT-ATCATGAAACCTAGTTTGAAGGCGGATTTAGTAGTAAAAAGAGATCATCATACTCATTTTAAATTGGCACTGGGGTGTGTACACACCGCCCGTCACCCTCTTCAAGCATTTTTCT</charSequence></gappedSequence><referencedDocumentRevisionNumberThatStoredSequenceIsCopiedFrom>-1</referencedDocumentRevisionNumberThatStoredSequenceIsCopiedFrom></sequence><sequence><gappedSequence charSequenceRevision="1" annotationsRevision="1" charSequenceValidated="true" validatedCharSequenceGapCount="4" type="DefaultNucleotideSequence"><name>A._sp._3_UFPA_AA_563</name><description>A._sp._3_UFPA_AA_563</description><sequenceAnnotations><annotation><description>TATAACACACAGAAGAGGCAAGTCGTAACATGGTTCAACGGCCGCGGTATCCTAACCGTGCGAAGGTAGCGTAATCACTTGTTCTCTAAATCAGGACTAGTATGAACGGCACTACGAGGGTTGTACTGTCTCCTTTTTCCAATTAGTGAACTTAATCTTTCCGTGAAGAAGCGGGAATAAACTTATAAGACGAGAAGACCCTATGGAGCTTTAAACAATCTTACATTTGCTATATCTTAATGTTGAACCACTAGACCCTGCATAATGACTAGAAGTTTTAGGTTGGGGTGACCGCGGAGTAAAACTCATCCTCCACAATGAAAGAATTTATCCTTAACTAAGATATACTCTATGTATCAATTTACTGACATCCATTGACCCAATATATTTGATCAACGAACCAAGTTACCCTAGGGATAACAGCGCAATCCATTTCAAGAGCCCCTATCGCCAAATGGGTTTACGACCTCGATGTTGGATCAGGATATCCCAGTGGTGCAGCCGCTCCTTCGTAATAATTTTTTTTATAGTTATGCCAATTCTAATCGGTGGGTTTGGCAATTGATTAGTTCCCTTAATAATTGGGGCCCCTGATATASCCTTCCCCCGAATAAACAATATAAGCTTTTGACTCCTTCCTCCATCATTCCTTCTATTACTTGCCTCTGCCGGAATTGAAGCTGGAGCCGGGACCGGATGAACTGTCTACCCCCCTCTAGCTAGCAATCTTGCTCACGCAGGACCTTCTGTTGATTTAACTATCTTTTCCCTTCACTTAGCCGGTGTTTCCTCAATTCTTGGTGCAATTAACTTCATTACTACAACTCTAAATATAAAAGCACCTTCTATAACTCAATACCAAACACCTTTATTTGTATGATCAGTTTTAATCACCGCAGTTTTACTCCTTCTTTCTTTACCTGTTC</description><type>Editing History Deletion</type><intervals><interval><minimumIndex>377</minimumIndex><maximumIndex>376</maximumIndex><direction>none</direction></interval></intervals><qualifiers><qualifier><name>Original Bases</name><value>TATAACACACAGAAGAGGCAAGTCGTAACATGGTTCAACGGCCGCGGTATCCTAACCGTGCGAAGGTAGCGTAATCACTTGTTCTCTAAATCAGGACTAGTATGAACGGCACTACGAGGGTTGTACTGTCTCCTTTTTCCAATTAGTGAACTTAATCTTTCCGTGAAGAAGCGGGAATAAACTTATAAGACGAGAAGACCCTATGGAGCTTTAAACAATCTTACATTTGCTATATCTTAATGTTGAACCACTAGACCCTGCATAATGACTAGAAGTTTTAGGTTGGGGTGACCGCGGAGTAAAACTCATCCTCCACAATGAAAGAATTTATCCTTAACTAAGATATACTCTATGTATCAATTTACTGACATCCATTGACCCAATATATTTGATCAACGAACCAAGTTACCCTAGGGATAACAGCGCAATCCATTTCAAGAGCCCCTATCGCCAAATGGGTTTACGACCTCGATGTTGGATCAGGATATCCCAGTGGTGCAGCCGCTCCTTCGTAATAATTTTTTTTATAGTTATGCCAATTCTAATCGGTGGGTTTGGCAATTGATTAGTTCCCTTAATAATTGGGGCCCCTGATATASCCTTCCCCCGAATAAACAATATAAGCTTTTGACTCCTTCCTCCATCATTCCTTCTATTACTTGCCTCTGCCGGAATTGAAGCTGGAGCCGGGACCGGATGAACTGTCTACCCCCCTCTAGCTAGCAATCTTGCTCACGCAGGACCTTCTGTTGATTTAACTATCTTTTCCCTTCACTTAGCCGGTGTTTCCTCAATTCTTGGTGCAATTAACTTCATTACTACAACTCTAAATATAAAAGCACCTTCTATAACTCAATACCAAACACCTTTATTTGTATGATCAGTTTTAATCACCGCAGTTTTACTCCTTCTTTCTTTACCTGTTC</value></qualifier></qualifiers></annotation></sequenceAnnotations><charSequence gapSuffixLength="1">GATTACTTGCCAAGCGCTTAAAACCCAAAGGACTTGACG-GTACCCTATATCCATCTAGAGGAGCCTGTCCTATAATCGATAACCCACGTTTAACCTCACCACTTCTAGTTATTCAACTTGTATACCTCCGTCGTCAGCTTACCCCGTGAGCGCCTAATAGTGAGCACAATGTCT-TACATCAATACGTCAGGTCAAGGTGCAGTAAATGAAGCGGGAAGAGATGGGCTACACTTTCTATCTTAGAACACACGGAAAACT-ATCATGAAACCTAGTTTGAAGGCGGATTTAGTAGTAAAAAGAGATCATCATACTCATTTTAAATTGGCACTGGGGTGTGTACACACCGCCCGTCACCCTCTTCAAGCATTTTTCT</charSequence></gappedSequence><referencedDocumentRevisionNumberThatStoredSequenceIsCopiedFrom>-1</referencedDocumentRevisionNumberThatStoredSequenceIsCopiedFrom></sequence><sequence><gappedSequence charSequenceRevision="1" annotationsRevision="1" charSequenceValidated="true" validatedCharSequenceGapCount="4" type="DefaultNucleotideSequence"><name>A._sp._3_UFPA_AA_573</name><description>A._sp._3_UFPA_AA_573</description><sequenceAnnotations><annotation><description>TATAACACACAGAAGAGGCAAGTCGTAACATGGTTCAACGGCCGCGGTATCCTAACCGTGCGAAGGTAGCGTAATCACTTGTTCTCTAAATCAGGACTAGTATGAACGGCACTACGAGGGTTGTACTGTCTCCTTTTTCCAATTAGTGAACTTAATCTTTCCGTGAAGAAGCGGGAATAAACTTATAAGACGAGAAGACCCTATGGAGCTTTAAACAATCTTACATTTGCTATATCTTAATGTTGAACCACTAGACCCTGCATAATGACTAGAAGTTTTAGGTTGGGGTGACCGCGGAGTAAAACTCATCCTCCACAATGAAAGAATTTATCCTTAACTAAGATATACTCTATGTATCAATTTACTGACATCCATTGACCCAATATATTTGATCAACGAACCAAGTTACCCTAGGGATAACAGCGCAATCCATTTCAAGAGCCCCTATCGCCAAATGGGTTTACGACCTCGATGTTGGATCAGGATATCCCAGTGGTGCAGCCGCTCCTTCGTAATAATTTTTTTTATAGTTATGCCAATTCTAATCGGTGGGTTTGGCAATTGATTAGTTCCCTTAATAATTGGGGCCCCTGATATASCCTTCCCCCGAATAAACAATATAAGCTTTTGACTCCTTCCTCCATCATTCCTTCTATTACTTGCCTCTGCCGGAATTGAAGCTGGAGCCGGGACCGGATGAACTGTCTACCCCCCTCTAGCTAGCAATCTTGCTCACGCAGGACCTTCTGTTGATTTAACTATCTTTTCCCTTCACTTAGCCGGTGTTTCCTCAATTCTTGGTGCAATTAACTTCATTACTACAACTCTAAATATAAAAGCACCTTCTATAACTCAATACCAAACACCTTTATTTGTATGATCAGTTTTAATCACCGCAGTTTTACTCCTTCTTTCTTTACCTGTTC</description><type>Editing History Deletion</type><intervals><interval><minimumIndex>377</minimumIndex><maximumIndex>376</maximumIndex><direction>none</direction></interval></intervals><qualifiers><qualifier><name>Original Bases</name><value>TATAACACACAGAAGAGGCAAGTCGTAACATGGTTCAACGGCCGCGGTATCCTAACCGTGCGAAGGTAGCGTAATCACTTGTTCTCTAAATCAGGACTAGTATGAACGGCACTACGAGGGTTGTACTGTCTCCTTTTTCCAATTAGTGAACTTAATCTTTCCGTGAAGAAGCGGGAATAAACTTATAAGACGAGAAGACCCTATGGAGCTTTAAACAATCTTACATTTGCTATATCTTAATGTTGAACCACTAGACCCTGCATAATGACTAGAAGTTTTAGGTTGGGGTGACCGCGGAGTAAAACTCATCCTCCACAATGAAAGAATTTATCCTTAACTAAGATATACTCTATGTATCAATTTACTGACATCCATTGACCCAATATATTTGATCAACGAACCAAGTTACCCTAGGGATAACAGCGCAATCCATTTCAAGAGCCCCTATCGCCAAATGGGTTTACGACCTCGATGTTGGATCAGGATATCCCAGTGGTGCAGCCGCTCCTTCGTAATAATTTTTTTTATAGTTATGCCAATTCTAATCGGTGGGTTTGGCAATTGATTAGTTCCCTTAATAATTGGGGCCCCTGATATASCCTTCCCCCGAATAAACAATATAAGCTTTTGACTCCTTCCTCCATCATTCCTTCTATTACTTGCCTCTGCCGGAATTGAAGCTGGAGCCGGGACCGGATGAACTGTCTACCCCCCTCTAGCTAGCAATCTTGCTCACGCAGGACCTTCTGTTGATTTAACTATCTTTTCCCTTCACTTAGCCGGTGTTTCCTCAATTCTTGGTGCAATTAACTTCATTACTACAACTCTAAATATAAAAGCACCTTCTATAACTCAATACCAAACACCTTTATTTGTATGATCAGTTTTAATCACCGCAGTTTTACTCCTTCTTTCTTTACCTGTTC</value></qualifier></qualifiers></annotation></sequenceAnnotations><charSequence gapSuffixLength="1">GATTACTTGCCAAGCGCTTAAAACCCAAAGGACTTGACG-GTACCCTATATCCATCTAGAGGAGCCTGTCCTATAATCGATAACCCACGTTTAACCTCACCACTTCTAGTTATTCAACTTGTATACCTCCGTCGTCAGCTTACCCCGTGAGCGCCTAATAGTGAGCACAATGTCT-TACATCAATACGTCAGGTCAAGGTGCAGTAAATGAAGCGGGAAGAGATGGGCTACACTTTCTATCTTAGAACACACGGAAAACT-ATCATGAAACCTAGTTTGAAGGCGGATTTAGTAGTAAAAAGAGATCATCATACTCATTTTAAATTGGCACTGGGGTGTGTACACACCGCCCGTCACCCTCTTCAAGCATTTTTCT</charSequence></gappedSequence><referencedDocumentRevisionNumberThatStoredSequenceIsCopiedFrom>-1</referencedDocumentRevisionNumberThatStoredSequenceIsCopiedFrom></sequence><sequence><gappedSequence charSequenceRevision="1" annotationsRevision="1" charSequenceValidated="true" validatedCharSequenceGapCount="4" type="DefaultNucleotideSequence"><name>A._sp._3_UFPA_AA_580</name><description>A._sp._3_UFPA_AA_580</description><sequenceAnnotations><annotation><description>TATAACACACAGAAGAGGCAAGTCGTAACATGGTTCAACGGCCGCGGTATCCTAACCGTGCGAAGGTAGCGTAATCACTTGTTCTCTAAATCAGGACTAGTATGAACGGCACTACGAGGGTTGTACTGTCTCCTTTTTCCAATTAGTGAACTTAATCTTTCCGTGAAGAAGCGGGAATAAACTTATAAGACGAGAAGACCCTATGGAGCTTTAAACAATCTTACATTTGCTATATCTTAATGTTGAACCACTAGACCCTGCATAATGACTAGAAGTTTTAGGTTGGGGTGACCGCGGAGTAAAACTCATCCTCCACAATGAAAGAATTTATCCTTAACTAAGATATACTCTATGTATCAATTTACTGACATCCATTGACCCAATATATTTGATCAACGAACCAAGTTACCCTAGGGATAACAGCGCAATCCATTTCAAGAGCCCCTATCGCCAAATGGGTTTACGACCTCGATGTTGGATCAGGATATCCCAGTGGTGCAGCCGCTCCTTCGTAATAATTTTTTTTATAGTTATGCCAATTCTAATCGGTGGGTTTGGCAATTGATTAGTTCCCTTAATAATTGGGGCCCCTGATATASCCTTCCCCCGAATAAACAATATAAGCTTTTGACTCCTTCCTCCATCATTCCTTCTATTACTTGCCTCTGCCGGAATTGAAGCTGGAGCCGGGACCGGATGAACTGTCTACCCCCCTCTAGCTAGCAATCTTGCTCACGCAGGACCTTCTGTTGATTTAACTATCTTTTCCCTTCACTTAGCCGGTGTTTCCTCAATTCTTGGTGCAATTAACTTCATTACTACAACTCTAAATATAAAAGCACCTTCTATAACTCAATACCAAACACCTTTATTTGTATGATCAGTTTTAATCACCGCAGTTTTACTCCTTCTTTCTTTACCTGTTC</description><type>Editing History Deletion</type><intervals><interval><minimumIndex>377</minimumIndex><maximumIndex>376</maximumIndex><direction>none</direction></interval></intervals><qualifiers><qualifier><name>Original Bases</name><value>TATAACACACAGAAGAGGCAAGTCGTAACATGGTTCAACGGCCGCGGTATCCTAACCGTGCGAAGGTAGCGTAATCACTTGTTCTCTAAATCAGGACTAGTATGAACGGCACTACGAGGGTTGTACTGTCTCCTTTTTCCAATTAGTGAACTTAATCTTTCCGTGAAGAAGCGGGAATAAACTTATAAGACGAGAAGACCCTATGGAGCTTTAAACAATCTTACATTTGCTATATCTTAATGTTGAACCACTAGACCCTGCATAATGACTAGAAGTTTTAGGTTGGGGTGACCGCGGAGTAAAACTCATCCTCCACAATGAAAGAATTTATCCTTAACTAAGATATACTCTATGTATCAATTTACTGACATCCATTGACCCAATATATTTGATCAACGAACCAAGTTACCCTAGGGATAACAGCGCAATCCATTTCAAGAGCCCCTATCGCCAAATGGGTTTACGACCTCGATGTTGGATCAGGATATCCCAGTGGTGCAGCCGCTCCTTCGTAATAATTTTTTTTATAGTTATGCCAATTCTAATCGGTGGGTTTGGCAATTGATTAGTTCCCTTAATAATTGGGGCCCCTGATATASCCTTCCCCCGAATAAACAATATAAGCTTTTGACTCCTTCCTCCATCATTCCTTCTATTACTTGCCTCTGCCGGAATTGAAGCTGGAGCCGGGACCGGATGAACTGTCTACCCCCCTCTAGCTAGCAATCTTGCTCACGCAGGACCTTCTGTTGATTTAACTATCTTTTCCCTTCACTTAGCCGGTGTTTCCTCAATTCTTGGTGCAATTAACTTCATTACTACAACTCTAAATATAAAAGCACCTTCTATAACTCAATACCAAACACCTTTATTTGTATGATCAGTTTTAATCACCGCAGTTTTACTCCTTCTTTCTTTACCTGTTC</value></qualifier></qualifiers></annotation></sequenceAnnotations><charSequence gapSuffixLength="1">GATTACTTGCCAAGCGCTTAAAACCCAAAGGACTTGACG-GTACCCTATATCCATCTAGAGGAGCCTGTCCTATAATCGATAACCCACGTTTAACCTCACCACTTCTAGTTATTCAACTTGTATACCTCCGTCGTCAGCTTACCCCGTGAGCGCCTAATAGTGAGCACAATGTCT-TACATCAATACGTCAGGTCAAGGTGCAGTAAATGAAGCGGGAAGAGATGGGCTACACTTTCTATCTTAGAACACACGGAAAACT-ATCATGAAACCTAGTTTGAAGGCGGATTTAGTAGTAAAAAGAGATCATCATACTCATTTTAAATTGGCACTGGGGTGTGTACACACCGCCCGTCACCCTCTTCAAGCATTTTTCT</charSequence></gappedSequence><referencedDocumentRevisionNumberThatStoredSequenceIsCopiedFrom>-1</referencedDocumentRevisionNumberThatStoredSequenceIsCopiedFrom></sequence><sequence><gappedSequence charSequenceRevision="1" annotationsRevision="1" charSequenceValidated="true" validatedCharSequenceGapCount="4" type="DefaultNucleotideSequence"><name>A._sp._3_UFPA_AA_585</name><description>A._sp._3_UFPA_AA_585</description><sequenceAnnotations><annotation><description>TATAACACACAGAAGAGGCAAGTCGTAACATGGTTCAACGGCCGCGGTATCCTAACCGTGCGAAGGTAGCGTAATCACTTGTTCTCTAAATCAGGACTAGTATGAACGGCACTACGAGGGTTGTACTGTCTCCTTTTTCCAATTAGTGAACTTAATCTTTCCGTGAAGAAGCGGGAATAAACTTATAAGACGAGAAGACCCTATGGAGCTTTAAACAATCTTACATTTGCTATATCTTAATGTTGAACCACTAGACCCTGCATAATGACTAGAAGTTTTAGGTTGGGGTGACCGCGGAGTAAAACTCATCCTCCACAATGAAAGAATTTATCCTTAACTAAGATATACTCTATGTATCAATTTACTGACATCCATTGACCCAATATATTTGATCAACGAACCAAGTTACCCTAGGGATAACAGCGCAATCCATTTCAAGAGCCCCTATCGCCAAATGGGTTTACGACCTCGATGTTGGATCAGGATATCCCAGTGGTGCAGCCGCTCCTTCGTAATAATTTTTTTTATAGTTATGCCAATTCTAATCGGTGGGTTTGGCAATTGATTAGTTCCCTTAATAATTGGGGCCCCTGATATASCCTTCCCCCGAATAAACAATATAAGCTTTTGACTCCTTCCTCCATCATTCCTTCTATTACTTGCCTCTGCCGGAATTGAAGCTGGAGCCGGGACCGGATGAACTGTCTACCCCCCTCTAGCTAGCAATCTTGCTCACGCAGGACCTTCTGTTGATTTAACTATCTTTTCCCTTCACTTAGCCGGTGTTTCCTCAATTCTTGGTGCAATTAACTTCATTACTACAACTCTAAATATAAAAGCACCTTCTATAACTCAATACCAAACACCTTTATTTGTATGATCAGTTTTAATCACCGCAGTTTTACTCCTTCTTTCTTTACCTGTTC</description><type>Editing History Deletion</type><intervals><interval><minimumIndex>377</minimumIndex><maximumIndex>376</maximumIndex><direction>none</direction></interval></intervals><qualifiers><qualifier><name>Original Bases</name><value>TATAACACACAGAAGAGGCAAGTCGTAACATGGTTCAACGGCCGCGGTATCCTAACCGTGCGAAGGTAGCGTAATCACTTGTTCTCTAAATCAGGACTAGTATGAACGGCACTACGAGGGTTGTACTGTCTCCTTTTTCCAATTAGTGAACTTAATCTTTCCGTGAAGAAGCGGGAATAAACTTATAAGACGAGAAGACCCTATGGAGCTTTAAACAATCTTACATTTGCTATATCTTAATGTTGAACCACTAGACCCTGCATAATGACTAGAAGTTTTAGGTTGGGGTGACCGCGGAGTAAAACTCATCCTCCACAATGAAAGAATTTATCCTTAACTAAGATATACTCTATGTATCAATTTACTGACATCCATTGACCCAATATATTTGATCAACGAACCAAGTTACCCTAGGGATAACAGCGCAATCCATTTCAAGAGCCCCTATCGCCAAATGGGTTTACGACCTCGATGTTGGATCAGGATATCCCAGTGGTGCAGCCGCTCCTTCGTAATAATTTTTTTTATAGTTATGCCAATTCTAATCGGTGGGTTTGGCAATTGATTAGTTCCCTTAATAATTGGGGCCCCTGATATASCCTTCCCCCGAATAAACAATATAAGCTTTTGACTCCTTCCTCCATCATTCCTTCTATTACTTGCCTCTGCCGGAATTGAAGCTGGAGCCGGGACCGGATGAACTGTCTACCCCCCTCTAGCTAGCAATCTTGCTCACGCAGGACCTTCTGTTGATTTAACTATCTTTTCCCTTCACTTAGCCGGTGTTTCCTCAATTCTTGGTGCAATTAACTTCATTACTACAACTCTAAATATAAAAGCACCTTCTATAACTCAATACCAAACACCTTTATTTGTATGATCAGTTTTAATCACCGCAGTTTTACTCCTTCTTTCTTTACCTGTTC</value></qualifier></qualifiers></annotation></sequenceAnnotations><charSequence gapSuffixLength="1">GATTACTTGCCAAGCGCTTAAAACCCAAAGGACTTGACG-GTACCCTATATCCATCTAGAGGAGCCTGTCCTATAATCGATAACCCACGTTTAACCTCACCACTTCTAGTTATTCAACTTGTATACCTCCGTCGTCAGCTTACCCCGTGAGCGCCTAATAGTGAGCACAATGTCT-TACATCAATACGTCAGGTCAAGGTGCAGTAAATGAAGCGGGAAGAGATGGGCTACACTTTCTATCTTAGAACACACGGAAAACT-ATCATGAAACCTAGTTTGAAGGCGGATTTAGTAGTAAAAAGAGATCATCATACTCATTTTAAATTGGCACTGGGGTGTGTACACACCGCCCGTCACCCTCTTCAAGCATTTTTCT</charSequence></gappedSequence><referencedDocumentRevisionNumberThatStoredSequenceIsCopiedFrom>-1</referencedDocumentRevisionNumberThatStoredSequenceIsCopiedFrom></sequence><sequence><gappedSequence charSequenceRevision="1" annotationsRevision="1" charSequenceValidated="true" validatedCharSequenceGapCount="4" type="DefaultNucleotideSequence"><name>A._sp._3_UFPA_AA_586</name><description>A._sp._3_UFPA_AA_586</description><sequenceAnnotations><annotation><description>TATAACACACAGAAGAGGCAAGTCGTAACATGGTTCAACGGCCGCGGTATCCTAACCGTGCGAAGGTAGCGTAATCACTTGTTCTCTAAATCAGGACTAGTATGAACGGCACTACGAGGGTTGTACTGTCTCCTTTTTCCAATTAGTGAACTTAATCTTTCCGTGAAGAAGCGGGAATAAACTTATAAGACGAGAAGACCCTATGGAGCTTTAAACAATCTTACATTTGCTATATCTTAATGTTGAACCACTAGACCCTGCATAATGACTAGAAGTTTTAGGTTGGGGTGACCGCGGAGTAAAACTCATCCTCCACAATGAAAGAATTTATCCTTAACTAAGATATACTCTATGTATCAATTTACTGACATCCATTGACCCAATATATTTGATCAACGAACCAAGTTACCCTAGGGATAACAGCGCAATCCATTTCAAGAGCCCCTATCGCCAAATGGGTTTACGACCTCGATGTTGGATCAGGATATCCCAGTGGTGCAGCCGCTCCTTCGTAATAATTTTTTTTATAGTTATGCCAATTCTAATCGGTGGGTTTGGCAATTGATTAGTTCCCTTAATAATTGGGGCCCCTGATATASCCTTCCCCCGAATAAACAATATAAGCTTTTGACTCCTTCCTCCATCATTCCTTCTATTACTTGCCTCTGCCGGAATTGAAGCTGGAGCCGGGACCGGATGAACTGTCTACCCCCCTCTAGCTAGCAATCTTGCTCACGCAGGACCTTCTGTTGATTTAACTATCTTTTCCCTTCACTTAGCCGGTGTTTCCTCAATTCTTGGTGCAATTAACTTCATTACTACAACTCTAAATATAAAAGCACCTTCTATAACTCAATACCAAACACCTTTATTTGTATGATCAGTTTTAATCACCGCAGTTTTACTCCTTCTTTCTTTACCTGTTC</description><type>Editing History Deletion</type><intervals><interval><minimumIndex>377</minimumIndex><maximumIndex>376</maximumIndex><direction>none</direction></interval></intervals><qualifiers><qualifier><name>Original Bases</name><value>TATAACACACAGAAGAGGCAAGTCGTAACATGGTTCAACGGCCGCGGTATCCTAACCGTGCGAAGGTAGCGTAATCACTTGTTCTCTAAATCAGGACTAGTATGAACGGCACTACGAGGGTTGTACTGTCTCCTTTTTCCAATTAGTGAACTTAATCTTTCCGTGAAGAAGCGGGAATAAACTTATAAGACGAGAAGACCCTATGGAGCTTTAAACAATCTTACATTTGCTATATCTTAATGTTGAACCACTAGACCCTGCATAATGACTAGAAGTTTTAGGTTGGGGTGACCGCGGAGTAAAACTCATCCTCCACAATGAAAGAATTTATCCTTAACTAAGATATACTCTATGTATCAATTTACTGACATCCATTGACCCAATATATTTGATCAACGAACCAAGTTACCCTAGGGATAACAGCGCAATCCATTTCAAGAGCCCCTATCGCCAAATGGGTTTACGACCTCGATGTTGGATCAGGATATCCCAGTGGTGCAGCCGCTCCTTCGTAATAATTTTTTTTATAGTTATGCCAATTCTAATCGGTGGGTTTGGCAATTGATTAGTTCCCTTAATAATTGGGGCCCCTGATATASCCTTCCCCCGAATAAACAATATAAGCTTTTGACTCCTTCCTCCATCATTCCTTCTATTACTTGCCTCTGCCGGAATTGAAGCTGGAGCCGGGACCGGATGAACTGTCTACCCCCCTCTAGCTAGCAATCTTGCTCACGCAGGACCTTCTGTTGATTTAACTATCTTTTCCCTTCACTTAGCCGGTGTTTCCTCAATTCTTGGTGCAATTAACTTCATTACTACAACTCTAAATATAAAAGCACCTTCTATAACTCAATACCAAACACCTTTATTTGTATGATCAGTTTTAATCACCGCAGTTTTACTCCTTCTTTCTTTACCTGTTC</value></qualifier></qualifiers></annotation></sequenceAnnotations><charSequence gapSuffixLength="1">GATTACTTGCCAAGCGCTTAAAACCCAAAGGACTTGACG-GTACCCTATATCCATCTAGAGGAGCCTGTCCTATAATCGATAACCCACGTTTAACCTCACCACTTCTAGTTATTCAACTTGTATACCTCCGTCGTCAGCTTACCCCGTGAGCGCCTAATAGTGAGCACAATGTCT-TACATCAATACGTCAGGTCAAGGTGCAGTAAATGAAGCGGGAAGAGATGGGCTACACTTTCTATCTTAGAACACACGGAAAACT-ATCATGAAACCTAGTTTGAAGGCGGATTTAGTAGTAAAAAGAGATCATCATACTCATTTTAAATTGGCACTGGGGTGTGTACACACCGCCCGTCACCCTCTTCAAGCATTTTTCT</charSequence></gappedSequence><referencedDocumentRevisionNumberThatStoredSequenceIsCopiedFrom>-1</referencedDocumentRevisionNumberThatStoredSequenceIsCopiedFrom></sequence><sequence><gappedSequence charSequenceRevision="1" annotationsRevision="1" charSequenceValidated="true" validatedCharSequenceGapCount="4" type="DefaultNucleotideSequence"><name>A._sp._3_UFPA_AA_564</name><description>A._sp._3_UFPA_AA_564</description><sequenceAnnotations><annotation><description>TATAACACACAGAAGAGGCAAGTCGTAACATGGTTCAACGGCCGCGGTATCCTAACCGTGCGAAGGTAGCGTAATCACTTGTTCTCTAAATCAGGACTAGTATGAACGGCACTACGAGGGTTGTACTGTCTCCTTTTTCCAATTAGTGAACTTAATCTTTCCGTGAAGAAGCGGGAATAAACTTATAAGACGAGAAGACCCTATGGAGCTTTAAACAATCTTACATTTGCTATATCTTAATGTTGAACCACTAGACCCTGCATAATGACTAGAAGTTTTAGGTTGGGGTGACCGCGGAGTAAAACTCATCCTCCACAATGGAAGAATTTATCCTTAACTAAGATATACTCTATGTATCAATTTACTGACATCCATTGACCCAATATATTTGATCAACGAACCAAGTTACCCTAGGGATAACAGCGCAATCCATTTCAAGAGCCCCTATCGCCAAATGGGTTTACGACCTCGATGTTGGATCAGGATATCCCAGTGGTGCAGCCGCTCCTTCGTAATAATTTTTTTTATAGTTATGCCAATTCTAATCGGTGGGTTTGGCAATTGATTAGTTCCCTTAATAATTGGGGCCCCTGATATASCCTTCCCCCGAATAAACAATATAAGCTTTTGACTCCTTCCTCCATCATTCCTTCTATTACTTGCCTCTGCCGGAATTGAAGCTGGAGCCGGGACCGGATGAACTGTCTACCCCCCTCTAGCTAGCAATCTTGCTCACGCAGGACCTTCTGTTGATTTAACTATCTTTTCCCTTCACTTAGCCGGTGTTTCCTCAATTCTTGGTGCAATTAACTTCATTACTACAACTCTAAATATAAAAGCACCTTCTATAACTCAATACCAAACACCTTTATTTGTATGATCAGTTTTAATCACCGCAGTTTTACTCCTTCTTTCTTTACCTGTTC</description><type>Editing History Deletion</type><intervals><interval><minimumIndex>377</minimumIndex><maximumIndex>376</maximumIndex><direction>none</direction></interval></intervals><qualifiers><qualifier><name>Original Bases</name><value>TATAACACACAGAAGAGGCAAGTCGTAACATGGTTCAACGGCCGCGGTATCCTAACCGTGCGAAGGTAGCGTAATCACTTGTTCTCTAAATCAGGACTAGTATGAACGGCACTACGAGGGTTGTACTGTCTCCTTTTTCCAATTAGTGAACTTAATCTTTCCGTGAAGAAGCGGGAATAAACTTATAAGACGAGAAGACCCTATGGAGCTTTAAACAATCTTACATTTGCTATATCTTAATGTTGAACCACTAGACCCTGCATAATGACTAGAAGTTTTAGGTTGGGGTGACCGCGGAGTAAAACTCATCCTCCACAATGGAAGAATTTATCCTTAACTAAGATATACTCTATGTATCAATTTACTGACATCCATTGACCCAATATATTTGATCAACGAACCAAGTTACCCTAGGGATAACAGCGCAATCCATTTCAAGAGCCCCTATCGCCAAATGGGTTTACGACCTCGATGTTGGATCAGGATATCCCAGTGGTGCAGCCGCTCCTTCGTAATAATTTTTTTTATAGTTATGCCAATTCTAATCGGTGGGTTTGGCAATTGATTAGTTCCCTTAATAATTGGGGCCCCTGATATASCCTTCCCCCGAATAAACAATATAAGCTTTTGACTCCTTCCTCCATCATTCCTTCTATTACTTGCCTCTGCCGGAATTGAAGCTGGAGCCGGGACCGGATGAACTGTCTACCCCCCTCTAGCTAGCAATCTTGCTCACGCAGGACCTTCTGTTGATTTAACTATCTTTTCCCTTCACTTAGCCGGTGTTTCCTCAATTCTTGGTGCAATTAACTTCATTACTACAACTCTAAATATAAAAGCACCTTCTATAACTCAATACCAAACACCTTTATTTGTATGATCAGTTTTAATCACCGCAGTTTTACTCCTTCTTTCTTTACCTGTTC</value></qualifier></qualifiers></annotation></sequenceAnnotations><charSequence gapSuffixLength="1">GATTACTTGCCAAGCGCTTAAAACCCAAAGGACTTGACG-GTACCCTATATCCATCTAGAGGAGCCTGTCCTATAATCGATAACCCACGTTTAACCTCACCACTTCTAGTTATTCAACTTGTATACCTCCGTCGTCAGCTTACCCCGTGAGCGCCTAATAGTGAGCACAATGTCT-TACATCAATACGTCAGGTCAAGGTGCAGTAAATGAAGCGGGAAGAGATGGGCTACACTTTCTATCTTAGAACACACGGAAAACT-ATCATGAAACCTAGTTTGAAGGCGGATTTAGTAGTAAAAAGAGATCATCATACTCATTTTAAATTGGCACTGGGGTGTGTACACACCGCCCGTCACCCTCTTCAAGCATTTTTCT</charSequence></gappedSequence><referencedDocumentRevisionNumberThatStoredSequenceIsCopiedFrom>-1</referencedDocumentRevisionNumberThatStoredSequenceIsCopiedFrom></sequence><sequence><gappedSequence charSequenceRevision="1" annotationsRevision="1" charSequenceValidated="true" validatedCharSequenceGapCount="4" type="DefaultNucleotideSequence"><name>A._sp._3_UFPA_AA_568</name><description>A._sp._3_UFPA_AA_568</description><sequenceAnnotations><annotation><description>TATAACACACAGAAGAGGCAAGTCGTAACATGGTTCAACGGCCGCGGTATCCTAACCGTGCGAAGGTAGCGTAATCACTTGTTCTCTAAATCAGGACTAGTATGAACGGCACTACGAGGGTTGTACTGTCTCCTTTTTCCAATTAGTGAACTTAATCTTTCCGTGAAGAAGCGGGAATAAACTTATAAGACGAGAAGACCCTATGGAGCTTTAAACAATCTTACATTTGCTATATCTTAATGTTGAACCACTAGACCCTGCATAATGACTAGAAGTTTTAGGTTGGGGTGACCGCGGAGTAAAACTCATCCTCCACAATGGAAGAATTTATCCTTAACTAAGATATACTCTATGTATCAATTTACTGACATCCATTGACCCAATATATTTGATCAACGAACCAAGTTACCCTAGGGATAACAGCGCAATCCATTTCAAGAGCCCCTATCGCCAAATGGGTTTACGACCTCGATGTTGGATCAGGATATCCCAGTGGTGCAGCCGCTCCTTCGTAATAATTTTTTTTATAGTTATGCCAATTCTAATCGGTGGGTTTGGCAATTGATTAGTTCCCTTAATAATTGGGGCCCCTGATATASCCTTCCCCCGAATAAACAATATAAGCTTTTGACTCCTTCCTCCATCATTCCTTCTATTACTTGCCTCTGCCGGAATTGAAGCTGGAGCCGGGACCGGATGAACTGTCTACCCCCCTCTAGCTAGCAATCTTGCTCACGCAGGACCTTCTGTTGATTTAACTATCTTTTCCCTTCACTTAGCCGGTGTTTCCTCAATTCTTGGTGCAATTAACTTCATTACTACAACTCTAAATATAAAAGCACCTTCTATAACTCAATACCAAACACCTTTATTTGTATGATCAGTTTTAATCACCGCAGTTTTACTCCTTCTTTCTTTACCTGTTC</description><type>Editing History Deletion</type><intervals><interval><minimumIndex>377</minimumIndex><maximumIndex>376</maximumIndex><direction>none</direction></interval></intervals><qualifiers><qualifier><name>Original Bases</name><value>TATAACACACAGAAGAGGCAAGTCGTAACATGGTTCAACGGCCGCGGTATCCTAACCGTGCGAAGGTAGCGTAATCACTTGTTCTCTAAATCAGGACTAGTATGAACGGCACTACGAGGGTTGTACTGTCTCCTTTTTCCAATTAGTGAACTTAATCTTTCCGTGAAGAAGCGGGAATAAACTTATAAGACGAGAAGACCCTATGGAGCTTTAAACAATCTTACATTTGCTATATCTTAATGTTGAACCACTAGACCCTGCATAATGACTAGAAGTTTTAGGTTGGGGTGACCGCGGAGTAAAACTCATCCTCCACAATGGAAGAATTTATCCTTAACTAAGATATACTCTATGTATCAATTTACTGACATCCATTGACCCAATATATTTGATCAACGAACCAAGTTACCCTAGGGATAACAGCGCAATCCATTTCAAGAGCCCCTATCGCCAAATGGGTTTACGACCTCGATGTTGGATCAGGATATCCCAGTGGTGCAGCCGCTCCTTCGTAATAATTTTTTTTATAGTTATGCCAATTCTAATCGGTGGGTTTGGCAATTGATTAGTTCCCTTAATAATTGGGGCCCCTGATATASCCTTCCCCCGAATAAACAATATAAGCTTTTGACTCCTTCCTCCATCATTCCTTCTATTACTTGCCTCTGCCGGAATTGAAGCTGGAGCCGGGACCGGATGAACTGTCTACCCCCCTCTAGCTAGCAATCTTGCTCACGCAGGACCTTCTGTTGATTTAACTATCTTTTCCCTTCACTTAGCCGGTGTTTCCTCAATTCTTGGTGCAATTAACTTCATTACTACAACTCTAAATATAAAAGCACCTTCTATAACTCAATACCAAACACCTTTATTTGTATGATCAGTTTTAATCACCGCAGTTTTACTCCTTCTTTCTTTACCTGTTC</value></qualifier></qualifiers></annotation></sequenceAnnotations><charSequence gapSuffixLength="1">GATTACTTGCCAAGCGCTTAAAACCCAAAGGACTTGACG-GTACCCTATATCCATCTAGAGGAGCCTGTCCTATAATCGATAACCCACGTTTAACCTCACCACTTCTAGTTATTCAACTTGTATACCTCCGTCGTCAGCTTACCCCGTGAGCGCCTAATAGTGAGCACAATGTCT-TACATCAATACGTCAGGTCAAGGTGCAGTAAATGAAGCGGGAAGAGATGGGCTACACTTTCTATCTTAGAACACACGGAAAACT-ATCATGAAACCTAGTTTGAAGGCGGATTTAGTAGTAAAAAGAGATCATCATACTCATTTTAAATTGGCACTGGGGTGTGTACACACCGCCCGTCACCCTCTTCAAGCATTTTTCT</charSequence></gappedSequence><referencedDocumentRevisionNumberThatStoredSequenceIsCopiedFrom>-1</referencedDocumentRevisionNumberThatStoredSequenceIsCopiedFrom></sequence><sequence><gappedSequence charSequenceRevision="1" annotationsRevision="1" charSequenceValidated="true" validatedCharSequenceGapCount="4" type="DefaultNucleotideSequence"><name>A._sp._3_UFPA_AA_599</name><description>A._sp._3_UFPA_AA_599</description><sequenceAnnotations><annotation><description>CATAACACACAGAAGAGGCAAGTCGTAACATGGTTCAACGGCCGCGGTATCCTAACCGTGCGAAGGTAGCGTAATCACTTGTTCTCTAAATCAGGACTAGTATGAACGGCACTACGAGGGTTGTACTGTCTCCTTTTTCCAATTAGTGAACTTAATCTTTCCGTGAAGAAGCGGGAATAAACTTATAAGACGAGAAGACCCTATGGAGCTTTAAACAATCTTACATTTGCTATATCTTAATGTTGAACCACTAGACCCTGCATAATGACTAGAAGTTTTAGGTTGGGGTGACCGCGGAGTAAAACTCATCCTCCACAATGAAAGAATTTATCCTTAACTAAGATATACTCTATGTATCAATTTACTGACATCCATTGACCCAATATATTTGATCAACGAACCAAGTTACCCTAGGGATAACAGCGCAATCCATTTCAAGAGCCCCTATCGCCAAATGGGTTTACGACCTCGATGTTGGATCAGGATATCCCAGTGGTGCAGCCGCTCCTTCGTAATAATTTTTTTTATAGTTATGCCAATTCTAATCGGTGGGTTTGGCAATTGATTAGTTCCCTTAATAATTGGGGCCCCTGATATASCCTTCCCCCGAATAAACAATATAAGCTTTTGACTCCTTCCTCCATCATTCCTTCTATTACTTGCCTCTGCCGGAATTGAAGCTGGAGCCGGGACCGGATGAACTGTCTACCCCCCTCTAGCTAGCAATCTTGCTCACGCAGGACCTTCTGTTGATTTAACTATCTTTTCCCTTCACTTAGCCGGTGTTTCCTCAATTCTTGGTGCAATTAACTTCATTACTACAACTCTAAATATAAAAGCACCTTCTATAACTCAATACCAAACACCTTTATTTGTATGATCAGTTTTAATCACCGCAGTTTTACTCCTTCTTTCTTTACCTGTTC</description><type>Editing History Deletion</type><intervals><interval><minimumIndex>377</minimumIndex><maximumIndex>376</maximumIndex><direction>none</direction></interval></intervals><qualifiers><qualifier><name>Original Bases</name><value>CATAACACACAGAAGAGGCAAGTCGTAACATGGTTCAACGGCCGCGGTATCCTAACCGTGCGAAGGTAGCGTAATCACTTGTTCTCTAAATCAGGACTAGTATGAACGGCACTACGAGGGTTGTACTGTCTCCTTTTTCCAATTAGTGAACTTAATCTTTCCGTGAAGAAGCGGGAATAAACTTATAAGACGAGAAGACCCTATGGAGCTTTAAACAATCTTACATTTGCTATATCTTAATGTTGAACCACTAGACCCTGCATAATGACTAGAAGTTTTAGGTTGGGGTGACCGCGGAGTAAAACTCATCCTCCACAATGAAAGAATTTATCCTTAACTAAGATATACTCTATGTATCAATTTACTGACATCCATTGACCCAATATATTTGATCAACGAACCAAGTTACCCTAGGGATAACAGCGCAATCCATTTCAAGAGCCCCTATCGCCAAATGGGTTTACGACCTCGATGTTGGATCAGGATATCCCAGTGGTGCAGCCGCTCCTTCGTAATAATTTTTTTTATAGTTATGCCAATTCTAATCGGTGGGTTTGGCAATTGATTAGTTCCCTTAATAATTGGGGCCCCTGATATASCCTTCCCCCGAATAAACAATATAAGCTTTTGACTCCTTCCTCCATCATTCCTTCTATTACTTGCCTCTGCCGGAATTGAAGCTGGAGCCGGGACCGGATGAACTGTCTACCCCCCTCTAGCTAGCAATCTTGCTCACGCAGGACCTTCTGTTGATTTAACTATCTTTTCCCTTCACTTAGCCGGTGTTTCCTCAATTCTTGGTGCAATTAACTTCATTACTACAACTCTAAATATAAAAGCACCTTCTATAACTCAATACCAAACACCTTTATTTGTATGATCAGTTTTAATCACCGCAGTTTTACTCCTTCTTTCTTTACCTGTTC</value></qualifier></qualifiers></annotation></sequenceAnnotations><charSequence gapSuffixLength="1">GATTACTTGCCAAGCGCTTAAAACCCAAAGGACTTGACG-GTACCCTATATCCATCTAGAGGAGCCTGTCCTATAATCGATAACCCACGTTTAACCTCACCACTTCTAGTTATTCAACTTGTATACCTCCGTCGTCAGCTTACCCCGTGAGCGCCTAATAGTGAGCACAATGTCT-TACATCAATACGTCAGGTCAAGGTGCAGTAAATGAAGCGGGAAGAGATGGGCTACACTTTCTATCTTAGAACACACGGAAAACT-ATCATGAAACCTAGTTTGAAGGCGGATTTAGTAGTAAAAAGAGATCATCATACTCATTTTAAATTGGCACTGGGGTGTGTACACACCGCCCGTCACCCTCTTCAAGCATTTTTCT</charSequence></gappedSequence><referencedDocumentRevisionNumberThatStoredSequenceIsCopiedFrom>-1</referencedDocumentRevisionNumberThatStoredSequenceIsCopiedFrom></sequence><sequence><gappedSequence charSequenceRevision="1" annotationsRevision="1" charSequenceValidated="true" validatedCharSequenceGapCount="4" type="DefaultNucleotideSequence"><name>A._aff._minuta_sp._1_INPA_H_35499</name><description>A._aff._minuta_sp._1_INPA_H_35499</description><sequenceAnnotations><annotation><description>TCCCCCATAAAGAAGAGGCAAGTCGAAACATGGTTCAACGGCCGCGGTATCCTAACCGTGCGAAGGTAGCGTAATCACTTGTTCTCTAAATCAGGACTAGTATGAACGGCACCACGAGGGTTATACTGTCTCCTTTTTCCAATTAGTGAACTTAATCTTCCCGTGAAGAAGCCGGAATAATCCTATAAGACGAGAAGACCCTTTGGAGCTTTAAACATCTTAGCACTTGCATTATCTTTATTTTGAATATTATATACCCCGCATGATGACTATAAGTTTTAGGTTGGGGTGACCGCGGAGTAAAATAAACCCTCCACACTGTAAGAATTTAATCTTAACTAAGAGCCACTCTAAGTATCAGTATACTGACATCTATTGACCCAATATACTTGATCAACGAACCAAGTTACCCTAGGGATAACAGCGCAATCCATTTCAAGAGCCCCTATCGCCAAATGGGTTTACGACCTCGATGTTGGATCAGGATCTCCCAGTGGTGCAGCCGCTCATTTGTAATGATTTTTTTTATAGTTATGCCTATTTTAATCGGCGGATTTGGAAATTGACTAGTTCCCTTAATGATCGGGGCCCCAGATATAGCCTTCCCCCGAATAAACAATATAAGCTTTTGACTCCTTCCACCCTCGTTTCTCCTCTTACTTGCTTCCGCAGGCATTGAGGCCGGAGCTGGCACAGGATGAACGGTTTATCCCCCCTTAGCTGGCAACATTGCTCACGCAGGACCCTCTGTTGATTTAACCATCTTCTCTCTGCATCTAGCCGGTGTTTCTTCAATTCTTGGCGCAATCATTTTTATTACCACCACCCTGAACATAAAACCCCCCTCAGTAACGCAATATCAAACTCCATTATTTGTTTGATCCGTGTTAATCACCGCAGTCCTACTTCTCCTTTCTCTACCGGTAT</description><type>Editing History Deletion</type><intervals><interval><minimumIndex>377</minimumIndex><maximumIndex>376</maximumIndex><direction>none</direction></interval></intervals><qualifiers><qualifier><name>Original Bases</name><value>TCCCCCATAAAGAAGAGGCAAGTCGAAACATGGTTCAACGGCCGCGGTATCCTAACCGTGCGAAGGTAGCGTAATCACTTGTTCTCTAAATCAGGACTAGTATGAACGGCACCACGAGGGTTATACTGTCTCCTTTTTCCAATTAGTGAACTTAATCTTCCCGTGAAGAAGCCGGAATAATCCTATAAGACGAGAAGACCCTTTGGAGCTTTAAACATCTTAGCACTTGCATTATCTTTATTTTGAATATTATATACCCCGCATGATGACTATAAGTTTTAGGTTGGGGTGACCGCGGAGTAAAATAAACCCTCCACACTGTAAGAATTTAATCTTAACTAAGAGCCACTCTAAGTATCAGTATACTGACATCTATTGACCCAATATACTTGATCAACGAACCAAGTTACCCTAGGGATAACAGCGCAATCCATTTCAAGAGCCCCTATCGCCAAATGGGTTTACGACCTCGATGTTGGATCAGGATCTCCCAGTGGTGCAGCCGCTCATTTGTAATGATTTTTTTTATAGTTATGCCTATTTTAATCGGCGGATTTGGAAATTGACTAGTTCCCTTAATGATCGGGGCCCCAGATATAGCCTTCCCCCGAATAAACAATATAAGCTTTTGACTCCTTCCACCCTCGTTTCTCCTCTTACTTGCTTCCGCAGGCATTGAGGCCGGAGCTGGCACAGGATGAACGGTTTATCCCCCCTTAGCTGGCAACATTGCTCACGCAGGACCCTCTGTTGATTTAACCATCTTCTCTCTGCATCTAGCCGGTGTTTCTTCAATTCTTGGCGCAATCATTTTTATTACCACCACCCTGAACATAAAACCCCCCTCAGTAACGCAATATCAAACTCCATTATTTGTTTGATCCGTGTTAATCACCGCAGTCCTACTTCTCCTTTCTCTACCGGTAT</value></qualifier></qualifiers></annotation></sequenceAnnotations><charSequence gapSuffixLength="1">GATTACTTGCCAAGCGCCTAAAACCCAAAGGACTTGACG-GTACCCTATATCCATCTAGAGGAGCCTGTCCTATAATCGATAACCCACGTTCAACCTCACCACTTCTAGTTTCTCAGCCTGTATACCTCCGTCGCCAGCTTACCTCGTGAGCGCCTCATAGTGAGCATAATGTCT-TCCAACAACACGTCAGGTCAAGGTGCAGCTAATGAAGCGGGAAAAGATGGGCTACACTTTCTATCTTAGAACACACGGAAAACT-ACTATGAAATCTAGTTTGAAGGCGGATTTAGCAGTAAAAAGAGACCATTACACTCATTTTAAATTGGCACTAGGGTGTGTACACACCGCCCGTCACCCTCTTCAAACAATTTATT</charSequence></gappedSequence><referencedDocumentRevisionNumberThatStoredSequenceIsCopiedFrom>-1</referencedDocumentRevisionNumberThatStoredSequenceIsCopiedFrom></sequence><sequence><gappedSequence charSequenceRevision="1" annotationsRevision="1" charSequenceValidated="true" validatedCharSequenceGapCount="4" type="DefaultNucleotideSequence"><name>A._aff._minuta_sp._1_INPA_H_35503</name><description>A._aff._minuta_sp._1_INPA_H_35503</description><sequenceAnnotations><annotation><description>TCCCCCATAAAGAAGAGGCAAGTCGAAACATGGTTCAACGGCCGCGGTATCCTAACCGTGCGAAGGTAGCGTAATCACTTGTTCTCTAAATCAGGACTAGTATGAACGGCACCACGAGGGTTATACTGTCTCCTTTTTCCAATTAGTGAACTTAATCTTCCCGTGAAGAAGCCGGAATAATCCTATAAGACGAGAAGACCCTTTGGAGCTTTAAACATCTTAGCACTTGCATTATCTTTATTTTGAATATTATATACCCCGCATGATGACTATAAGTTTTAGGTTGGGGTGACCGCGGAGTAAAATAAACCCTCCACACTGTAAGAATTTAATCTTAACTAAGAGCCACTCTAAGTATCAGTATACTGACATCTATTGACCCAATATACTTGATCAACGAACCAAGTTACCCTAGGGATAACAGCGCAATCCATTTCAAGAGCCCCTATCGCCAAATGGGTTTACGACCTCGATGTTGGATCAGGATCTCCCAGTGGTGCAGCCGCTCATTTGTAATGATTTTTTTTATAGTTATGCCTATTTTAATCGGCGGATTTGGAAATTGACTAGTTCCCTTAATGATCGGGGCCCCAGATATAGCCTTCCCCCGAATAAACAATATAAGCTTTTGACTCCTTCCACCCTCGTTTCTCCTCTTACTTGCTTCCGCAGGCATTGAGGCCGGAGCTGGCACAGGATGAACGGTTTATCCCCCCTTAGCTGGCAACATTGCTCACGCAGGACCCTCTGTTGATTTAACCATCTTCTCTCTGCATCTAGCCGGTGTTTCTTCAATTCTTGGCGCAATCATTTTTATTACCACCACCCTGAACATAAAACCCCCCTCAGTAACGCAATATCAAACTCCATTATTTGTTTGATCCGTGTTAATCACCGCAGTCCTACTTCTCCTTTCTCTACCGGTAT</description><type>Editing History Deletion</type><intervals><interval><minimumIndex>377</minimumIndex><maximumIndex>376</maximumIndex><direction>none</direction></interval></intervals><qualifiers><qualifier><name>Original Bases</name><value>TCCCCCATAAAGAAGAGGCAAGTCGAAACATGGTTCAACGGCCGCGGTATCCTAACCGTGCGAAGGTAGCGTAATCACTTGTTCTCTAAATCAGGACTAGTATGAACGGCACCACGAGGGTTATACTGTCTCCTTTTTCCAATTAGTGAACTTAATCTTCCCGTGAAGAAGCCGGAATAATCCTATAAGACGAGAAGACCCTTTGGAGCTTTAAACATCTTAGCACTTGCATTATCTTTATTTTGAATATTATATACCCCGCATGATGACTATAAGTTTTAGGTTGGGGTGACCGCGGAGTAAAATAAACCCTCCACACTGTAAGAATTTAATCTTAACTAAGAGCCACTCTAAGTATCAGTATACTGACATCTATTGACCCAATATACTTGATCAACGAACCAAGTTACCCTAGGGATAACAGCGCAATCCATTTCAAGAGCCCCTATCGCCAAATGGGTTTACGACCTCGATGTTGGATCAGGATCTCCCAGTGGTGCAGCCGCTCATTTGTAATGATTTTTTTTATAGTTATGCCTATTTTAATCGGCGGATTTGGAAATTGACTAGTTCCCTTAATGATCGGGGCCCCAGATATAGCCTTCCCCCGAATAAACAATATAAGCTTTTGACTCCTTCCACCCTCGTTTCTCCTCTTACTTGCTTCCGCAGGCATTGAGGCCGGAGCTGGCACAGGATGAACGGTTTATCCCCCCTTAGCTGGCAACATTGCTCACGCAGGACCCTCTGTTGATTTAACCATCTTCTCTCTGCATCTAGCCGGTGTTTCTTCAATTCTTGGCGCAATCATTTTTATTACCACCACCCTGAACATAAAACCCCCCTCAGTAACGCAATATCAAACTCCATTATTTGTTTGATCCGTGTTAATCACCGCAGTCCTACTTCTCCTTTCTCTACCGGTAT</value></qualifier></qualifiers></annotation></sequenceAnnotations><charSequence gapSuffixLength="1">GATTACTTGCCAAGCGCCTAAAACCCAAAGGACTTGACG-GTACCCTATATCCATCTAGAGGAGCCTGTCCTATAATCGATAACCCACGTTCAACCTCACCACTTCTAGTTTCTCAGCCTGTATACCTCCGTCGCCAGCTTACCTCGTGAGCGCCTCATAGTGAGCATAATGTCT-TCCAACAACACGTCAGGTCAAGGTGCAGCTAATGAAGCGGGAAAAGATGGGCTACACTTTCTATCTTAGAACACACGGAAAACT-ACTATGAAATCTAGTTTGAAGGCGGATTTAGCAGTAAAAAGAGACCATTACACTCATTTTAAATTGGCACTAGGGTGTGTACACACCGCCCGTCACCCTCTTCAAACAATTTATT</charSequence></gappedSequence><referencedDocumentRevisionNumberThatStoredSequenceIsCopiedFrom>-1</referencedDocumentRevisionNumberThatStoredSequenceIsCopiedFrom></sequence><sequence><gappedSequence charSequenceRevision="1" annotationsRevision="1" charSequenceValidated="true" validatedCharSequenceGapCount="4" type="DefaultNucleotideSequence"><name>A._aff._minuta_sp._1_INPA_H_35504</name><description>A._aff._minuta_sp._1_INPA_H_35504</description><sequenceAnnotations><annotation><description>TCCCCCATAAAGAAGAGGCAAGTCGAAACATGGTTCAACGGCCGCGGTATCCTAACCGTGCGAAGGTAGCGTAATCACTTGTTCTCTAAATCAGGACTAGTATGAACGGCACCACGAGGGTTATACTGTCTCCTTTTTCCAATTAGTGAACTTAATCTTCCCGTGAAGAAGCCGGAATAATCCTATAAGACGAGAAGACCCTTTGGAGCTTTAAACATCTTAGCACTTGCATTATCTTTATTTTGAATATTATATACCCCGCATGATGACTATAAGTTTTAGGTTGGGGTGACCGCGGAGTAAAATAAACCCTCCACACTGTAAGAATTTAATCTTAACTAAGAGCCACTCTAAGTATCAGTATACTGACATCTATTGACCCAATATACTTGATCAACGAACCAAGTTACCCTAGGGATAACAGCGCAATCCATTTCAAGAGCCCCTATCGCCAAATGGGTTTACGACCTCGATGTTGGATCAGGATCTCCCAGTGGTGCAGCCGCTCATTTGTAATGATTTTTTTTATAGTTATGCCTATTTTAATCGGCGGATTTGGAAATTGACTAGTTCCCTTAATGATCGGGGCCCCAGATATAGCCTTCCCCCGAATAAACAATATAAGCTTTTGACTCCTTCCACCCTCGTTTCTCCTCTTACTTGCTTCCGCAGGCATTGAGGCCGGAGCTGGCACAGGATGAACGGTTTATCCCCCCTTAGCTGGCAACATTGCTCACGCAGGACCCTCTGTTGATTTAACCATCTTCTCTCTGCATCTAGCCGGTGTTTCTTCAATTCTTGGCGCAATCATTTTTATTACCACCACCCTGAACATAAAACCCCCCTCAGTAACGCAATATCAAACTCCATTATTTGTTTGATCCGTGTTAATCACCGCAGTCCTACTTCTCCTTTCTCTACCGGTAT</description><type>Editing History Deletion</type><intervals><interval><minimumIndex>377</minimumIndex><maximumIndex>376</maximumIndex><direction>none</direction></interval></intervals><qualifiers><qualifier><name>Original Bases</name><value>TCCCCCATAAAGAAGAGGCAAGTCGAAACATGGTTCAACGGCCGCGGTATCCTAACCGTGCGAAGGTAGCGTAATCACTTGTTCTCTAAATCAGGACTAGTATGAACGGCACCACGAGGGTTATACTGTCTCCTTTTTCCAATTAGTGAACTTAATCTTCCCGTGAAGAAGCCGGAATAATCCTATAAGACGAGAAGACCCTTTGGAGCTTTAAACATCTTAGCACTTGCATTATCTTTATTTTGAATATTATATACCCCGCATGATGACTATAAGTTTTAGGTTGGGGTGACCGCGGAGTAAAATAAACCCTCCACACTGTAAGAATTTAATCTTAACTAAGAGCCACTCTAAGTATCAGTATACTGACATCTATTGACCCAATATACTTGATCAACGAACCAAGTTACCCTAGGGATAACAGCGCAATCCATTTCAAGAGCCCCTATCGCCAAATGGGTTTACGACCTCGATGTTGGATCAGGATCTCCCAGTGGTGCAGCCGCTCATTTGTAATGATTTTTTTTATAGTTATGCCTATTTTAATCGGCGGATTTGGAAATTGACTAGTTCCCTTAATGATCGGGGCCCCAGATATAGCCTTCCCCCGAATAAACAATATAAGCTTTTGACTCCTTCCACCCTCGTTTCTCCTCTTACTTGCTTCCGCAGGCATTGAGGCCGGAGCTGGCACAGGATGAACGGTTTATCCCCCCTTAGCTGGCAACATTGCTCACGCAGGACCCTCTGTTGATTTAACCATCTTCTCTCTGCATCTAGCCGGTGTTTCTTCAATTCTTGGCGCAATCATTTTTATTACCACCACCCTGAACATAAAACCCCCCTCAGTAACGCAATATCAAACTCCATTATTTGTTTGATCCGTGTTAATCACCGCAGTCCTACTTCTCCTTTCTCTACCGGTAT</value></qualifier></qualifiers></annotation></sequenceAnnotations><charSequence gapSuffixLength="1">GATTACTTGCCAAGCGCCTAAAACCCAAAGGACTTGACG-GTACCCTATATCCATCTAGAGGAGCCTGTCCTATAATCGATAACCCACGTTCAACCTCACCACTTCTAGTTTCTCAGCCTGTATACCTCCGTCGCCAGCTTACCTCGTGAGCGCCTCATAGTGAGCATAATGTCT-TCCAACAACACGTCAGGTCAAGGTGCAGCTAATGAAGCGGGAAAAGATGGGCTACACTTTCTATCTTAGAACACACGGAAAACT-ACTATGAAATCTAGTTTGAAGGCGGATTTAGCAGTAAAAAGAGACCATTACACTCATTTTAAATTGGCACTAGGGTGTGTACACACCGCCCGTCACCCTCTTCAAACAATTTATT</charSequence></gappedSequence><referencedDocumentRevisionNumberThatStoredSequenceIsCopiedFrom>-1</referencedDocumentRevisionNumberThatStoredSequenceIsCopiedFrom></sequence><sequence><gappedSequence charSequenceRevision="1" annotationsRevision="1" charSequenceValidated="true" validatedCharSequenceGapCount="4" type="DefaultNucleotideSequence"><name>A._aff._minuta_sp._1_INPA_H_35501</name><description>A._aff._minuta_sp._1_INPA_H_35501</description><sequenceAnnotations><annotation><description>TCCCCCATAAAGAAGAGGCAAGTCGAAACATGGTTCAACGGCCGCGGTATCCTAACCGTGCGAAGGTAGCGTAATCACTTGTTCTCTAAATCAGGACTAGTATGAACGGCACCACGAGGGTTATACTGTCTCCTTTTTCCAATTAGTGAACTTAATCTTCCCGTGAAGAAGCCGGAATAATCCTATAAGACGAGAAGACCCTTTGGAGCTTTAAACATCTTAGCACTTGCATTATCTTTATTTTGAATATTATATACCCCGCATGATGACTATAAGTTTTAGGTTGGGGTGACCGCGGAGTAAAATAAACCCTCCACACTGTAAGAATTTAATCTTAACTAAGAGCCACTCTAAGTATCAGTATACTGACATCTATTGACCCAATATACTTGATCAACGAACCAAGTTACCCTAGGGATAACAGCGCAATCCATTTCAAGAGCCCCTATCGCCAAATGGGTTTACGACCTCGATGTTGGATCAGGATCTCCCAGTGGTGCAGCCGCTCATTTGTAATGATTTTTTTTATAGTTATGCCTATTTTAATCGGCGGATTTGGAAATTGACTAGTTCCCTTAATGATCGGGGCCCCAGATATAGCCTTCCCCCGAATAAACAATATAAGCTTTTGACTCCTTCCACCCTCGTTTCTCCTCTTACTTGCTTCCGCAGGCATTGAGGCCGGAGCTGGCACAGGATGAACGGTTTATCCCCCCTTAGCTGGCAACATTGCTCACGCAGGACCCTCTGTTGATTTAACCATCTTCTCTCTGCATCTAGCCGGTGTTTCTTCAATTCTTGGCGCAATCATTTTTATTACCACCACCCTGAACATAAAACCCCCCTCAGTAACGCAATATCAAACTCCATTATTTGTTTGATCCGTGTTAATCACCGCAGTCCTACTTCTCCTTTCTCTACCGGTAT</description><type>Editing History Deletion</type><intervals><interval><minimumIndex>377</minimumIndex><maximumIndex>376</maximumIndex><direction>none</direction></interval></intervals><qualifiers><qualifier><name>Original Bases</name><value>TCCCCCATAAAGAAGAGGCAAGTCGAAACATGGTTCAACGGCCGCGGTATCCTAACCGTGCGAAGGTAGCGTAATCACTTGTTCTCTAAATCAGGACTAGTATGAACGGCACCACGAGGGTTATACTGTCTCCTTTTTCCAATTAGTGAACTTAATCTTCCCGTGAAGAAGCCGGAATAATCCTATAAGACGAGAAGACCCTTTGGAGCTTTAAACATCTTAGCACTTGCATTATCTTTATTTTGAATATTATATACCCCGCATGATGACTATAAGTTTTAGGTTGGGGTGACCGCGGAGTAAAATAAACCCTCCACACTGTAAGAATTTAATCTTAACTAAGAGCCACTCTAAGTATCAGTATACTGACATCTATTGACCCAATATACTTGATCAACGAACCAAGTTACCCTAGGGATAACAGCGCAATCCATTTCAAGAGCCCCTATCGCCAAATGGGTTTACGACCTCGATGTTGGATCAGGATCTCCCAGTGGTGCAGCCGCTCATTTGTAATGATTTTTTTTATAGTTATGCCTATTTTAATCGGCGGATTTGGAAATTGACTAGTTCCCTTAATGATCGGGGCCCCAGATATAGCCTTCCCCCGAATAAACAATATAAGCTTTTGACTCCTTCCACCCTCGTTTCTCCTCTTACTTGCTTCCGCAGGCATTGAGGCCGGAGCTGGCACAGGATGAACGGTTTATCCCCCCTTAGCTGGCAACATTGCTCACGCAGGACCCTCTGTTGATTTAACCATCTTCTCTCTGCATCTAGCCGGTGTTTCTTCAATTCTTGGCGCAATCATTTTTATTACCACCACCCTGAACATAAAACCCCCCTCAGTAACGCAATATCAAACTCCATTATTTGTTTGATCCGTGTTAATCACCGCAGTCCTACTTCTCCTTTCTCTACCGGTAT</value></qualifier></qualifiers></annotation></sequenceAnnotations><charSequence gapSuffixLength="1">GATTACTTGCCAAGCGCCTAAAACCCAAAGGACTTGACG-GTACCCTACATCCATCTAGAGGAGCCTGTCCTATAATCGATAACCCACGTTCAACCTCACCACTTCTAGTTTCTCAGCCTGTATACCTCCGTCGCCAGCTTACCTCGTGAGCGCCTCATAGTGAGCATAATGTCT-TCCAACAACACGTCAGGTCAAGGTGCAGCTAATGAAGCGGGAAAAGATGGGCTACACTTTCTATCTTAGAACACACGGAAAACT-ACTATGAAATCTAGTTTGAAGGCGGATTTAGCAGTAAAAAGAGACCATTACACTCATTTTAAATTGGCACTAGGGTGTGTACACACCGCCCGTCACCCTCTTCAAACAATTTATT</charSequence></gappedSequence><referencedDocumentRevisionNumberThatStoredSequenceIsCopiedFrom>-1</referencedDocumentRevisionNumberThatStoredSequenceIsCopiedFrom></sequence><sequence><gappedSequence charSequenceRevision="1" annotationsRevision="1" charSequenceValidated="true" validatedCharSequenceGapCount="4" type="DefaultNucleotideSequence"><name>A._aff._minuta_sp._1_INPA_H_35500</name><description>A._aff._minuta_sp._1_INPA_H_35500</description><sequenceAnnotations><annotation><description>TCCCCCATAAAGAAGAGGCAAGTCGAAACATGGTTCAACGGCCGCGGTATCCTAACCGTGCGAAGGTAGCGTAATCACTTGTTCTCTAAATCAGGACTAGTATGAACGGCACCACGAAGGTTACACTGTCTCCTTTTTCCAATTAGTGAACTTAATCTTCCCGTGAAGAAGCCGGAATAATCCTATAAGACGAGAAGACCCTTTGGAGCTTTAAACAACTTAGCACTTGCATTATCTTTATTTTGAATATTATATACCCCGCATGATGACTATAAGTTTTAGGTTGGGGTGACCGCGGAGTAAAATAAACCCTCCACACTGTAAGAATTTAATCTTAACTAAGAGCCACTCTAAGTATCAGTATACTGACATCTATTGACCCAATATATTTGATCAACGAACCAAGTTACCCTAGGGATAACAGCGCAATCCATTTCAAGAGCCCCTATCGCCAAATGGGTTTACGACCTCGATGTTGGATCAGGATCTCCCAGTGGTGCAGCCGCTCATTTGTAATGATTTTTTTTATAGTTATGCCTATTTTAATCGGCGGATTTGGAAATTGACTAGTTCCCTTAATGATCGGGGCCCCAGATATAGCCTTCCCCCGAATAAACAATATAAGCTTTTGACTCCTTCCACCCTCGTTTCTCCTCTTACTTGCTTCCGCAGGCATTGAGGCCGGAGCTGGCACAGGATGAACGGTTTATCCCCCCTTAGCTGGCAACATTGCTCACGCAGGACCCTCTGTTGATTTAACCATCTTCTCTCTGCATCTAGCCGGTGTTTCTTCAATTCTTGGCGCAATCATTTTTATTACCACCACCCTGAACATAAAACCCCCCTCAGTAACGCAATATCAAACTCCATTATTTGTTTGATCCGTGTTAATCACCGCAGTCCTACTTCTCCTTTCTCTACCGGTAT</description><type>Editing History Deletion</type><intervals><interval><minimumIndex>377</minimumIndex><maximumIndex>376</maximumIndex><direction>none</direction></interval></intervals><qualifiers><qualifier><name>Original Bases</name><value>TCCCCCATAAAGAAGAGGCAAGTCGAAACATGGTTCAACGGCCGCGGTATCCTAACCGTGCGAAGGTAGCGTAATCACTTGTTCTCTAAATCAGGACTAGTATGAACGGCACCACGAAGGTTACACTGTCTCCTTTTTCCAATTAGTGAACTTAATCTTCCCGTGAAGAAGCCGGAATAATCCTATAAGACGAGAAGACCCTTTGGAGCTTTAAACAACTTAGCACTTGCATTATCTTTATTTTGAATATTATATACCCCGCATGATGACTATAAGTTTTAGGTTGGGGTGACCGCGGAGTAAAATAAACCCTCCACACTGTAAGAATTTAATCTTAACTAAGAGCCACTCTAAGTATCAGTATACTGACATCTATTGACCCAATATATTTGATCAACGAACCAAGTTACCCTAGGGATAACAGCGCAATCCATTTCAAGAGCCCCTATCGCCAAATGGGTTTACGACCTCGATGTTGGATCAGGATCTCCCAGTGGTGCAGCCGCTCATTTGTAATGATTTTTTTTATAGTTATGCCTATTTTAATCGGCGGATTTGGAAATTGACTAGTTCCCTTAATGATCGGGGCCCCAGATATAGCCTTCCCCCGAATAAACAATATAAGCTTTTGACTCCTTCCACCCTCGTTTCTCCTCTTACTTGCTTCCGCAGGCATTGAGGCCGGAGCTGGCACAGGATGAACGGTTTATCCCCCCTTAGCTGGCAACATTGCTCACGCAGGACCCTCTGTTGATTTAACCATCTTCTCTCTGCATCTAGCCGGTGTTTCTTCAATTCTTGGCGCAATCATTTTTATTACCACCACCCTGAACATAAAACCCCCCTCAGTAACGCAATATCAAACTCCATTATTTGTTTGATCCGTGTTAATCACCGCAGTCCTACTTCTCCTTTCTCTACCGGTAT</value></qualifier></qualifiers></annotation></sequenceAnnotations><charSequence gapSuffixLength="1">GATTACTTGCCAAGCGCCTAAAACCCAAAGGACTTGACG-GTACCCTATATCCATCTAGAGGAGCCTGTCCTATAATCGATAACCCACGTTCAACCTCACCACTTCTAGTTTCTCAGCCTGTATACCTCCGTCGCCAGCTTACCTCGTGAGCGCCTCATAGTGAGCATAATGTCT-TCCAACAACACGTCAGGTCAAGGTGCAGCTAATGAAGCGGGAAAAGATGGGCTACACTTTCTATCTTAGAACACACGGAAAACT-ACTATGAAATCTAGTTTGAAGGCGGATTTAGCAGTAAAAAGAGACCATTACACTCATTTTAAATTGGCACTAGGGTGTGTACACACCGCCCGTCACCCTCTTCAAACAATTTATT</charSequence></gappedSequence><referencedDocumentRevisionNumberThatStoredSequenceIsCopiedFrom>-1</referencedDocumentRevisionNumberThatStoredSequenceIsCopiedFrom></sequence><sequence><gappedSequence charSequenceRevision="1" annotationsRevision="1" charSequenceValidated="true" validatedCharSequenceGapCount="4" type="DefaultNucleotideSequence"><name>A._aff._minuta_sp._1_INPA_H_35502</name><description>A._aff._minuta_sp._1_INPA_H_35502</description><sequenceAnnotations><annotation><description>TCCCCCATAAAGAAGAGGCAAGTCGAAACATGGTTCAACGGCCGCGGTATCCTAACCGTGCGAAGGTAGCGTAATCACTTGTTCTCTAAATCAGGACTAGTATGAACGGCACCACGAAGGTTACACTGTCTCCTTTTTCCAATTAGTGAACTTAATCTTCCCGTGAAGAAGCCGGAATAATCCTATAAGACGAGAAGACCCTTTGGAGCTTTAAACAACTTAGCACTTGCATTATCTTTATTTTGAATATTATATACCCCGCATGATGACTATAAGTTTTAGGTTGGGGTGACCGCGGAGTAAAATAAACCCTCCACACTGTAAGAATTTAATCTTAACTAAGAGCCACTCTAAGTATCAGTATACTGACATCTATTGACCCAATATATTTGATCAACGAACCAAGTTACCCTAGGGATAACAGCGCAATCCATTTCAAGAGCCCCTATCGCCAAATGGGTTTACGACCTCGATGTTGGATCAGGATCTCCCAGTGGTGCAGCCGCTCATTTGTAATGATTTTTTTTATAGTTATGCCTATTTTAATCGGCGGATTTGGAAATTGACTAGTTCCCTTAATGATCGGGGCCCCAGATATAGCCTTCCCCCGAATAAACAATATAAGCTTTTGACTCCTTCCACCCTCGTTTCTCCTCTTACTTGCTTCCGCAGGCATTGAGGCCGGAGCTGGCACAGGATGAACGGTTTATCCCCCCTTAGCTGGCAACATTGCTCACGCAGGACCCTCTGTTGATTTAACCATCTTCTCTCTGCATCTAGCCGGTGTTTCTTCAATTCTTGGCGCAATCATTTTTATTACCACCACCCTGAACATAAAACCCCCCTCAGTAACGCAATATCAAACTCCATTATTTGTTTGATCCGTGTTAATCACCGCAGTCCTACTTCTCCTTTCTCTACCGGTAT</description><type>Editing History Deletion</type><intervals><interval><minimumIndex>377</minimumIndex><maximumIndex>376</maximumIndex><direction>none</direction></interval></intervals><qualifiers><qualifier><name>Original Bases</name><value>TCCCCCATAAAGAAGAGGCAAGTCGAAACATGGTTCAACGGCCGCGGTATCCTAACCGTGCGAAGGTAGCGTAATCACTTGTTCTCTAAATCAGGACTAGTATGAACGGCACCACGAAGGTTACACTGTCTCCTTTTTCCAATTAGTGAACTTAATCTTCCCGTGAAGAAGCCGGAATAATCCTATAAGACGAGAAGACCCTTTGGAGCTTTAAACAACTTAGCACTTGCATTATCTTTATTTTGAATATTATATACCCCGCATGATGACTATAAGTTTTAGGTTGGGGTGACCGCGGAGTAAAATAAACCCTCCACACTGTAAGAATTTAATCTTAACTAAGAGCCACTCTAAGTATCAGTATACTGACATCTATTGACCCAATATATTTGATCAACGAACCAAGTTACCCTAGGGATAACAGCGCAATCCATTTCAAGAGCCCCTATCGCCAAATGGGTTTACGACCTCGATGTTGGATCAGGATCTCCCAGTGGTGCAGCCGCTCATTTGTAATGATTTTTTTTATAGTTATGCCTATTTTAATCGGCGGATTTGGAAATTGACTAGTTCCCTTAATGATCGGGGCCCCAGATATAGCCTTCCCCCGAATAAACAATATAAGCTTTTGACTCCTTCCACCCTCGTTTCTCCTCTTACTTGCTTCCGCAGGCATTGAGGCCGGAGCTGGCACAGGATGAACGGTTTATCCCCCCTTAGCTGGCAACATTGCTCACGCAGGACCCTCTGTTGATTTAACCATCTTCTCTCTGCATCTAGCCGGTGTTTCTTCAATTCTTGGCGCAATCATTTTTATTACCACCACCCTGAACATAAAACCCCCCTCAGTAACGCAATATCAAACTCCATTATTTGTTTGATCCGTGTTAATCACCGCAGTCCTACTTCTCCTTTCTCTACCGGTAT</value></qualifier></qualifiers></annotation></sequenceAnnotations><charSequence gapSuffixLength="1">GATTACTTGCCAAGCGCCTAAAACCCAAAGGACTTGACG-GTACCCTATATCCATCTAGAGGAGCCTGTCCTATAATCGATAACCCACGTTCAACCTCACCACTTCTAGTTTCTCAGCCTGTATACCTCCGTCGCCAGCTTACCTCGTGAGCGCCTCATAGTGAGCATAATGTCT-TCCAACAACACGTCAGGTCAAGGTGCAGCTAATGAAGCGGGAAAAGATGGGCTACACTTTCTATCTTAGAACACACGGAAAACT-ACTATGAAATCTAGTTTGAAGGCGGATTTAGCAGTAAAAAGAGACCATTACACTCATTTTAAATTGGCACTAGGGTGTGTACACACCGCCCGTCACCCTCTTCAAACAATTTATT</charSequence></gappedSequence><referencedDocumentRevisionNumberThatStoredSequenceIsCopiedFrom>-1</referencedDocumentRevisionNumberThatStoredSequenceIsCopiedFrom></sequence><sequence><gappedSequence charSequenceRevision="1" annotationsRevision="1" charSequenceValidated="true" validatedCharSequenceGapCount="4" type="DefaultNucleotideSequence"><name>A._minuta_INPA_H_32725</name><description>A._minuta_INPA_H_32725</description><sequenceAnnotations><annotation><description>TCCCCCATAAAGAAGAGGCAAGTCGAAACATGGTTCAACGGCCGCGGTATCCTAACCGTGCGAAGGTAGCGTAATCACTTGTTCTCTAAATCAGGACTAGTATGAACGGCACCACGAGGGTTATACTGTCTCCTTTTTCCAATTAGTGAACTTAATCTTCCCGTGAAGAAGCCGGAATAATCCTATAAGACGAGAAGACCCTTTGGAGCTTTAAACATCTTAGCACTTGCACTATCTTTATTTTGAATATTATATACCCCGCATGATGACTATAAGTTTTAGGTTGGGGTGACCGCGGAGTAAAATAAACCCTCCACACTGTAAGAATTTAATCTTAACTAAGAGCCACTCTAAGTATCAGTATACTGACATCTATTGACCCAATATATTTGATCAACGAACCAAGTTACCCTAGGGATAACAGCGCAATCCATTTCAAGAGCCCCTATCGCCAAATGGGTTTACGACCTCGATGTTGGATCAGGATTTCCCAGTGGTGCAGCCGCTCATTTGTAATGATTTTTTTTATAGTTATGCCTATTTTAATCGGCGGATTTGGAAATTGACTAGTTCCCTTAATGATCGGGGCCCCAGATATAGCCTTCCCCCGAATAAACAATATAAGCTTTTGACTCCTTCCACCCTCGTTTCTCCTCTTACTTGCTTCCGCAGGCATTGAGGCCGGAGCTGGCACAGGATGAACGGTTTATCCCCCCTTAGCTGGCAACATTGCTCACGCAGGACCCTCTGTTGATTTAACCATCTTCTCTCTGCATCTAGCCGGTGTTTCTTCAATTCTTGGCGCAATCATTTTTATTACCACCACCCTGAACATAAAACCCCCCTCAGTAACGCAATATCAAACTCCATTATTTGTTTGATCCGTGTTAATCACCGCAGTCCTACTTCTCCTTTCTCTACCGGAAA</description><type>Editing History Deletion</type><intervals><interval><minimumIndex>377</minimumIndex><maximumIndex>376</maximumIndex><direction>none</direction></interval></intervals><qualifiers><qualifier><name>Original Bases</name><value>TCCCCCATAAAGAAGAGGCAAGTCGAAACATGGTTCAACGGCCGCGGTATCCTAACCGTGCGAAGGTAGCGTAATCACTTGTTCTCTAAATCAGGACTAGTATGAACGGCACCACGAGGGTTATACTGTCTCCTTTTTCCAATTAGTGAACTTAATCTTCCCGTGAAGAAGCCGGAATAATCCTATAAGACGAGAAGACCCTTTGGAGCTTTAAACATCTTAGCACTTGCACTATCTTTATTTTGAATATTATATACCCCGCATGATGACTATAAGTTTTAGGTTGGGGTGACCGCGGAGTAAAATAAACCCTCCACACTGTAAGAATTTAATCTTAACTAAGAGCCACTCTAAGTATCAGTATACTGACATCTATTGACCCAATATATTTGATCAACGAACCAAGTTACCCTAGGGATAACAGCGCAATCCATTTCAAGAGCCCCTATCGCCAAATGGGTTTACGACCTCGATGTTGGATCAGGATTTCCCAGTGGTGCAGCCGCTCATTTGTAATGATTTTTTTTATAGTTATGCCTATTTTAATCGGCGGATTTGGAAATTGACTAGTTCCCTTAATGATCGGGGCCCCAGATATAGCCTTCCCCCGAATAAACAATATAAGCTTTTGACTCCTTCCACCCTCGTTTCTCCTCTTACTTGCTTCCGCAGGCATTGAGGCCGGAGCTGGCACAGGATGAACGGTTTATCCCCCCTTAGCTGGCAACATTGCTCACGCAGGACCCTCTGTTGATTTAACCATCTTCTCTCTGCATCTAGCCGGTGTTTCTTCAATTCTTGGCGCAATCATTTTTATTACCACCACCCTGAACATAAAACCCCCCTCAGTAACGCAATATCAAACTCCATTATTTGTTTGATCCGTGTTAATCACCGCAGTCCTACTTCTCCTTTCTCTACCGGAAA</value></qualifier></qualifiers></annotation></sequenceAnnotations><charSequence gapSuffixLength="1">GATTACTTGCCAAGCGCCTAAAACCCAAAGGACTTGACG-GTACCCTATATCCCTCTAGAGGAGCCTGTCCTATAATCGATAACCCACGTTCAACCTCACCACTTCTAGTTTCTCAGCCTGTATACCTCCGTCGCCAGCTTACCTCGTGAACGCCTCATAGTGAGCATAATGTCT-TCCACCAACACGTCAGGTCAAGGTGCAGCAAATGAAACGGGAAGAGATGGGCTACACTCTCTATCTTAGAACACACGGAAAACT-ATCATGAAATCTAGTTTGAAGGCGGATTTAGAAGTAAAAAGAGACCATTACACTCATTTTAAATTGGCACTGGGGTGTGTACACACCGCCCGTCACCCTCTTCGAACAATTCATT</charSequence></gappedSequence><referencedDocumentRevisionNumberThatStoredSequenceIsCopiedFrom>-1</referencedDocumentRevisionNumberThatStoredSequenceIsCopiedFrom></sequence><sequence><gappedSequence charSequenceRevision="1" annotationsRevision="1" charSequenceValidated="true" validatedCharSequenceGapCount="4" type="DefaultNucleotideSequence"><name>A._minuta_INPA_H_32726</name><description>A._minuta_INPA_H_32726</description><sequenceAnnotations><annotation><description>TCCCCCATAAAGAAGAGGCAAGTCGAAACATGGTTCAACGGCCGCGGTATCCTAACCGTGCGAAGGTAGCGTAATCACTTGTTCTCTAAATCAGGACTAKTATGAACGGCACCACGAGGGTTATACTGTCTCCTTTTTCCAATTAGTGAACTTAATCTTCCCGTGAAGAAGCCGGAATAATCCTATAAGACGAGAAGACCCTTTGGAGCTTTAAACATCTTAGCACTTGCACTATCTTTATTTTGAATATTATATACCCCGCATGATGACTATAAGTTTTAGGTTGGGGTGACCGCGGAGTAAAATAAACCCTCCACACTGTAAGAATTTAATCTTAACTAAGAGCCACTCTAAGTATCAGTATACTGACATCTATTGACCCAATATATTTGATCAACGAACCAAGTTACCCTAGGGATAACAGCGCAATCCATTTCAAGAGCCCCTATCGCCAAATGGGTTTACGACCTCGATGTTGGATCAGGATTTCCCAGTGGTGCAGCCGCTCATTTGTAATGATTTTTTTTATAGTTATGCCTATTTTAATCGGCGGATTTGGAAATTGACTAGTTCCCTTAATGATCGGGGCCCCAGATATAGCCTTCCCCCGAATAAACAATATAAGCTTTTGACTCCTTCCACCCTCGTTTCTCCTCTTACTTGCTTCCGCAGGCATTGAGGCCGGAGCTGGCACAGGATGAACGGTTTATCCCCCCTTAGCTGGCAACATTGCTCACGCAGGACCCTCTGTTGATTTAACCATCTTCTCTCTGCATCTAGCCGGTGTTTCTTCAATTCTTGGCGCAATCATTTTTATTACCACCACCCTGAACATAAAACCCCCCTCAGTAACGCAATATCAAACTCCATTATTTGTTTGATCCGTGTTAATCACCGCAGTCCTACTTCTCCTTTCTCTACCGGAAA</description><type>Editing History Deletion</type><intervals><interval><minimumIndex>377</minimumIndex><maximumIndex>376</maximumIndex><direction>none</direction></interval></intervals><qualifiers><qualifier><name>Original Bases</name><value>TCCCCCATAAAGAAGAGGCAAGTCGAAACATGGTTCAACGGCCGCGGTATCCTAACCGTGCGAAGGTAGCGTAATCACTTGTTCTCTAAATCAGGACTAKTATGAACGGCACCACGAGGGTTATACTGTCTCCTTTTTCCAATTAGTGAACTTAATCTTCCCGTGAAGAAGCCGGAATAATCCTATAAGACGAGAAGACCCTTTGGAGCTTTAAACATCTTAGCACTTGCACTATCTTTATTTTGAATATTATATACCCCGCATGATGACTATAAGTTTTAGGTTGGGGTGACCGCGGAGTAAAATAAACCCTCCACACTGTAAGAATTTAATCTTAACTAAGAGCCACTCTAAGTATCAGTATACTGACATCTATTGACCCAATATATTTGATCAACGAACCAAGTTACCCTAGGGATAACAGCGCAATCCATTTCAAGAGCCCCTATCGCCAAATGGGTTTACGACCTCGATGTTGGATCAGGATTTCCCAGTGGTGCAGCCGCTCATTTGTAATGATTTTTTTTATAGTTATGCCTATTTTAATCGGCGGATTTGGAAATTGACTAGTTCCCTTAATGATCGGGGCCCCAGATATAGCCTTCCCCCGAATAAACAATATAAGCTTTTGACTCCTTCCACCCTCGTTTCTCCTCTTACTTGCTTCCGCAGGCATTGAGGCCGGAGCTGGCACAGGATGAACGGTTTATCCCCCCTTAGCTGGCAACATTGCTCACGCAGGACCCTCTGTTGATTTAACCATCTTCTCTCTGCATCTAGCCGGTGTTTCTTCAATTCTTGGCGCAATCATTTTTATTACCACCACCCTGAACATAAAACCCCCCTCAGTAACGCAATATCAAACTCCATTATTTGTTTGATCCGTGTTAATCACCGCAGTCCTACTTCTCCTTTCTCTACCGGAAA</value></qualifier></qualifiers></annotation></sequenceAnnotations><charSequence gapSuffixLength="1">GATTACTTGCCAAGCGCCTAAAACCCAAAGGACTTGACG-GTACCCTATATCCCTCTAGAGGAGCCTGTCCTATAATCGATAACCCACGTTCAACCTCACCACTTCTAGTTTCTCAGCCTGAATACCTCCGTCGCCAGCTTACCTCGTGAGCGCCTCATAGTGAGCATAATGTCT-TCCAACAACAAGTCAGGTCAAGGTGCAGCAAATGAAGCGGGAAGAGATGGGCTACACTCTCTATCTTAGAACACAAGGAAAACT-ATCATGAAATCTAGTTTGAAGGCGGATTTAGTAGTAAAAAGAGACCATTACACTCATTTTAAATTGGCACTAGGGTGTGTACACACCGCCCGTCACCCTCTTCGAACAATTCATT</charSequence></gappedSequence><referencedDocumentRevisionNumberThatStoredSequenceIsCopiedFrom>-1</referencedDocumentRevisionNumberThatStoredSequenceIsCopiedFrom></sequence><sequence><gappedSequence charSequenceRevision="1" annotationsRevision="1" charSequenceValidated="true" validatedCharSequenceGapCount="4" type="DefaultNucleotideSequence"><name>A._minuta_INPA_H_32731</name><description>A._minuta_INPA_H_32731</description><sequenceAnnotations><annotation><description>TCCCCCATAAAGAAGAGGCAAGTCGAAACATGGTTCAACGGCCGCGGTATCCTAACCGTGCGAAGGTAGCGTAATCACTTGTTCTCTAAATCAGGACTAGTGTGAACGGCACCACGAGGGTTATACTGTCTCCTTTTTCCAATTAGTGAACTTAATCTTCCCGTGAAGAAGCCGGAGTAATCCTATAAGACGAGAAGACCCTTTGGAGCTTTAAACATCTTCGCCCCTGCACTATCTTTATATCGAACATAATATACCCCGCATGATGACTATAAGTTTTAGGTTGGGGTGACCGCGGCGTAAAATAAACCCTCCACACTGTAAGAATTTAATCTTAACTAATAGCCACTCTGAATATCAGTATACTGACTACTATTGACCCAATATATTTGATCAACGAACCAAGTTACCCTAGGGATAACAGCGCAATCCATTTCAGAAGCCCCTATCGCCAAATGGGTTTACGACCTCGATGTTGGATCAGGATTTCCCAGTGGTGCAGCCGCTCATTTGTAATGATTTTTTTTATAGTTATGCCTATTTTAATCGGCGGATTTGGAAATTGACTAGTTCCCTTAATGATCGGGGCCCCAGATATAGCCTTCCCCCGAATAAACAATATAAGCTTTTGACTCCTTCCACCCTCGTTTCTCCTCTTACTTGCTTCCGCAGGCATTGAGGCCGGAGCTGGCACAGGATGAACGGTTTATCCCCCCTTAGCTGGCAACATTGCTCACGCAGGACCCTCTGTTGATTTAACCATCTTCTCTCTGCATCTAGCCGGTGTTTCTTCAATTCTTGGCGCAATCATTTTTATTACCACCACCCTGAACATAAAACCCCCCTCAGTAACGCAATATCAAACTCCATTATTTGTTTGATCCGTGTTAATCACCGCAGTCCTACTTCTCCTTTCTCTACCGGTAT</description><type>Editing History Deletion</type><intervals><interval><minimumIndex>377</minimumIndex><maximumIndex>376</maximumIndex><direction>none</direction></interval></intervals><qualifiers><qualifier><name>Original Bases</name><value>TCCCCCATAAAGAAGAGGCAAGTCGAAACATGGTTCAACGGCCGCGGTATCCTAACCGTGCGAAGGTAGCGTAATCACTTGTTCTCTAAATCAGGACTAGTGTGAACGGCACCACGAGGGTTATACTGTCTCCTTTTTCCAATTAGTGAACTTAATCTTCCCGTGAAGAAGCCGGAGTAATCCTATAAGACGAGAAGACCCTTTGGAGCTTTAAACATCTTCGCCCCTGCACTATCTTTATATCGAACATAATATACCCCGCATGATGACTATAAGTTTTAGGTTGGGGTGACCGCGGCGTAAAATAAACCCTCCACACTGTAAGAATTTAATCTTAACTAATAGCCACTCTGAATATCAGTATACTGACTACTATTGACCCAATATATTTGATCAACGAACCAAGTTACCCTAGGGATAACAGCGCAATCCATTTCAGAAGCCCCTATCGCCAAATGGGTTTACGACCTCGATGTTGGATCAGGATTTCCCAGTGGTGCAGCCGCTCATTTGTAATGATTTTTTTTATAGTTATGCCTATTTTAATCGGCGGATTTGGAAATTGACTAGTTCCCTTAATGATCGGGGCCCCAGATATAGCCTTCCCCCGAATAAACAATATAAGCTTTTGACTCCTTCCACCCTCGTTTCTCCTCTTACTTGCTTCCGCAGGCATTGAGGCCGGAGCTGGCACAGGATGAACGGTTTATCCCCCCTTAGCTGGCAACATTGCTCACGCAGGACCCTCTGTTGATTTAACCATCTTCTCTCTGCATCTAGCCGGTGTTTCTTCAATTCTTGGCGCAATCATTTTTATTACCACCACCCTGAACATAAAACCCCCCTCAGTAACGCAATATCAAACTCCATTATTTGTTTGATCCGTGTTAATCACCGCAGTCCTACTTCTCCTTTCTCTACCGGTAT</value></qualifier></qualifiers></annotation></sequenceAnnotations><charSequence gapSuffixLength="1">GATTACTTGCCAAGCGCCTAAAACCCAAAGGACTTGACG-GTACCCTATATCCCTCTAGAGGAGCCTGTCCTATAATCGATAACCCACGTTCAACCTCACCACTTCTAGTTTCTCAGCCTGTATACCTCCGTCGCCAGCTTACCTCGTGAGCGCCTCATAGTGAGCATAATGTCT-TCCAACAACACGTCAGGTCAAGGTGCAGCAAATGAAGCGGGAAGAGATGGGCTACACTCTCTATCTTAGAACACACGGAAAACT-ATCATGAAATCTAGTTTGAAGGCGGATTTAGTAGTAAAAAGAGACCATTACACTCATTTTAAATTGGCACTAGGGTGTGTACACACCGCCCGTCACCCTCTTCGAACAATTCATT</charSequence></gappedSequence><referencedDocumentRevisionNumberThatStoredSequenceIsCopiedFrom>-1</referencedDocumentRevisionNumberThatStoredSequenceIsCopiedFrom></sequence><sequence><gappedSequence charSequenceRevision="1" annotationsRevision="1" charSequenceValidated="true" validatedCharSequenceGapCount="4" type="DefaultNucleotideSequence"><name>A._amazonicola_MZUNAP_242</name><description>A._amazonicola_MZUNAP_242</description><sequenceAnnotations><annotation><description>TAAAATATAGAGAAGAGGCAAGTCGTAACAGAAGTCAACGGCCGCGGTATCCTAACCGTGCGAAGGTAGCGTAATCACTTGTCCTCTAAATCAGGACTAGTATGAACGGCATCACGAGGGTTATACTGTCTCCTTTTTCCAATTAGTGAACTTAATCTTCCCGTGAAGAAACTGGAATATCCCTATAAGACGAGAAGACCCTTTGGAGCTTTAAACAATTTAGCACTTGCACCATCTTCATTTTGAATACCCTATACCCCGCACAATGACTATAAGTTTTAGGTTGGGGTGACCGCGGAGTAAAATAAACCCTCCACATTGTAGGAATCAAATCTTAACTAAGAGCCACTCTAAGTATTAGTACACTAACATCTATTGACCCAATATATTTGATCAACGAACCAAGTTACCCAAGGGATAACAGCGCAATCCATTTCAAGAGTCCCTATCGCCAAATGGGTTTACGACCTCGATGTTGGATCAGGATCTCCCAGCCGCTCAGCCGCTCATTTGTAATGATTTTTTTTATAGTTATGCCTATTTTAATCGGCGGATTTGGAAATTGACTAGTTCCCTTAATGATCGGGGCCCCAGATATAGCCTTCCCCCGAATAAACAATATAAGCTTTTGACTCCTTCCACCCTCGTTTCTCCTCTTACTTGCTTCCGCAGGCATTGAGGCCGGAGCTGGCACAGGATGAACGGTTTATCCCCCCTTAGCTGGCAACATTGCTCACGCAGGACCCTCTGTTGATTTAACCATCTTCTCTCTGCATCTAGCCGGTGTTTCTTCAATTCTTGGCGCAATCATTTTTATTACCACCACCCTGAACATAAAACCCCCCTCAGTAACGCAATATCAAACTCCATTATTTGTTTGATCCGTGTTAATCACCGCAGTCCTACTTCTCCTTTCTCTACCGGTAT</description><type>Editing History Deletion</type><intervals><interval><minimumIndex>377</minimumIndex><maximumIndex>376</maximumIndex><direction>none</direction></interval></intervals><qualifiers><qualifier><name>Original Bases</name><value>TAAAATATAGAGAAGAGGCAAGTCGTAACAGAAGTCAACGGCCGCGGTATCCTAACCGTGCGAAGGTAGCGTAATCACTTGTCCTCTAAATCAGGACTAGTATGAACGGCATCACGAGGGTTATACTGTCTCCTTTTTCCAATTAGTGAACTTAATCTTCCCGTGAAGAAACTGGAATATCCCTATAAGACGAGAAGACCCTTTGGAGCTTTAAACAATTTAGCACTTGCACCATCTTCATTTTGAATACCCTATACCCCGCACAATGACTATAAGTTTTAGGTTGGGGTGACCGCGGAGTAAAATAAACCCTCCACATTGTAGGAATCAAATCTTAACTAAGAGCCACTCTAAGTATTAGTACACTAACATCTATTGACCCAATATATTTGATCAACGAACCAAGTTACCCAAGGGATAACAGCGCAATCCATTTCAAGAGTCCCTATCGCCAAATGGGTTTACGACCTCGATGTTGGATCAGGATCTCCCAGCCGCTCAGCCGCTCATTTGTAATGATTTTTTTTATAGTTATGCCTATTTTAATCGGCGGATTTGGAAATTGACTAGTTCCCTTAATGATCGGGGCCCCAGATATAGCCTTCCCCCGAATAAACAATATAAGCTTTTGACTCCTTCCACCCTCGTTTCTCCTCTTACTTGCTTCCGCAGGCATTGAGGCCGGAGCTGGCACAGGATGAACGGTTTATCCCCCCTTAGCTGGCAACATTGCTCACGCAGGACCCTCTGTTGATTTAACCATCTTCTCTCTGCATCTAGCCGGTGTTTCTTCAATTCTTGGCGCAATCATTTTTATTACCACCACCCTGAACATAAAACCCCCCTCAGTAACGCAATATCAAACTCCATTATTTGTTTGATCCGTGTTAATCACCGCAGTCCTACTTCTCCTTTCTCTACCGGTAT</value></qualifier></qualifiers></annotation></sequenceAnnotations><charSequence gapSuffixLength="1">GATTACTTGCCAAGCGCCTAAAACCCAAAGGACTTGACG-GTACCCTACATCCATCTAGAGGAGCCTGTCCTATAATCGATAACCCACGTTCAACCTCACCGCTTCTAGTTTTTCAGCCTGTATACCTCCGTCGTCAGCTTACCCCGTGAGCGCCTCATAGTGAGCATAATGTCT-TCTTACAACACGTCAGGTCAAGGTGCAGCTAATGAAGCGGGAAGAGATGGGCTACACTTTCTACTTTAGAACACACGGAAAACT-ACTATGAAATCTAGTTTGAAGGCGGATTTAGCAGTAAAAAGAGACCATAATACTCATTTTAAACTGGCACTAGGGTGTGTACACACCGCCCGTCACCCTCTTCGAACAACTCATT</charSequence></gappedSequence><referencedDocumentRevisionNumberThatStoredSequenceIsCopiedFrom>-1</referencedDocumentRevisionNumberThatStoredSequenceIsCopiedFrom></sequence><sequence><gappedSequence charSequenceRevision="1" annotationsRevision="1" charSequenceValidated="true" validatedCharSequenceGapCount="4" type="DefaultNucleotideSequence"><name>A._amazonicola_MZUNAP_887</name><description>A._amazonicola_MZUNAP_887</description><sequenceAnnotations><annotation><description>TAAAATATAGAGAAGAGGCAAGTCGTAACAGAAGTCAACGGCCGCGGTATCCTAACCGTGCGAAGGTAGCGTAATCACTTGTCCTCTAAATCAGGACTAGTATGAACGGCATCACGAGGGTTATACTGTCTCCTTTTTCCAATTAGTGAACTTAATCTTCCCGTGAAGAAACTGGAATATCCCTATAAGACGAGAAGACCCTTTGGAGCTTTAAACAATTTAGCACTTGCACCATCTTCATTTTGAATACCCTATACCCCGCACAATGACTATAAGTTTTAGGTTGGGGTGACCGCGGAGTAAAATAAACCCTCCACATTGTAGGAATCAAATCTTAACTAAGAGCCACTCTAAGTATTAGTACACTAACATCTATTGACCCAATATATTTGATCAACGAACCAAGTTACCCAAGGGATAACAGCGCAATCCATTTCAAGAGTCCCTATCGCCAAATGGGTTTACGACCTCGATGTTGGATCAGGATCTCCCAGCCGCTCAGCCGCTCATTTGTAATGATTTTTTTTATAGTTATGCCTATTTTAATCGGCGGATTTGGAAATTGACTAGTTCCCTTAATGATCGGGGCCCCAGATATAGCCTTCCCCCGAATAAACAATATAAGCTTTTGACTCCTTCCACCCTCGTTTCTCCTCTTACTTGCTTCCGCAGGCATTGAGGCCGGAGCTGGCACAGGATGAACGGTTTATCCCCCCTTAGCTGGCAACATTGCTCACGCAGGACCCTCTGTTGATTTAACCATCTTCTCTCTGCATCTAGCCGGTGTTTCTTCAATTCTTGGCGCAATCATTTTTATTACCACCACCCTGAACATAAAACCCCCCTCAGTAACGCAATATCAAACTCCATTATTTGTTTGATCCGTGTTAATCACCGCAGTCCTACTTCTCCTTTCTCTACCGGTAT</description><type>Editing History Deletion</type><intervals><interval><minimumIndex>377</minimumIndex><maximumIndex>376</maximumIndex><direction>none</direction></interval></intervals><qualifiers><qualifier><name>Original Bases</name><value>TAAAATATAGAGAAGAGGCAAGTCGTAACAGAAGTCAACGGCCGCGGTATCCTAACCGTGCGAAGGTAGCGTAATCACTTGTCCTCTAAATCAGGACTAGTATGAACGGCATCACGAGGGTTATACTGTCTCCTTTTTCCAATTAGTGAACTTAATCTTCCCGTGAAGAAACTGGAATATCCCTATAAGACGAGAAGACCCTTTGGAGCTTTAAACAATTTAGCACTTGCACCATCTTCATTTTGAATACCCTATACCCCGCACAATGACTATAAGTTTTAGGTTGGGGTGACCGCGGAGTAAAATAAACCCTCCACATTGTAGGAATCAAATCTTAACTAAGAGCCACTCTAAGTATTAGTACACTAACATCTATTGACCCAATATATTTGATCAACGAACCAAGTTACCCAAGGGATAACAGCGCAATCCATTTCAAGAGTCCCTATCGCCAAATGGGTTTACGACCTCGATGTTGGATCAGGATCTCCCAGCCGCTCAGCCGCTCATTTGTAATGATTTTTTTTATAGTTATGCCTATTTTAATCGGCGGATTTGGAAATTGACTAGTTCCCTTAATGATCGGGGCCCCAGATATAGCCTTCCCCCGAATAAACAATATAAGCTTTTGACTCCTTCCACCCTCGTTTCTCCTCTTACTTGCTTCCGCAGGCATTGAGGCCGGAGCTGGCACAGGATGAACGGTTTATCCCCCCTTAGCTGGCAACATTGCTCACGCAGGACCCTCTGTTGATTTAACCATCTTCTCTCTGCATCTAGCCGGTGTTTCTTCAATTCTTGGCGCAATCATTTTTATTACCACCACCCTGAACATAAAACCCCCCTCAGTAACGCAATATCAAACTCCATTATTTGTTTGATCCGTGTTAATCACCGCAGTCCTACTTCTCCTTTCTCTACCGGTAT</value></qualifier></qualifiers></annotation></sequenceAnnotations><charSequence gapSuffixLength="1">GATTACTTGCCAAGCGCCTAAAACCCAAAGGACTTGACG-GTACCCTACATCCATCTAGAGGAGCCTGTCCTATAATCGATAACCCACGTTCAACCTCACCGCTTCTAGTTTTTCAGCCTGTATACCTCCGTCGTCAGCTTACCCCGTGAGCGCCTCATAGTGAGCATAATGTCT-TCTTACAACACGTCAGGTCAAGGTGCAGCTAATGAAGCGGGAAGAGATGGGCTACACTTTCTACTTTAGAACACACGGAAAACT-ACTATGAAATCTAGTTTGAAGGCGGATTTAGCAGTAAAAAGAGACCATAATACTCATTTTAAACTGGCACTAGGGTGTGTACACACCGCCCGTCACCCTCTTCGAACAACTCATT</charSequence></gappedSequence><referencedDocumentRevisionNumberThatStoredSequenceIsCopiedFrom>-1</referencedDocumentRevisionNumberThatStoredSequenceIsCopiedFrom></sequence><sequence><gappedSequence charSequenceRevision="1" annotationsRevision="1" charSequenceValidated="true" validatedCharSequenceGapCount="4" type="DefaultNucleotideSequence"><name>A._amazonicola_MZUNAP_888</name><description>A._amazonicola_MZUNAP_888</description><sequenceAnnotations><annotation><description>TAAAATATAGAGAAGAGGCAAGTCGTAACAGAAGTCAACGGCCGCGGTATCCTAACCGTGCGAAGGTAGCGTAATCACTTGTCCTCTAAATCAGGACTAGTATGAACGGCATCACGAGGGTTATACTGTCTCCTTTTTCCAATTAGTGAACTTAATCTTCCCGTGAAGAAACTGGAATATCCCTATAAGACGAGAAGACCCTTTGGAGCTTTAAACAATTTAGCACTTGCACCATCTTCATTTTGAATACCCTATACCCCGCACAATGACTATAAGTTTTAGGTTGGGGTGACCGCGGAGTAAAATAAACCCTCCACATTGTAGGAATCAAATCTTAACTAAGAGCCACTCTAAGTATTAGTACACTAACATCTATTGACCCAATATATTTGATCAACGAACCAAGTTACCCAAGGGATAACAGCGCAATCCATTTCAAGAGTCCCTATCGCCAAATGGGTTTACGACCTCGATGTTGGATCAGGATCTCCCAGCCGCTCAGCCGCTCATTTGTAATGATTTTTTTTATAGTTATGCCTATTTTAATCGGCGGATTTGGAAATTGACTAGTTCCCTTAATGATCGGGGCCCCAGATATAGCCTTCCCCCGAATAAACAATATAAGCTTTTGACTCCTTCCACCCTCGTTTCTCCTCTTACTTGCTTCCGCAGGCATTGAGGCCGGAGCTGGCACAGGATGAACGGTTTATCCCCCCTTAGCTGGCAACATTGCTCACGCAGGACCCTCTGTTGATTTAACCATCTTCTCTCTGCATCTAGCCGGTGTTTCTTCAATTCTTGGCGCAATCATTTTTATTACCACCACCCTGAACATAAAACCCCCCTCAGTAACGCAATATCAAACTCCATTATTTGTTTGATCCGTGTTAATCACCGCAGTCCTACTTCTCCTTTCTCTACCGGTAT</description><type>Editing History Deletion</type><intervals><interval><minimumIndex>377</minimumIndex><maximumIndex>376</maximumIndex><direction>none</direction></interval></intervals><qualifiers><qualifier><name>Original Bases</name><value>TAAAATATAGAGAAGAGGCAAGTCGTAACAGAAGTCAACGGCCGCGGTATCCTAACCGTGCGAAGGTAGCGTAATCACTTGTCCTCTAAATCAGGACTAGTATGAACGGCATCACGAGGGTTATACTGTCTCCTTTTTCCAATTAGTGAACTTAATCTTCCCGTGAAGAAACTGGAATATCCCTATAAGACGAGAAGACCCTTTGGAGCTTTAAACAATTTAGCACTTGCACCATCTTCATTTTGAATACCCTATACCCCGCACAATGACTATAAGTTTTAGGTTGGGGTGACCGCGGAGTAAAATAAACCCTCCACATTGTAGGAATCAAATCTTAACTAAGAGCCACTCTAAGTATTAGTACACTAACATCTATTGACCCAATATATTTGATCAACGAACCAAGTTACCCAAGGGATAACAGCGCAATCCATTTCAAGAGTCCCTATCGCCAAATGGGTTTACGACCTCGATGTTGGATCAGGATCTCCCAGCCGCTCAGCCGCTCATTTGTAATGATTTTTTTTATAGTTATGCCTATTTTAATCGGCGGATTTGGAAATTGACTAGTTCCCTTAATGATCGGGGCCCCAGATATAGCCTTCCCCCGAATAAACAATATAAGCTTTTGACTCCTTCCACCCTCGTTTCTCCTCTTACTTGCTTCCGCAGGCATTGAGGCCGGAGCTGGCACAGGATGAACGGTTTATCCCCCCTTAGCTGGCAACATTGCTCACGCAGGACCCTCTGTTGATTTAACCATCTTCTCTCTGCATCTAGCCGGTGTTTCTTCAATTCTTGGCGCAATCATTTTTATTACCACCACCCTGAACATAAAACCCCCCTCAGTAACGCAATATCAAACTCCATTATTTGTTTGATCCGTGTTAATCACCGCAGTCCTACTTCTCCTTTCTCTACCGGTAT</value></qualifier></qualifiers></annotation></sequenceAnnotations><charSequence gapSuffixLength="1">GATTACTTGCCAAGCGCCTAAAACCCAAAGGACTTGACG-GTACCCTACATCCATCTAGAGGAGCCTGTCCTATAATCGATAACCCACGTTCAACCTCACCGCTTCTAGTTTTTCAGCCTGTATACCTCCGTCGTCAGCTTACCCCGTGAGCGCCTCATAGTGAGCATAATGTCT-TCTTACAACACGTCAGGTCAAGGTGCAGCTAATGAAGCGGGAAGAGATGGGCTACACTTTCTACTTTAGAACACACGGAAAACT-ACTATGAAATCTAGTTTGAAGGCGGATTTAGCAGTAAAAAGAGACCATAATACTCATTTTAAACTGGCACTAGGGTGTGTACACACCGCCCGTCACCCTCTTCGAACAACTCATT</charSequence></gappedSequence><referencedDocumentRevisionNumberThatStoredSequenceIsCopiedFrom>-1</referencedDocumentRevisionNumberThatStoredSequenceIsCopiedFrom></sequence><sequence><gappedSequence charSequenceRevision="1" annotationsRevision="1" charSequenceValidated="true" validatedCharSequenceGapCount="4" type="DefaultNucleotideSequence"><name>A._amazonicola_MZUNAP_889</name><description>A._amazonicola_MZUNAP_889</description><sequenceAnnotations><annotation><description>TAAAATATAGAGAAGAGGCAAGTCGTAACAGAAGTCAACGGCCGCGGTATCCTAACCGTGCGAAGGTAGCGTAATCACTTGTCCTCTAAATCAGGACTAGTATGAACGGCATCACGAGGGTTATACTGTCTCCTTTTTCCAATTAGTGAACTTAATCTTCCCGTGAAGAAACTGGAATATCCCTATAAGACGAGAAGACCCTTTGGAGCTTTAAACAATTTAGCACTTGCACCATCTTCATTTTGAATACCCTATACCCCGCACAATGACTATAAGTTTTAGGTTGGGGTGACCGCGGAGTAAAATAAACCCTCCACATTGTAGGAATCAAATCTTAACTAAGAGCCACTCTAAGTATTAGTACACTAACATCTATTGACCCAATATATTTGATCAACGAACCAAGTTACCCAAGGGATAACAGCGCAATCCATTTCAAGAGTCCCTATCGCCAAATGGGTTTACGACCTCGATGTTGGATCAGGATCTCCCAGCCGCTCAGCCGCTCATTTGTAATGATTTTTTTTATAGTTATGCCTATTTTAATCGGCGGATTTGGAAATTGACTAGTTCCCTTAATGATCGGGGCCCCAGATATAGCCTTCCCCCGAATAAACAATATAAGCTTTTGACTCCTTCCACCCTCGTTTCTCCTCTTACTTGCTTCCGCAGGCATTGAGGCCGGAGCTGGCACAGGATGAACGGTTTATCCCCCCTTAGCTGGCAACATTGCTCACGCAGGACCCTCTGTTGATTTAACCATCTTCTCTCTGCATCTAGCCGGTGTTTCTTCAATTCTTGGCGCAATCATTTTTATTACCACCACCCTGAACATAAAACCCCCCTCAGTAACGCAATATCAAACTCCATTATTTGTTTGATCCGTGTTAATCACCGCAGTCCTACTTCTCCTTTCTCTACCGGTAT</description><type>Editing History Deletion</type><intervals><interval><minimumIndex>377</minimumIndex><maximumIndex>376</maximumIndex><direction>none</direction></interval></intervals><qualifiers><qualifier><name>Original Bases</name><value>TAAAATATAGAGAAGAGGCAAGTCGTAACAGAAGTCAACGGCCGCGGTATCCTAACCGTGCGAAGGTAGCGTAATCACTTGTCCTCTAAATCAGGACTAGTATGAACGGCATCACGAGGGTTATACTGTCTCCTTTTTCCAATTAGTGAACTTAATCTTCCCGTGAAGAAACTGGAATATCCCTATAAGACGAGAAGACCCTTTGGAGCTTTAAACAATTTAGCACTTGCACCATCTTCATTTTGAATACCCTATACCCCGCACAATGACTATAAGTTTTAGGTTGGGGTGACCGCGGAGTAAAATAAACCCTCCACATTGTAGGAATCAAATCTTAACTAAGAGCCACTCTAAGTATTAGTACACTAACATCTATTGACCCAATATATTTGATCAACGAACCAAGTTACCCAAGGGATAACAGCGCAATCCATTTCAAGAGTCCCTATCGCCAAATGGGTTTACGACCTCGATGTTGGATCAGGATCTCCCAGCCGCTCAGCCGCTCATTTGTAATGATTTTTTTTATAGTTATGCCTATTTTAATCGGCGGATTTGGAAATTGACTAGTTCCCTTAATGATCGGGGCCCCAGATATAGCCTTCCCCCGAATAAACAATATAAGCTTTTGACTCCTTCCACCCTCGTTTCTCCTCTTACTTGCTTCCGCAGGCATTGAGGCCGGAGCTGGCACAGGATGAACGGTTTATCCCCCCTTAGCTGGCAACATTGCTCACGCAGGACCCTCTGTTGATTTAACCATCTTCTCTCTGCATCTAGCCGGTGTTTCTTCAATTCTTGGCGCAATCATTTTTATTACCACCACCCTGAACATAAAACCCCCCTCAGTAACGCAATATCAAACTCCATTATTTGTTTGATCCGTGTTAATCACCGCAGTCCTACTTCTCCTTTCTCTACCGGTAT</value></qualifier></qualifiers></annotation></sequenceAnnotations><charSequence gapSuffixLength="1">GATTACTTGCCAAGCGCCTAAAACCCAAAGGACTTGACG-GTACCCTACATCCATCTAGAGGAGCCTGTCCTATAATCGATAACCCACGTTCAACCTCACCGCTTCTAGTTTTTCAGCCTGTATACCTCCGTCGTCAGCTTACCCCGTGAGCGCCTCATAGTGAGCATAATGTCT-TCTTACAACACGTCAGGTCAAGGTGCAGCTAATGAAGCGGGAAGAGATGGGCTACACTTTCTACTTTAGAACACACGGAAAACT-ACTATGAAATCTAGTTTGAAGGCGGATTTAGCAGTAAAAAGAGACCATAATACTCATTTTAAACTGGCACTAGGGTGTGTACACACCGCCCGTCACCCTCTTCGAACAACTCATT</charSequence></gappedSequence><referencedDocumentRevisionNumberThatStoredSequenceIsCopiedFrom>-1</referencedDocumentRevisionNumberThatStoredSequenceIsCopiedFrom></sequence><sequence><gappedSequence charSequenceRevision="1" annotationsRevision="1" charSequenceValidated="true" validatedCharSequenceGapCount="4" type="DefaultNucleotideSequence"><name>A._amazonicola_MZUNAP_900</name><description>A._amazonicola_MZUNAP_900</description><sequenceAnnotations><annotation><description>TAAAATATAGAGAAGAGGCAAGTCGTAACAGAAGTCAACGGCCGCGGTATCCTAACCGTGCGAAGGTAGCGTAATCACTTGTCCTCTAAATCAGGACTAGTATGAACGGCATCACGAGGGTTATACTGTCTCCTTTTTCCAATTAGTGAACTTAATCTTCCCGTGAAGAAACTGGAATATCCCTATAAGACGAGAAGACCCTTTGGAGCTTTAAACAATTTAGCACTTGCACCATCTTCATTTTGAATACCCTATACCCCGCACAATGACTATAAGTTTTAGGTTGGGGTGACCGCGGAGTAAAATAAACCCTCCACATTGTAGGAATCAAATCTTAACTAAGAGCCACTCTAAGTATTAGTACACTAACATCTATTGACCCAATATATTTGATCAACGAACCAAGTTACCCAAGGGATAACAGCGCAATCCATTTCAAGAGTCCCTATCGCCAAATGGGTTTACGACCTCGATGTTGGATCAGGATCTCCCAGCCGCTCAGCCGCTCATTTGTAATGATTTTTTTTATAGTTATGCCTATTTTAATCGGCGGATTTGGAAATTGACTAGTTCCCTTAATGATCGGGGCCCCAGATATAGCCTTCCCCCGAATAAACAATATAAGCTTTTGACTCCTTCCACCCTCGTTTCTCCTCTTACTTGCTTCCGCAGGCATTGAGGCCGGAGCTGGCACAGGATGAACGGTTTATCCCCCCTTAGCTGGCAACATTGCTCACGCAGGACCCTCTGTTGATTTAACCATCTTCTCTCTGCATCTAGCCGGTGTTTCTTCAATTCTTGGCGCAATCATTTTTATTACCACCACCCTGAACATAAAACCCCCCTCAGTAACGCAATATCAAACTCCATTATTTGTTTGATCCGTGTTAATCACCGCAGTCCTACTTCTCCTTTCTCTACCGGTAT</description><type>Editing History Deletion</type><intervals><interval><minimumIndex>377</minimumIndex><maximumIndex>376</maximumIndex><direction>none</direction></interval></intervals><qualifiers><qualifier><name>Original Bases</name><value>TAAAATATAGAGAAGAGGCAAGTCGTAACAGAAGTCAACGGCCGCGGTATCCTAACCGTGCGAAGGTAGCGTAATCACTTGTCCTCTAAATCAGGACTAGTATGAACGGCATCACGAGGGTTATACTGTCTCCTTTTTCCAATTAGTGAACTTAATCTTCCCGTGAAGAAACTGGAATATCCCTATAAGACGAGAAGACCCTTTGGAGCTTTAAACAATTTAGCACTTGCACCATCTTCATTTTGAATACCCTATACCCCGCACAATGACTATAAGTTTTAGGTTGGGGTGACCGCGGAGTAAAATAAACCCTCCACATTGTAGGAATCAAATCTTAACTAAGAGCCACTCTAAGTATTAGTACACTAACATCTATTGACCCAATATATTTGATCAACGAACCAAGTTACCCAAGGGATAACAGCGCAATCCATTTCAAGAGTCCCTATCGCCAAATGGGTTTACGACCTCGATGTTGGATCAGGATCTCCCAGCCGCTCAGCCGCTCATTTGTAATGATTTTTTTTATAGTTATGCCTATTTTAATCGGCGGATTTGGAAATTGACTAGTTCCCTTAATGATCGGGGCCCCAGATATAGCCTTCCCCCGAATAAACAATATAAGCTTTTGACTCCTTCCACCCTCGTTTCTCCTCTTACTTGCTTCCGCAGGCATTGAGGCCGGAGCTGGCACAGGATGAACGGTTTATCCCCCCTTAGCTGGCAACATTGCTCACGCAGGACCCTCTGTTGATTTAACCATCTTCTCTCTGCATCTAGCCGGTGTTTCTTCAATTCTTGGCGCAATCATTTTTATTACCACCACCCTGAACATAAAACCCCCCTCAGTAACGCAATATCAAACTCCATTATTTGTTTGATCCGTGTTAATCACCGCAGTCCTACTTCTCCTTTCTCTACCGGTAT</value></qualifier></qualifiers></annotation></sequenceAnnotations><charSequence gapSuffixLength="1">GATTACTTGCCAAGCGCCTAAAACCCAAAGGACTTGACG-GTACCCTACATCCATCTAGAGGAGCCTGTCCTATAATCGATAACCCACGTTCAACCTCACCGCTTCTAGTTTTTCAGCCTGTATACCTCCGTCGTCAGCTTACCCCGTGAGCGCCTCATAGTGAGCATAATGTCT-TCTTACAACACGTCAGGTCAAGGTGCAGCTAATGAAGCGGGAAGAGATGGGCTACACTTTCTACTTTAGAACACACGGAAAACT-ACTATGAAATCTAGTTTGAAGGCGGATTTAGCAGTAAAAAGAGACCATAATACTCATTTTAAACTGGCACTAGGGTGTGTACACACCGCCCGTCACCCTCTTCGAACAACTCATT</charSequence></gappedSequence><referencedDocumentRevisionNumberThatStoredSequenceIsCopiedFrom>-1</referencedDocumentRevisionNumberThatStoredSequenceIsCopiedFrom></sequence><sequence><gappedSequence charSequenceRevision="1" annotationsRevision="1" charSequenceValidated="true" validatedCharSequenceGapCount="4" type="DefaultNucleotideSequence"><name>A._amazonicola_MZUNAP_902</name><description>A._amazonicola_MZUNAP_902</description><sequenceAnnotations><annotation><description>TAAAATATAGAGAAGAGGCAAGTCGTAACAGAAGTCAACGGCCGCGGTATCCTAACCGTGCGAAGGTAGCGTAATCACTTGTCCTCTAAATCAGGACTAGTATGAACGGCATCACGAGGGTTATACTGTCTCCTTTTTCCAATTAGTGAACTTAATCTTCCCGTGAAGAAACTGGAATATCCCTATAAGACGAGAAGACCCTTTGGAGCTTTAAACAATTTAGCACTTGCACCATCTTCATTTTGAATACCCTATACCCCGCACAATGACTATAAGTTTTAGGTTGGGGTGACCGCGGAGTAAAATAAACCCTCCACATTGTAGGAATCAAATCTTAACTAAGAGCCACTCTAAGTATTAGTACACTAACATCTATTGACCCAATATATTTGATCAACGAACCAAGTTACCCAAGGGATAACAGCGCAATCCATTTCAAGAGTCCCTATCGCCAAATGGGTTTACGACCTCGATGTTGGATCAGGATCTCCCAGCCGCTCAGCCGCTCATTTGTAATGATTTTTTTTATAGTTATGCCTATTTTAATCGGCGGATTTGGAAATTGACTAGTTCCCTTAATGATCGGGGCCCCAGATATAGCCTTCCCCCGAATAAACAATATAAGCTTTTGACTCCTTCCACCCTCGTTTCTCCTCTTACTTGCTTCCGCAGGCATTGAGGCCGGAGCTGGCACAGGATGAACGGTTTATCCCCCCTTAGCTGGCAACATTGCTCACGCAGGACCCTCTGTTGATTTAACCATCTTCTCTCTGCATCTAGCCGGTGTTTCTTCAATTCTTGGCGCAATCATTTTTATTACCACCACCCTGAACATAAAACCCCCCTCAGTAACGCAATATCAAACTCCATTATTTGTTTGATCCGTGTTAATCACCGCAGTCCTACTTCTCCTTTCTCTACCGGTAT</description><type>Editing History Deletion</type><intervals><interval><minimumIndex>377</minimumIndex><maximumIndex>376</maximumIndex><direction>none</direction></interval></intervals><qualifiers><qualifier><name>Original Bases</name><value>TAAAATATAGAGAAGAGGCAAGTCGTAACAGAAGTCAACGGCCGCGGTATCCTAACCGTGCGAAGGTAGCGTAATCACTTGTCCTCTAAATCAGGACTAGTATGAACGGCATCACGAGGGTTATACTGTCTCCTTTTTCCAATTAGTGAACTTAATCTTCCCGTGAAGAAACTGGAATATCCCTATAAGACGAGAAGACCCTTTGGAGCTTTAAACAATTTAGCACTTGCACCATCTTCATTTTGAATACCCTATACCCCGCACAATGACTATAAGTTTTAGGTTGGGGTGACCGCGGAGTAAAATAAACCCTCCACATTGTAGGAATCAAATCTTAACTAAGAGCCACTCTAAGTATTAGTACACTAACATCTATTGACCCAATATATTTGATCAACGAACCAAGTTACCCAAGGGATAACAGCGCAATCCATTTCAAGAGTCCCTATCGCCAAATGGGTTTACGACCTCGATGTTGGATCAGGATCTCCCAGCCGCTCAGCCGCTCATTTGTAATGATTTTTTTTATAGTTATGCCTATTTTAATCGGCGGATTTGGAAATTGACTAGTTCCCTTAATGATCGGGGCCCCAGATATAGCCTTCCCCCGAATAAACAATATAAGCTTTTGACTCCTTCCACCCTCGTTTCTCCTCTTACTTGCTTCCGCAGGCATTGAGGCCGGAGCTGGCACAGGATGAACGGTTTATCCCCCCTTAGCTGGCAACATTGCTCACGCAGGACCCTCTGTTGATTTAACCATCTTCTCTCTGCATCTAGCCGGTGTTTCTTCAATTCTTGGCGCAATCATTTTTATTACCACCACCCTGAACATAAAACCCCCCTCAGTAACGCAATATCAAACTCCATTATTTGTTTGATCCGTGTTAATCACCGCAGTCCTACTTCTCCTTTCTCTACCGGTAT</value></qualifier></qualifiers></annotation></sequenceAnnotations><charSequence gapSuffixLength="1">GATTACTTGCCAAGCGCCTAAAACCCAAAGGACTTGACG-GTACCCTACATCCATCTAGAGGAGCCTGTCCTATAATCGATAACCCACGTTCAACCTCACCGCTTCTAGTTTTTCAGCCTGTATACCTCCGTCGTCAGCTTACCCCGTGAGCGCCTCATAGTGAGCATAATGTCT-TCTTACAACACGTCAGGTCAAGGTGCAGCTAATGAAGCGGGAAGAGATGGGCTACACTTTCTACTTTAGAACACACGGAAAACT-ACTATGAAATCTAGTTTGAAGGCGGATTTAGCAGTAAAAAGAGACCATAATACTCATTTTAAACTGGCACTAGGGTGTGTACACACCGCCCGTCACCCTCTTCGAACAACTCATT</charSequence></gappedSequence><referencedDocumentRevisionNumberThatStoredSequenceIsCopiedFrom>-1</referencedDocumentRevisionNumberThatStoredSequenceIsCopiedFrom></sequence><sequence><gappedSequence charSequenceRevision="1" annotationsRevision="1" charSequenceValidated="true" validatedCharSequenceGapCount="4" type="DefaultNucleotideSequence"><name>A._amazonicola_MZUNAP_905</name><description>A._amazonicola_MZUNAP_905</description><sequenceAnnotations><annotation><description>TAAAATATAGAGAAGAGGCAAGTCGTAACAGAAGTCAACGGCCGCGGTATCCTAACCGTGCGAAGGTAGCGTAATCACTTGTCCTCTAAATCAGGACTAGTATGAACGGCATCACGAGGGTTATACTGTCTCCTTTTTCCAATTAGTGAACTTAATCTTCCCGTGAAGAAACTGGAATATCCCTATAAGACGAGAAGACCCTTTGGAGCTTTAAACAATTTAGCACTTGCACCATCTTCATTTTGAATACCCTATACCCCGCACAATGACTATAAGTTTTAGGTTGGGGTGACCGCGGAGTAAAATAAACCCTCCACATTGTAGGAATCAAATCTTAACTAAGAGCCACTCTAAGTATTAGTACACTAACATCTATTGACCCAATATATTTGATCAACGAACCAAGTTACCCAAGGGATAACAGCGCAATCCATTTCAAGAGTCCCTATCGCCAAATGGGTTTACGACCTCGATGTTGGATCAGGATCTCCCAGCCGCTCAGCCGCTCATTTGTAATGATTTTTTTTATAGTTATGCCTATTTTAATCGGCGGATTTGGAAATTGACTAGTTCCCTTAATGATCGGGGCCCCAGATATAGCCTTCCCCCGAATAAACAATATAAGCTTTTGACTCCTTCCACCCTCGTTTCTCCTCTTACTTGCTTCCGCAGGCATTGAGGCCGGAGCTGGCACAGGATGAACGGTTTATCCCCCCTTAGCTGGCAACATTGCTCACGCAGGACCCTCTGTTGATTTAACCATCTTCTCTCTGCATCTAGCCGGTGTTTCTTCAATTCTTGGCGCAATCATTTTTATTACCACCACCCTGAACATAAAACCCCCCTCAGTAACGCAATATCAAACTCCATTATTTGTTTGATCCGTGTTAATCACCGCAGTCCTACTTCTCCTTTCTCTACCGGTAT</description><type>Editing History Deletion</type><intervals><interval><minimumIndex>377</minimumIndex><maximumIndex>376</maximumIndex><direction>none</direction></interval></intervals><qualifiers><qualifier><name>Original Bases</name><value>TAAAATATAGAGAAGAGGCAAGTCGTAACAGAAGTCAACGGCCGCGGTATCCTAACCGTGCGAAGGTAGCGTAATCACTTGTCCTCTAAATCAGGACTAGTATGAACGGCATCACGAGGGTTATACTGTCTCCTTTTTCCAATTAGTGAACTTAATCTTCCCGTGAAGAAACTGGAATATCCCTATAAGACGAGAAGACCCTTTGGAGCTTTAAACAATTTAGCACTTGCACCATCTTCATTTTGAATACCCTATACCCCGCACAATGACTATAAGTTTTAGGTTGGGGTGACCGCGGAGTAAAATAAACCCTCCACATTGTAGGAATCAAATCTTAACTAAGAGCCACTCTAAGTATTAGTACACTAACATCTATTGACCCAATATATTTGATCAACGAACCAAGTTACCCAAGGGATAACAGCGCAATCCATTTCAAGAGTCCCTATCGCCAAATGGGTTTACGACCTCGATGTTGGATCAGGATCTCCCAGCCGCTCAGCCGCTCATTTGTAATGATTTTTTTTATAGTTATGCCTATTTTAATCGGCGGATTTGGAAATTGACTAGTTCCCTTAATGATCGGGGCCCCAGATATAGCCTTCCCCCGAATAAACAATATAAGCTTTTGACTCCTTCCACCCTCGTTTCTCCTCTTACTTGCTTCCGCAGGCATTGAGGCCGGAGCTGGCACAGGATGAACGGTTTATCCCCCCTTAGCTGGCAACATTGCTCACGCAGGACCCTCTGTTGATTTAACCATCTTCTCTCTGCATCTAGCCGGTGTTTCTTCAATTCTTGGCGCAATCATTTTTATTACCACCACCCTGAACATAAAACCCCCCTCAGTAACGCAATATCAAACTCCATTATTTGTTTGATCCGTGTTAATCACCGCAGTCCTACTTCTCCTTTCTCTACCGGTAT</value></qualifier></qualifiers></annotation></sequenceAnnotations><charSequence gapSuffixLength="1">GATTACTTGCCAAGCGCCTAAAACCCAAAGGACTTGACG-GTACCCTACATCCATCTAGAGGAGCCTGTCCTATAATCGATAACCCACGTTCAACCTCACCGCTTCTAGTTTTTCAGCCTGTATACCTCCGTCGTCAGCTTACCCCGTGAGCGCCTCATAGTGAGCATAATGTCT-TCTTACAACACGTCAGGTCAAGGTGCAGCTAATGAAGCGGGAAGAGATGGGCTACACTTTCTACTTTAGAACACACGGAAAACT-ACTATGAAATCTAGTTTGAAGGCGGATTTAGCAGTAAAAAGAGACCATAATACTCATTTTAAACTGGCACTAGGGTGTGTACACACCGCCCGTCACCCTCTTCGAACAACTCATT</charSequence></gappedSequence><referencedDocumentRevisionNumberThatStoredSequenceIsCopiedFrom>-1</referencedDocumentRevisionNumberThatStoredSequenceIsCopiedFrom></sequence><sequence><gappedSequence charSequenceRevision="1" annotationsRevision="1" charSequenceValidated="true" validatedCharSequenceGapCount="4" type="DefaultNucleotideSequence"><name>A._amazonicola_MZUNAP_909</name><description>A._amazonicola_MZUNAP_909</description><sequenceAnnotations><annotation><description>TAAAATATAGAGAAGAGGCAAGTCGTAACAGAAGTCAACGGCCGCGGTATCCTAACCGTGCGAAGGTAGCGTAATCACTTGTCCTCTAAATCAGGACTAGTATGAACGGCATCACGAGGGTTATACTGTCTCCTTTTTCCAATTAGTGAACTTAATCTTCCCGTGAAGAAACTGGAATATCCCTATAAGACGAGAAGACCCTTTGGAGCTTTAAACAATTTAGCACTTGCACCATCTTCATTTTGAATACCCTATACCCCGCACAATGACTATAAGTTTTAGGTTGGGGTGACCGCGGAGTAAAATAAACCCTCCACATTGTAGGAATCAAATCTTAACTAAGAGCCACTCTAAGTATTAGTACACTAACATCTATTGACCCAATATATTTGATCAACGAACCAAGTTACCCAAGGGATAACAGCGCAATCCATTTCAAGAGTCCCTATCGCCAAATGGGTTTACGACCTCGATGTTGGATCAGGATCTCCCAGCCGCTCAGCCGCTCATTTGTAATGATTTTTTTTATAGTTATGCCTATTTTAATCGGCGGATTTGGAAATTGACTAGTTCCCTTAATGATCGGGGCCCCAGATATAGCCTTCCCCCGAATAAACAATATAAGCTTTTGACTCCTTCCACCCTCGTTTCTCCTCTTACTTGCTTCCGCAGGCATTGAGGCCGGAGCTGGCACAGGATGAACGGTTTATCCCCCCTTAGCTGGCAACATTGCTCACGCAGGACCCTCTGTTGATTTAACCATCTTCTCTCTGCATCTAGCCGGTGTTTCTTCAATTCTTGGCGCAATCATTTTTATTACCACCACCCTGAACATAAAACCCCCCTCAGTAACGCAATATCAAACTCCATTATTTGTTTGATCCGTGTTAATCACCGCAGTCCTACTTCTCCTTTCTCTACCGGTAT</description><type>Editing History Deletion</type><intervals><interval><minimumIndex>377</minimumIndex><maximumIndex>376</maximumIndex><direction>none</direction></interval></intervals><qualifiers><qualifier><name>Original Bases</name><value>TAAAATATAGAGAAGAGGCAAGTCGTAACAGAAGTCAACGGCCGCGGTATCCTAACCGTGCGAAGGTAGCGTAATCACTTGTCCTCTAAATCAGGACTAGTATGAACGGCATCACGAGGGTTATACTGTCTCCTTTTTCCAATTAGTGAACTTAATCTTCCCGTGAAGAAACTGGAATATCCCTATAAGACGAGAAGACCCTTTGGAGCTTTAAACAATTTAGCACTTGCACCATCTTCATTTTGAATACCCTATACCCCGCACAATGACTATAAGTTTTAGGTTGGGGTGACCGCGGAGTAAAATAAACCCTCCACATTGTAGGAATCAAATCTTAACTAAGAGCCACTCTAAGTATTAGTACACTAACATCTATTGACCCAATATATTTGATCAACGAACCAAGTTACCCAAGGGATAACAGCGCAATCCATTTCAAGAGTCCCTATCGCCAAATGGGTTTACGACCTCGATGTTGGATCAGGATCTCCCAGCCGCTCAGCCGCTCATTTGTAATGATTTTTTTTATAGTTATGCCTATTTTAATCGGCGGATTTGGAAATTGACTAGTTCCCTTAATGATCGGGGCCCCAGATATAGCCTTCCCCCGAATAAACAATATAAGCTTTTGACTCCTTCCACCCTCGTTTCTCCTCTTACTTGCTTCCGCAGGCATTGAGGCCGGAGCTGGCACAGGATGAACGGTTTATCCCCCCTTAGCTGGCAACATTGCTCACGCAGGACCCTCTGTTGATTTAACCATCTTCTCTCTGCATCTAGCCGGTGTTTCTTCAATTCTTGGCGCAATCATTTTTATTACCACCACCCTGAACATAAAACCCCCCTCAGTAACGCAATATCAAACTCCATTATTTGTTTGATCCGTGTTAATCACCGCAGTCCTACTTCTCCTTTCTCTACCGGTAT</value></qualifier></qualifiers></annotation></sequenceAnnotations><charSequence gapSuffixLength="1">GATTACTTGCCAAGCGCCTAAAACCCAAAGGACTTGACG-GTACCCTACATCCATCTAGAGGAGCCTGTCCTATAATCGATAACCCACGTTCAACCTCACCGCTTCTAGTTTTTCAGCCTGTATACCTCCGTCGTCAGCTTACCCCGTGAGCGCCTCATAGTGAGCATAATGTCT-TCTTACAACACGTCAGGTCAAGGTGCAGCTAATGAAGCGGGAAGAGATGGGCTACACTTTCTACTTTAGAACACACGGAAAACT-ACTATGAAATCTAGTTTGAAGGCGGATTTAGCAGTAAAAAGAGACCATAATACTCATTTTAAACTGGCACTAGGGTGTGTACACACCGCCCGTCACCCTCTTCGAACAACTCATT</charSequence></gappedSequence><referencedDocumentRevisionNumberThatStoredSequenceIsCopiedFrom>-1</referencedDocumentRevisionNumberThatStoredSequenceIsCopiedFrom></sequence><sequence><gappedSequence charSequenceRevision="1" annotationsRevision="1" charSequenceValidated="true" validatedCharSequenceGapCount="4" type="DefaultNucleotideSequence"><name>A._amazonicola_MZUNAP_913</name><description>A._amazonicola_MZUNAP_913</description><sequenceAnnotations><annotation><description>TAAAATATAGAGAAGAGGCAAGTCGTAACAGAAGTCAACGGCCGCGGTATCCTAACCGTGCGAAGGTAGCGTAATCACTTGTCCTCTAAATCAGGACTAGTATGAACGGCATCACGAGGGTTATACTGTCTCCTTTTTCCAATTAGTGAACTTAATCTTCCCGTGAAGAAACTGGAATATCCCTATAAGACGAGAAGACCCTTTGGAGCTTTAAACAATTTAGCACTTGCACCATCTTCATTTTGAATACCCTATACCCCGCACAATGACTATAAGTTTTAGGTTGGGGTGACCGCGGAGTAAAATAAACCCTCCACATTGTAGGAATCAAATCTTAACTAAGAGCCACTCTAAGTATTAGTACACTAACATCTATTGACCCAATATATTTGATCAACGAACCAAGTTACCCAAGGGATAACAGCGCAATCCATTTCAAGAGTCCCTATCGCCAAATGGGTTTACGACCTCGATGTTGGATCAGGATCTCCCAGCCGCTCAGCCGCTCATTTGTAATGATTTTTTTTATAGTTATGCCTATTTTAATCGGCGGATTTGGAAATTGACTAGTTCCCTTAATGATCGGGGCCCCAGATATAGCCTTCCCCCGAATAAACAATATAAGCTTTTGACTCCTTCCACCCTCGTTTCTCCTCTTACTTGCTTCCGCAGGCATTGAGGCCGGAGCTGGCACAGGATGAACGGTTTATCCCCCCTTAGCTGGCAACATTGCTCACGCAGGACCCTCTGTTGATTTAACCATCTTCTCTCTGCATCTAGCCGGTGTTTCTTCAATTCTTGGCGCAATCATTTTTATTACCACCACCCTGAACATAAAACCCCCCTCAGTAACGCAATATCAAACTCCATTATTTGTTTGATCCGTGTTAATCACCGCAGTCCTACTTCTCCTTTCTCTACCGGTAT</description><type>Editing History Deletion</type><intervals><interval><minimumIndex>377</minimumIndex><maximumIndex>376</maximumIndex><direction>none</direction></interval></intervals><qualifiers><qualifier><name>Original Bases</name><value>TAAAATATAGAGAAGAGGCAAGTCGTAACAGAAGTCAACGGCCGCGGTATCCTAACCGTGCGAAGGTAGCGTAATCACTTGTCCTCTAAATCAGGACTAGTATGAACGGCATCACGAGGGTTATACTGTCTCCTTTTTCCAATTAGTGAACTTAATCTTCCCGTGAAGAAACTGGAATATCCCTATAAGACGAGAAGACCCTTTGGAGCTTTAAACAATTTAGCACTTGCACCATCTTCATTTTGAATACCCTATACCCCGCACAATGACTATAAGTTTTAGGTTGGGGTGACCGCGGAGTAAAATAAACCCTCCACATTGTAGGAATCAAATCTTAACTAAGAGCCACTCTAAGTATTAGTACACTAACATCTATTGACCCAATATATTTGATCAACGAACCAAGTTACCCAAGGGATAACAGCGCAATCCATTTCAAGAGTCCCTATCGCCAAATGGGTTTACGACCTCGATGTTGGATCAGGATCTCCCAGCCGCTCAGCCGCTCATTTGTAATGATTTTTTTTATAGTTATGCCTATTTTAATCGGCGGATTTGGAAATTGACTAGTTCCCTTAATGATCGGGGCCCCAGATATAGCCTTCCCCCGAATAAACAATATAAGCTTTTGACTCCTTCCACCCTCGTTTCTCCTCTTACTTGCTTCCGCAGGCATTGAGGCCGGAGCTGGCACAGGATGAACGGTTTATCCCCCCTTAGCTGGCAACATTGCTCACGCAGGACCCTCTGTTGATTTAACCATCTTCTCTCTGCATCTAGCCGGTGTTTCTTCAATTCTTGGCGCAATCATTTTTATTACCACCACCCTGAACATAAAACCCCCCTCAGTAACGCAATATCAAACTCCATTATTTGTTTGATCCGTGTTAATCACCGCAGTCCTACTTCTCCTTTCTCTACCGGTAT</value></qualifier></qualifiers></annotation></sequenceAnnotations><charSequence gapSuffixLength="1">GATTACTTGCCAAGCGCCTAAAACCCAAAGGACTTGACG-GTACCCTACATCCATCTAGAGGAGCCTGTCCTATAATCGATAACCCACGTTCAACCTCACCGCTTCTAGTTTTTCAGCCTGTATACCTCCGTCGTCAGCTTACCCCGTGAGCGCCTCATAGTGAGCATAATGTCT-TCTTACAACACGTCAGGTCAAGGTGCAGCTAATGAAGCGGGAAGAGATGGGCTACACTTTCTACTTTAGAACACACGGAAAACT-ACTATGAAATCTAGTTTGAAGGCGGATTTAGCAGTAAAAAGAGACCATAATACTCATTTTAAACTGGCACTAGGGTGTGTACACACCGCCCGTCACCCTCTTCGAACAACTCATT</charSequence></gappedSequence><referencedDocumentRevisionNumberThatStoredSequenceIsCopiedFrom>-1</referencedDocumentRevisionNumberThatStoredSequenceIsCopiedFrom></sequence><sequence><gappedSequence charSequenceRevision="1" annotationsRevision="1" charSequenceValidated="true" validatedCharSequenceGapCount="4" type="DefaultNucleotideSequence"><name>A._amazonicola_MZUNAP_914</name><description>A._amazonicola_MZUNAP_914</description><sequenceAnnotations><annotation><description>TAAAATATAGAGAAGAGGCAAGTCGTAACAGAAGTCAACGGCCGCGGTATCCTAACCGTGCGAAGGTAGCGTAATCACTTGTCCTCTAAATCAGGACTAGTATGAACGGCATCACGAGGGTTATACTGTCTCCTTTTTCCAATTAGTGAACTTAATCTTCCCGTGAAGAAACTGGAATATCCCTATAAGACGAGAAGACCCTTTGGAGCTTTAAACAATTTAGCACTTGCACCATCTTCATTTTGAATACCCTATACCCCGCACAATGACTATAAGTTTTAGGTTGGGGTGACCGCGGAGTAAAATAAACCCTCCACATTGTAGGAATCAAATCTTAACTAAGAGCCACTCTAAGTATTAGTACACTAACATCTATTGACCCAATATATTTGATCAACGAACCAAGTTACCCAAGGGATAACAGCGCAATCCATTTCAAGAGTCCCTATCGCCAAATGGGTTTACGACCTCGATGTTGGATCAGGATCTCCCAGCCGCTCAGCCGCTCATTTGTAATGATTTTTTTTATAGTTATGCCTATTTTAATCGGCGGATTTGGAAATTGACTAGTTCCCTTAATGATCGGGGCCCCAGATATAGCCTTCCCCCGAATAAACAATATAAGCTTTTGACTCCTTCCACCCTCGTTTCTCCTCTTACTTGCTTCCGCAGGCATTGAGGCCGGAGCTGGCACAGGATGAACGGTTTATCCCCCCTTAGCTGGCAACATTGCTCACGCAGGACCCTCTGTTGATTTAACCATCTTCTCTCTGCATCTAGCCGGTGTTTCTTCAATTCTTGGCGCAATCATTTTTATTACCACCACCCTGAACATAAAACCCCCCTCAGTAACGCAATATCAAACTCCATTATTTGTTTGATCCGTGTTAATCACCGCAGTCCTACTTCTCCTTTCTCTACCGGTAT</description><type>Editing History Deletion</type><intervals><interval><minimumIndex>377</minimumIndex><maximumIndex>376</maximumIndex><direction>none</direction></interval></intervals><qualifiers><qualifier><name>Original Bases</name><value>TAAAATATAGAGAAGAGGCAAGTCGTAACAGAAGTCAACGGCCGCGGTATCCTAACCGTGCGAAGGTAGCGTAATCACTTGTCCTCTAAATCAGGACTAGTATGAACGGCATCACGAGGGTTATACTGTCTCCTTTTTCCAATTAGTGAACTTAATCTTCCCGTGAAGAAACTGGAATATCCCTATAAGACGAGAAGACCCTTTGGAGCTTTAAACAATTTAGCACTTGCACCATCTTCATTTTGAATACCCTATACCCCGCACAATGACTATAAGTTTTAGGTTGGGGTGACCGCGGAGTAAAATAAACCCTCCACATTGTAGGAATCAAATCTTAACTAAGAGCCACTCTAAGTATTAGTACACTAACATCTATTGACCCAATATATTTGATCAACGAACCAAGTTACCCAAGGGATAACAGCGCAATCCATTTCAAGAGTCCCTATCGCCAAATGGGTTTACGACCTCGATGTTGGATCAGGATCTCCCAGCCGCTCAGCCGCTCATTTGTAATGATTTTTTTTATAGTTATGCCTATTTTAATCGGCGGATTTGGAAATTGACTAGTTCCCTTAATGATCGGGGCCCCAGATATAGCCTTCCCCCGAATAAACAATATAAGCTTTTGACTCCTTCCACCCTCGTTTCTCCTCTTACTTGCTTCCGCAGGCATTGAGGCCGGAGCTGGCACAGGATGAACGGTTTATCCCCCCTTAGCTGGCAACATTGCTCACGCAGGACCCTCTGTTGATTTAACCATCTTCTCTCTGCATCTAGCCGGTGTTTCTTCAATTCTTGGCGCAATCATTTTTATTACCACCACCCTGAACATAAAACCCCCCTCAGTAACGCAATATCAAACTCCATTATTTGTTTGATCCGTGTTAATCACCGCAGTCCTACTTCTCCTTTCTCTACCGGTAT</value></qualifier></qualifiers></annotation></sequenceAnnotations><charSequence gapSuffixLength="1">GATTACTTGCCAAGCGCCTAAAACCCAAAGGACTTGACG-GTACCCTACATCCATCTAGAGGAGCCTGTCCTATAATCGATAACCCACGTTCAACCTCACCGCTTCTAGTTTTTCAGCCTGTATACCTCCGTCGTCAGCTTACCCCGTGAGCGCCTCATAGTGAGCATAATGTCT-TCTTACAACACGTCAGGTCAAGGTGCAGCTAATGAAGCGGGAAGAGATGGGCTACACTTTCTACTTTAGAACACACGGAAAACT-ACTATGAAATCTAGTTTGAAGGCGGATTTAGCAGTAAAAAGAGACCATAATACTCATTTTAAACTGGCACTAGGGTGTGTACACACCGCCCGTCACCCTCTTCGAACAACTCATT</charSequence></gappedSequence><referencedDocumentRevisionNumberThatStoredSequenceIsCopiedFrom>-1</referencedDocumentRevisionNumberThatStoredSequenceIsCopiedFrom></sequence><sequence><gappedSequence charSequenceRevision="1" annotationsRevision="1" charSequenceValidated="true" validatedCharSequenceGapCount="4" type="DefaultNucleotideSequence"><name>A._amazonicola_MZUNAP_920</name><description>A._amazonicola_MZUNAP_920</description><sequenceAnnotations><annotation><description>TAAAATATAGAGAAGAGGCAAGTCGTAACAGAAGTCAACGGCCGCGGTATCCTAACCGTGCGAAGGTAGCGTAATCACTTGTCCTCTAAATCAGGACTAGTATGAACGGCATCACGAGGGTTATACTGTCTCCTTTTTCCAATTAGTGAACTTAATCTTCCCGTGAAGAAACTGGAATATCCCTATAAGACGAGAAGACCCTTTGGAGCTTTAAACAATTTAGCACTTGCACCATCTTCATTTTGAATACCCTATACCCCGCACAATGACTATAAGTTTTAGGTTGGGGTGACCGCGGAGTAAAATAAACCCTCCACATTGTAGGAATCAAATCTTAACTAAGAGCCACTCTAAGTATTAGTACACTAACATCTATTGACCCAATATATTTGATCAACGAACCAAGTTACCCAAGGGATAACAGCGCAATCCATTTCAAGAGTCCCTATCGCCAAATGGGTTTACGACCTCGATGTTGGATCAGGATCTCCCAGCCGCTCAGCCGCTCATTTGTAATGATTTTTTTTATAGTTATGCCTATTTTAATCGGCGGATTTGGAAATTGACTAGTTCCCTTAATGATCGGGGCCCCAGATATAGCCTTCCCCCGAATAAACAATATAAGCTTTTGACTCCTTCCACCCTCGTTTCTCCTCTTACTTGCTTCCGCAGGCATTGAGGCCGGAGCTGGCACAGGATGAACGGTTTATCCCCCCTTAGCTGGCAACATTGCTCACGCAGGACCCTCTGTTGATTTAACCATCTTCTCTCTGCATCTAGCCGGTGTTTCTTCAATTCTTGGCGCAATCATTTTTATTACCACCACCCTGAACATAAAACCCCCCTCAGTAACGCAATATCAAACTCCATTATTTGTTTGATCCGTGTTAATCACCGCAGTCCTACTTCTCCTTTCTCTACCGGTAT</description><type>Editing History Deletion</type><intervals><interval><minimumIndex>377</minimumIndex><maximumIndex>376</maximumIndex><direction>none</direction></interval></intervals><qualifiers><qualifier><name>Original Bases</name><value>TAAAATATAGAGAAGAGGCAAGTCGTAACAGAAGTCAACGGCCGCGGTATCCTAACCGTGCGAAGGTAGCGTAATCACTTGTCCTCTAAATCAGGACTAGTATGAACGGCATCACGAGGGTTATACTGTCTCCTTTTTCCAATTAGTGAACTTAATCTTCCCGTGAAGAAACTGGAATATCCCTATAAGACGAGAAGACCCTTTGGAGCTTTAAACAATTTAGCACTTGCACCATCTTCATTTTGAATACCCTATACCCCGCACAATGACTATAAGTTTTAGGTTGGGGTGACCGCGGAGTAAAATAAACCCTCCACATTGTAGGAATCAAATCTTAACTAAGAGCCACTCTAAGTATTAGTACACTAACATCTATTGACCCAATATATTTGATCAACGAACCAAGTTACCCAAGGGATAACAGCGCAATCCATTTCAAGAGTCCCTATCGCCAAATGGGTTTACGACCTCGATGTTGGATCAGGATCTCCCAGCCGCTCAGCCGCTCATTTGTAATGATTTTTTTTATAGTTATGCCTATTTTAATCGGCGGATTTGGAAATTGACTAGTTCCCTTAATGATCGGGGCCCCAGATATAGCCTTCCCCCGAATAAACAATATAAGCTTTTGACTCCTTCCACCCTCGTTTCTCCTCTTACTTGCTTCCGCAGGCATTGAGGCCGGAGCTGGCACAGGATGAACGGTTTATCCCCCCTTAGCTGGCAACATTGCTCACGCAGGACCCTCTGTTGATTTAACCATCTTCTCTCTGCATCTAGCCGGTGTTTCTTCAATTCTTGGCGCAATCATTTTTATTACCACCACCCTGAACATAAAACCCCCCTCAGTAACGCAATATCAAACTCCATTATTTGTTTGATCCGTGTTAATCACCGCAGTCCTACTTCTCCTTTCTCTACCGGTAT</value></qualifier></qualifiers></annotation></sequenceAnnotations><charSequence gapSuffixLength="1">GATTACTTGCCAAGCGCCTAAAACCCAAAGGACTTGACG-GTACCCTACATCCATCTAGAGGAGCCTGTCCTATAATCGATAACCCACGTTCAACCTCACCGCTTCTAGTTTTTCAGCCTGTATACCTCCGTCGTCAGCTTACCCCGTGAGCGCCTCATAGTGAGCATAATGTCT-TCTTACAACACGTCAGGTCAAGGTGCAGCTAATGAAGCGGGAAGAGATGGGCTACACTTTCTACTTTAGAACACACGGAAAACT-ACTATGAAATCTAGTTTGAAGGCGGATTTAGCAGTAAAAAGAGACCATAATACTCATTTTAAACTGGCACTAGGGTGTGTACACACCGCCCGTCACCCTCTTCGAACAACTCATT</charSequence></gappedSequence><referencedDocumentRevisionNumberThatStoredSequenceIsCopiedFrom>-1</referencedDocumentRevisionNumberThatStoredSequenceIsCopiedFrom></sequence><sequence><gappedSequence charSequenceRevision="1" annotationsRevision="1" charSequenceValidated="true" validatedCharSequenceGapCount="4" type="DefaultNucleotideSequence"><name>A._amazonicola_MZUNAP_910</name><description>A._amazonicola_MZUNAP_910</description><sequenceAnnotations><annotation><description>TAAAATATAGAGAAGAGGCAAGTCGTAACAGAAGTCAACGGCCGCGGTATCCTAACCGTGCGAAGGTAGCGTAATCACTTGTCCTCTAAATCAGGACTAGTATGAACGGCATCACGAGGGTTATACTGTCTCCTTTTTCCAATTAGTGAACTTAATCTTCCCGTGAAGAAACTGGAATATCCCTATAAGACGAGAAGACCCTTTGGAGCTTTAAACAATTTAGCACTTGCACCATCTTCATTTTGAATACCCTATACCCCGCACAATGACTATAAGTTTTAGGTTGGGGTGACCGCGGAGTAAAATAAACCCTCCACATTGTAGGAATCAAATCTTAACTAAGAGCCACTCTAAGTATTAGTACACTAACATCTATTGACCCAATATATTTGATCAACGAACCAAGTTACCCAAGGGATAACAGCGCAATCCATTTCAAGAGTCCCTATCGCCAAATGGGTTTACGACCTCGATGTTGGATCAGGATCTCCCAGCCGCTCAGCCGCTCATTTGTAATGATTTTTTTTATAGTTATGCCTATTTTAATCGGCGGATTTGGAAATTGACTAGTTCCCTTAATGATCGGGGCCCCAGATATAGCCTTCCCCCGAATAAACAATATAAGCTTTTGACTCCTTCCACCCTCGTTTCTCCTCTTACTTGCTTCCGCAGGCATTGAGGCCGGAGCTGGCACAGGATGAACGGTTTATCCCCCCTTAGCTGGCAACATTGCTCACGCAGGACCCTCTGTTGATTTAACCATCTTCTCTCTGCATCTAGCCGGTGTTTCTTCAATTCTTGGCGCAATCATTTTTATTACCACCACCCTGAACATAAAACCCCCCTCAGTAACGCAATATCAAACTCCATTATTTGTTTGATCCGTGTTAATCACCGCAGTCCTACTTCTCCTTTCTCTACCGGTAT</description><type>Editing History Deletion</type><intervals><interval><minimumIndex>377</minimumIndex><maximumIndex>376</maximumIndex><direction>none</direction></interval></intervals><qualifiers><qualifier><name>Original Bases</name><value>TAAAATATAGAGAAGAGGCAAGTCGTAACAGAAGTCAACGGCCGCGGTATCCTAACCGTGCGAAGGTAGCGTAATCACTTGTCCTCTAAATCAGGACTAGTATGAACGGCATCACGAGGGTTATACTGTCTCCTTTTTCCAATTAGTGAACTTAATCTTCCCGTGAAGAAACTGGAATATCCCTATAAGACGAGAAGACCCTTTGGAGCTTTAAACAATTTAGCACTTGCACCATCTTCATTTTGAATACCCTATACCCCGCACAATGACTATAAGTTTTAGGTTGGGGTGACCGCGGAGTAAAATAAACCCTCCACATTGTAGGAATCAAATCTTAACTAAGAGCCACTCTAAGTATTAGTACACTAACATCTATTGACCCAATATATTTGATCAACGAACCAAGTTACCCAAGGGATAACAGCGCAATCCATTTCAAGAGTCCCTATCGCCAAATGGGTTTACGACCTCGATGTTGGATCAGGATCTCCCAGCCGCTCAGCCGCTCATTTGTAATGATTTTTTTTATAGTTATGCCTATTTTAATCGGCGGATTTGGAAATTGACTAGTTCCCTTAATGATCGGGGCCCCAGATATAGCCTTCCCCCGAATAAACAATATAAGCTTTTGACTCCTTCCACCCTCGTTTCTCCTCTTACTTGCTTCCGCAGGCATTGAGGCCGGAGCTGGCACAGGATGAACGGTTTATCCCCCCTTAGCTGGCAACATTGCTCACGCAGGACCCTCTGTTGATTTAACCATCTTCTCTCTGCATCTAGCCGGTGTTTCTTCAATTCTTGGCGCAATCATTTTTATTACCACCACCCTGAACATAAAACCCCCCTCAGTAACGCAATATCAAACTCCATTATTTGTTTGATCCGTGTTAATCACCGCAGTCCTACTTCTCCTTTCTCTACCGGTAT</value></qualifier></qualifiers></annotation></sequenceAnnotations><charSequence gapSuffixLength="1">GATTACTTGCCAAGCGCCTAAAACCCAAAGGACTTGACG-GTACCCTACATCCATCTAGAGGAGCCTGTCCTATAATCGATAACCCACGTTCAACCTCACCGCTTCTAGTTTTTCAGCCTGTATACCTCCGTCGTCAGCTTACCCCGTGAGCGCCTCATAGTGAGCATAATGTCT-TCTTACAACACGTCAGGTCAAGGTGCAGCTAATGAAGCGGGAAGAGATGGGCTACACTTTCTACTTTAGAACACACGGAAAACT-ACTATGAAATCTAGTTTGAAGGCGGATTTAGCAGTAAAAAGAGACCATAATACTCATTTTAAACTGGCACTAGGGTGTGTACACACCGCCCGTCACCCTCTTCGAACAACTCATT</charSequence></gappedSequence><referencedDocumentRevisionNumberThatStoredSequenceIsCopiedFrom>-1</referencedDocumentRevisionNumberThatStoredSequenceIsCopiedFrom></sequence><sequence><gappedSequence charSequenceRevision="1" annotationsRevision="1" charSequenceValidated="true" validatedCharSequenceGapCount="4" type="DefaultNucleotideSequence"><name>A._amazonicola_MZUNAP_911</name><description>A._amazonicola_MZUNAP_911</description><sequenceAnnotations><annotation><description>TAAAATATAGAGAAGAGGCAAGTCGTAACAGAAGTCAACGGCCGCGGTATCCTAACCGTGCGAAGGTAGCGTAATCACTTGTCCTCTAAATCAGGACTAGTATGAACGGCATCACGAGGGTTATACTGTCTCCTTTTTCCAATTAGTGAACTTAATCTTCCCGTGAAGAAACTGGAATATCCCTATAAGACGAGAAGACCCTTTGGAGCTTTAAACAATTTAGCACTTGCACCATCTTCATTTTGAATACCCTATACCCCGCACAATGACTATAAGTTTTAGGTTGGGGTGACCGCGGAGTAAAATAAACCCTCCACATTGTAGGAATCAAATCTTAACTAAGAGCCACTCTAAGTATTAGTACACTAACATCTATTGACCCAATATATTTGATCAACGAACCAAGTTACCCAAGGGATAACAGCGCAATCCATTTCAAGAGTCCCTATCGCCAAATGGGTTTACGACCTCGATGTTGGATCAGGATCTCCCAGCCGCTCAGCCGCTCATTTGTAATGATTTTTTTTATAGTTATGCCTATTTTAATCGGCGGATTTGGAAATTGACTAGTTCCCTTAATGATCGGGGCCCCAGATATAGCCTTCCCCCGAATAAACAATATAAGCTTTTGACTCCTTCCACCCTCGTTTCTCCTCTTACTTGCTTCCGCAGGCATTGAGGCCGGAGCTGGCACAGGATGAACGGTTTATCCCCCCTTAGCTGGCAACATTGCTCACGCAGGACCCTCTGTTGATTTAACCATCTTCTCTCTGCATCTAGCCGGTGTTTCTTCAATTCTTGGCGCAATCATTTTTATTACCACCACCCTGAACATAAAACCCCCCTCAGTAACGCAATATCAAACTCCATTATTTGTTTGATCCGTGTTAATCACCGCAGTCCTACTTCTCCTTTCTCTACCGGTAT</description><type>Editing History Deletion</type><intervals><interval><minimumIndex>377</minimumIndex><maximumIndex>376</maximumIndex><direction>none</direction></interval></intervals><qualifiers><qualifier><name>Original Bases</name><value>TAAAATATAGAGAAGAGGCAAGTCGTAACAGAAGTCAACGGCCGCGGTATCCTAACCGTGCGAAGGTAGCGTAATCACTTGTCCTCTAAATCAGGACTAGTATGAACGGCATCACGAGGGTTATACTGTCTCCTTTTTCCAATTAGTGAACTTAATCTTCCCGTGAAGAAACTGGAATATCCCTATAAGACGAGAAGACCCTTTGGAGCTTTAAACAATTTAGCACTTGCACCATCTTCATTTTGAATACCCTATACCCCGCACAATGACTATAAGTTTTAGGTTGGGGTGACCGCGGAGTAAAATAAACCCTCCACATTGTAGGAATCAAATCTTAACTAAGAGCCACTCTAAGTATTAGTACACTAACATCTATTGACCCAATATATTTGATCAACGAACCAAGTTACCCAAGGGATAACAGCGCAATCCATTTCAAGAGTCCCTATCGCCAAATGGGTTTACGACCTCGATGTTGGATCAGGATCTCCCAGCCGCTCAGCCGCTCATTTGTAATGATTTTTTTTATAGTTATGCCTATTTTAATCGGCGGATTTGGAAATTGACTAGTTCCCTTAATGATCGGGGCCCCAGATATAGCCTTCCCCCGAATAAACAATATAAGCTTTTGACTCCTTCCACCCTCGTTTCTCCTCTTACTTGCTTCCGCAGGCATTGAGGCCGGAGCTGGCACAGGATGAACGGTTTATCCCCCCTTAGCTGGCAACATTGCTCACGCAGGACCCTCTGTTGATTTAACCATCTTCTCTCTGCATCTAGCCGGTGTTTCTTCAATTCTTGGCGCAATCATTTTTATTACCACCACCCTGAACATAAAACCCCCCTCAGTAACGCAATATCAAACTCCATTATTTGTTTGATCCGTGTTAATCACCGCAGTCCTACTTCTCCTTTCTCTACCGGTAT</value></qualifier></qualifiers></annotation></sequenceAnnotations><charSequence gapSuffixLength="1">GATTACTTGCCAAGCGCCTAAAACCCAAAGGACTTGACG-GTACCCTACATCCATCTAGAGGAGCCTGTCCTATAATCGATAACCCACGTTCAACCTCACCGCTTCTAGTTTTTCAGCCTGTATACCTCCGTCGTCAGCTTACCCCGTGAGCGCCTCATAGTGAGCATAATGTCT-TCTTACAACACGTCAGGTCAAGGTGCAGCTAATGAAGCGGGAAGAGATGGGCTACACTTTCTACTTTAAAACACACGGAAAACT-ACTATGAAATCTAGTTTGAAGGCGGATTTAGCAGTAAAAAGAGACCATAATACTCATTTTAAACTGGCACTAGGGTGTGTACACACCGCCCGTCACCCTCTTCGAACAACTCATT</charSequence></gappedSequence><referencedDocumentRevisionNumberThatStoredSequenceIsCopiedFrom>-1</referencedDocumentRevisionNumberThatStoredSequenceIsCopiedFrom></sequence><sequence><gappedSequence charSequenceRevision="1" annotationsRevision="1" charSequenceValidated="true" validatedCharSequenceGapCount="4" type="DefaultNucleotideSequence"><name>A._amazonicola_MZUNAP_916</name><description>A._amazonicola_MZUNAP_916</description><sequenceAnnotations><annotation><description>TAAAATATAGAGAAGAGGCAAGTCGTAACAGAAGTCAACGGCCGCGGTATCCTAACCGTGCGAAGGTAGCGTAATCACTTGTCCTCTAAATCAGGACTAGTATGAACGGCATCACGAGGGTTATACTGTCTCCTTTTTCCAATTAGTGAACTTAATCTTCCCGTGAAGAAACTGGAATATCCCTATAAGACGAGAAGACCCTTTGGAGCTTTAAACAATTTAGCACTTGCACCATCTTCATTTTGAATACCCTATACCCCGCACAATGACTATAAGTTTTAGGTTGGGGTGACCGCGGAGTAAAATAAACCCTCCACATTGTAGGAATCAAATCTTAACTAAGAGCCACTCTAAGTATTAGTACACTAACATCTATTGACCCAATATATTTGATCAACGAACCAAGTTACCCAAGGGATAACAGCGCAATCCATTTCAAGAGTCCCTATCGCCAAATGGGTTTACGACCTCGATGTTGGATCAGGATCTCCCAGCCGCTCAGCCGCTCATTTGTAATGATTTTTTTTATAGTTATGCCTATTTTAATCGGCGGATTTGGAAATTGACTAGTTCCCTTAATGATCGGGGCCCCAGATATAGCCTTCCCCCGAATAAACAATATAAGCTTTTGACTCCTTCCACCCTCGTTTCTCCTCTTACTTGCTTCCGCAGGCATTGAGGCCGGAGCTGGCACAGGATGAACGGTTTATCCCCCCTTAGCTGGCAACATTGCTCACGCAGGACCCTCTGTTGATTTAACCATCTTCTCTCTGCATCTAGCCGGTGTTTCTTCAATTCTTGGCGCAATCATTTTTATTACCACCACCCTGAACATAAAACCCCCCTCAGTAACGCAATATCAAACTCCATTATTTGTTTGATCCGTGTTAATCACCGCAGTCCTACTTCTCCTTTCTCTACCGGTAT</description><type>Editing History Deletion</type><intervals><interval><minimumIndex>377</minimumIndex><maximumIndex>376</maximumIndex><direction>none</direction></interval></intervals><qualifiers><qualifier><name>Original Bases</name><value>TAAAATATAGAGAAGAGGCAAGTCGTAACAGAAGTCAACGGCCGCGGTATCCTAACCGTGCGAAGGTAGCGTAATCACTTGTCCTCTAAATCAGGACTAGTATGAACGGCATCACGAGGGTTATACTGTCTCCTTTTTCCAATTAGTGAACTTAATCTTCCCGTGAAGAAACTGGAATATCCCTATAAGACGAGAAGACCCTTTGGAGCTTTAAACAATTTAGCACTTGCACCATCTTCATTTTGAATACCCTATACCCCGCACAATGACTATAAGTTTTAGGTTGGGGTGACCGCGGAGTAAAATAAACCCTCCACATTGTAGGAATCAAATCTTAACTAAGAGCCACTCTAAGTATTAGTACACTAACATCTATTGACCCAATATATTTGATCAACGAACCAAGTTACCCAAGGGATAACAGCGCAATCCATTTCAAGAGTCCCTATCGCCAAATGGGTTTACGACCTCGATGTTGGATCAGGATCTCCCAGCCGCTCAGCCGCTCATTTGTAATGATTTTTTTTATAGTTATGCCTATTTTAATCGGCGGATTTGGAAATTGACTAGTTCCCTTAATGATCGGGGCCCCAGATATAGCCTTCCCCCGAATAAACAATATAAGCTTTTGACTCCTTCCACCCTCGTTTCTCCTCTTACTTGCTTCCGCAGGCATTGAGGCCGGAGCTGGCACAGGATGAACGGTTTATCCCCCCTTAGCTGGCAACATTGCTCACGCAGGACCCTCTGTTGATTTAACCATCTTCTCTCTGCATCTAGCCGGTGTTTCTTCAATTCTTGGCGCAATCATTTTTATTACCACCACCCTGAACATAAAACCCCCCTCAGTAACGCAATATCAAACTCCATTATTTGTTTGATCCGTGTTAATCACCGCAGTCCTACTTCTCCTTTCTCTACCGGTAT</value></qualifier></qualifiers></annotation></sequenceAnnotations><charSequence gapSuffixLength="1">GATTACTTGCCAAGCGCCTAAAACCCAAAGGACTTGACG-GTACCCTACATCCATCTAGAGGAGCCTGTCCTATAATCGATAACCCACGTTCAACCTCACCGCTTCTAGTTTTTCAGCCTGTATACCTCCGTCGTCAGCTTACCCCGTGAGCGCCTCATAGTGAGCATAATGTCT-TCTTACAACACGTCAGGTCAAGGTGCAGCTAATGAAGCGGGAAGAGATGGGCTACACTTTCTACTTTAGAACACACGGAAAACT-ACTATGAAATCTAGTTTGAAGGCGGATTTAGCAGTAAAAAGAGACCATAATACTCATTTTAAACTGGCACTAGGGTGTGTACACACCGCCCGTCACCCTCTTCAAACAACTCATT</charSequence></gappedSequence><referencedDocumentRevisionNumberThatStoredSequenceIsCopiedFrom>-1</referencedDocumentRevisionNumberThatStoredSequenceIsCopiedFrom></sequence><sequence><gappedSequence charSequenceRevision="1" annotationsRevision="1" charSequenceValidated="true" validatedCharSequenceGapCount="4" type="DefaultNucleotideSequence"><name>A._amazonicola_MZUNAP_886</name><description>A._amazonicola_MZUNAP_886</description><sequenceAnnotations><annotation><description>TAAAATATAGAGAAGAGGCAAGTCGTAACAGAAGTCAACGGCCGCGGTATCCTAACCGTGCGAAGGTAGCGCAATCACTTGCCCTCTAAATCAGGACTAGTATGAACGGCACCACGAGGGTTATACTGTCTCCTTTTTCCAATTAGTGAACTTAATCTTCCCGTGAAGAAGCCGGAATAATCTTATAAGACGAGAAGACCCTTTGGAGCTTTAAACAACTTAGCACTTGCACCATCTTCATTTTGAATACCCTATACCCCGCAAGATGACTATAAGTTTTAGGTTGGGGTGACCGCGGAGTAAAATAAACCCTCCACACTGTAGGAATCAAATCTTAACTAAGAGCCACTCTAAGTATCAGCATACTGACATCTATTGACCCAATATATTTGATCAACGAACCAAGTTACCCTAGGGATAACAGCGCAATCCATTTCAAGAGTCCCTATCGCCAAATGGGTTTACGACCTCGATGTTGGATCAGGATCTCCCAGCCGCTCAGCCGCTCATTTGTAATGATTTTTTTTATAGTTATGCCTATTTTAATCGGCGGATTTGGAAATTGACTAGTTCCCTTAATGATCGGGGCCCCAGATATAGCCTTCCCCCGAATAAACAATATAAGCTTTTGACTCCTTCCACCCTCGTTTCTCCTCTTACTTGCTTCCGCAGGCATTGAGGCCGGAGCTGGCACAGGATGAACGGTTTATCCCCCCTTAGCTGGCAACATTGCTCACGCAGGACCCTCTGTTGATTTAACCATCTTCTCTCTGCATCTAGCCGGTGTTTCTTCAATTCTTGGCGCAATCATTTTTATTACCACCACCCTGAACATAAAACCCCCCTCAGTAACGCAATATCAAACTCCATTATTTGTTTGATCCGTGTTAATCACCGCAGTCCTACTTCTCCTTTCTCTACCGGTAT</description><type>Editing History Deletion</type><intervals><interval><minimumIndex>377</minimumIndex><maximumIndex>376</maximumIndex><direction>none</direction></interval></intervals><qualifiers><qualifier><name>Original Bases</name><value>TAAAATATAGAGAAGAGGCAAGTCGTAACAGAAGTCAACGGCCGCGGTATCCTAACCGTGCGAAGGTAGCGCAATCACTTGCCCTCTAAATCAGGACTAGTATGAACGGCACCACGAGGGTTATACTGTCTCCTTTTTCCAATTAGTGAACTTAATCTTCCCGTGAAGAAGCCGGAATAATCTTATAAGACGAGAAGACCCTTTGGAGCTTTAAACAACTTAGCACTTGCACCATCTTCATTTTGAATACCCTATACCCCGCAAGATGACTATAAGTTTTAGGTTGGGGTGACCGCGGAGTAAAATAAACCCTCCACACTGTAGGAATCAAATCTTAACTAAGAGCCACTCTAAGTATCAGCATACTGACATCTATTGACCCAATATATTTGATCAACGAACCAAGTTACCCTAGGGATAACAGCGCAATCCATTTCAAGAGTCCCTATCGCCAAATGGGTTTACGACCTCGATGTTGGATCAGGATCTCCCAGCCGCTCAGCCGCTCATTTGTAATGATTTTTTTTATAGTTATGCCTATTTTAATCGGCGGATTTGGAAATTGACTAGTTCCCTTAATGATCGGGGCCCCAGATATAGCCTTCCCCCGAATAAACAATATAAGCTTTTGACTCCTTCCACCCTCGTTTCTCCTCTTACTTGCTTCCGCAGGCATTGAGGCCGGAGCTGGCACAGGATGAACGGTTTATCCCCCCTTAGCTGGCAACATTGCTCACGCAGGACCCTCTGTTGATTTAACCATCTTCTCTCTGCATCTAGCCGGTGTTTCTTCAATTCTTGGCGCAATCATTTTTATTACCACCACCCTGAACATAAAACCCCCCTCAGTAACGCAATATCAAACTCCATTATTTGTTTGATCCGTGTTAATCACCGCAGTCCTACTTCTCCTTTCTCTACCGGTAT</value></qualifier></qualifiers></annotation></sequenceAnnotations><charSequence gapSuffixLength="1">GATTACTTGCCAAGCGCCTAAAACCCAAAGGACTTGACG-GTACCCTACATCCATCTAGAGGAGCCTGTCCTATAATCGATAACCCACGTTCAACCTCACCGCTTCTAGTTTTTCAGCCTGTATACCTCCGTCGTCAGCTTACCCCGTGAGCGCCTCATAGTGAGCATAATGTCT-TCTTACAACACGTCAGGTCAAGGTGCAGCTAATGAAGCGGGAAGAGATGGGCTACACTTTCTACTTTAGAACACACGGAAAACT-ACTATGAAATCTAGTTTGAAGGCGGATTTAGCAGTAAAAAGAGACCATAATACTCATTTTAAACTGGCACTAGGGTGTGTACACACCGCCCGTCACCCTCTTCGAACAACTCATT</charSequence></gappedSequence><referencedDocumentRevisionNumberThatStoredSequenceIsCopiedFrom>-1</referencedDocumentRevisionNumberThatStoredSequenceIsCopiedFrom></sequence><sequence><gappedSequence charSequenceRevision="1" annotationsRevision="1" charSequenceValidated="true" validatedCharSequenceGapCount="4" type="DefaultNucleotideSequence"><name>A._amazonicola_MZUNAP_924</name><description>A._amazonicola_MZUNAP_924</description><sequenceAnnotations><annotation><description>TAAAATATAGAGAAGAGGCAAGTCGTAACAGAAGTCAACGGCCGCGGTATCCTAACCGTGCGAAGGTAGCGCAATCACTTGCCCTCTAAATCAGGACTAGTATGAACGGCACCACGAGGGTTATACTGTCTCCTTTTTCCAATTAGTGAACTTAATCTTCCCGTGAAGAAGCCGGAATAATCTTATAAGACGAGAAGACCCTTTGGAGCTTTAAACAACTTAGCACTTGCACCATCTTCATTTTGAATACCCTATACCCCGCAAGATGACTATAAGTTTTAGGTTGGGGTGACCGCGGAGTAAAATAAACCCTCCACACTGTAGGAATCAAATCTTAACTAAGAGCCACTCTAAGTATCAGCATACTGACATCTATTGACCCAATATATTTGATCAACGAACCAAGTTACCCTAGGGATAACAGCGCAATCCATTTCAAGAGTCCCTATCGCCAAATGGGTTTACGACCTCGATGTTGGATCAGGATCTCCCAGCCGCTCAGCCGCTCATTTGTAATGATTTTTTTTATAGTTATGCCTATTTTAATCGGCGGATTTGGAAATTGACTAGTTCCCTTAATGATCGGGGCCCCAGATATAGCCTTCCCCCGAATAAACAATATAAGCTTTTGACTCCTTCCACCCTCGTTTCTCCTCTTACTTGCTTCCGCAGGCATTGAGGCCGGAGCTGGCACAGGATGAACGGTTTATCCCCCCTTAGCTGGCAACATTGCTCACGCAGGACCCTCTGTTGATTTAACCATCTTCTCTCTGCATCTAGCCGGTGTTTCTTCAATTCTTGGCGCAATCATTTTTATTACCACCACCCTGAACATAAAACCCCCCTCAGTAACGCAATATCAAACTCCATTATTTGTTTGATCCGTGTTAATCACCGCAGTCCTACTTCTCCTTTCTCTACCGGTAT</description><type>Editing History Deletion</type><intervals><interval><minimumIndex>377</minimumIndex><maximumIndex>376</maximumIndex><direction>none</direction></interval></intervals><qualifiers><qualifier><name>Original Bases</name><value>TAAAATATAGAGAAGAGGCAAGTCGTAACAGAAGTCAACGGCCGCGGTATCCTAACCGTGCGAAGGTAGCGCAATCACTTGCCCTCTAAATCAGGACTAGTATGAACGGCACCACGAGGGTTATACTGTCTCCTTTTTCCAATTAGTGAACTTAATCTTCCCGTGAAGAAGCCGGAATAATCTTATAAGACGAGAAGACCCTTTGGAGCTTTAAACAACTTAGCACTTGCACCATCTTCATTTTGAATACCCTATACCCCGCAAGATGACTATAAGTTTTAGGTTGGGGTGACCGCGGAGTAAAATAAACCCTCCACACTGTAGGAATCAAATCTTAACTAAGAGCCACTCTAAGTATCAGCATACTGACATCTATTGACCCAATATATTTGATCAACGAACCAAGTTACCCTAGGGATAACAGCGCAATCCATTTCAAGAGTCCCTATCGCCAAATGGGTTTACGACCTCGATGTTGGATCAGGATCTCCCAGCCGCTCAGCCGCTCATTTGTAATGATTTTTTTTATAGTTATGCCTATTTTAATCGGCGGATTTGGAAATTGACTAGTTCCCTTAATGATCGGGGCCCCAGATATAGCCTTCCCCCGAATAAACAATATAAGCTTTTGACTCCTTCCACCCTCGTTTCTCCTCTTACTTGCTTCCGCAGGCATTGAGGCCGGAGCTGGCACAGGATGAACGGTTTATCCCCCCTTAGCTGGCAACATTGCTCACGCAGGACCCTCTGTTGATTTAACCATCTTCTCTCTGCATCTAGCCGGTGTTTCTTCAATTCTTGGCGCAATCATTTTTATTACCACCACCCTGAACATAAAACCCCCCTCAGTAACGCAATATCAAACTCCATTATTTGTTTGATCCGTGTTAATCACCGCAGTCCTACTTCTCCTTTCTCTACCGGTAT</value></qualifier></qualifiers></annotation></sequenceAnnotations><charSequence gapSuffixLength="1">GATTACTTGCCAAGCGCCTAAAACCCAAAGGACTTGACG-GTACCCTACATCCATCTAGAGGAGCCTGTCCTATAATCGATAACCCACGTTCAACCTCACCGCTTCTAGTTTTTCAGCCTGTATACCTCCGTCGTCAGCTTACCCCGTGAGCGCCTCATAGTGAGCATAATGTCT-TCTTACAACACGTCAGGTCAAGGTGCAGCTAATGAAGCGGGAAGAGATGGGCTACACTTTCTACTTTAGAACACACGGAAAACT-ACTATGAAATCTAGTTTGAAGGCGGATTTAGCAGTAAAAAGAGACCATAATACTCATTTTAAACTGGCACTAGGGTGTGTACACACCGCCCGTCACCCTCTTCGAACAACTCATT</charSequence></gappedSequence><referencedDocumentRevisionNumberThatStoredSequenceIsCopiedFrom>-1</referencedDocumentRevisionNumberThatStoredSequenceIsCopiedFrom></sequence><sequence><gappedSequence charSequenceRevision="1" annotationsRevision="1" charSequenceValidated="true" validatedCharSequenceGapCount="4" type="DefaultNucleotideSequence"><name>A._siona_QCAZ_46430</name><description>A._siona_QCAZ_46430</description><sequenceAnnotations><annotation><description>TAAAATATAGAGAAGAGGCAAGTCGTAACATAATTCAACGGCCGCGGTATCCTAACCGTGCGAAGGTAGCGTAATCACTTGTTCTCTAAATCAGGACTAGTATGAACGGCACCACGAGGGTTATACTGTCTCCTTTTTCCAATTAGTGAACTTAATCTTCCCGTGAAGAAGCCGGAATAATCCTATAAGACGAGAAGACCCTTTGGAGCTTTAAACATCATAGCACTTGCATCACCTCTATATTGAATTATAACTCCCGCACGATGACTATAAGTTTTAGGTTGGGGTGACCGCGGAGTAAAATAAACCCTCCACACTGTAAGAATCTAATCTTAACTAAGAGCTACACCTCCAAGTATCAGTATACTGACATCTATTGACCCAATATATTTGATCAACGAACCAAGTTACCCCAGGGATAACAGCGCAATCCATTTCAAGAGCCCCTATCGCCAAATGGGTTTACGACCTCGATGTTGGATCAGGATCTCCTAGTGGTGCAGCCGCTCATTTGTAATGATTTTTTTTATAGTTATGCCTATTTTAATCGGCGGATTTGGAAATTGACTAGTTCCCTTAATGATCGGGGCCCCAGATATAGCCTTCCCCCGAATAAACAATATAAGCTTTTGACTCCTTCCACCCTCGTTTCTCCTCTTACTTGCTTCCGCAGGCATTGAGGCCGGAGCTGGCACAGGATGAACGGTTTATCCCCCCTTAGCTGGCAACATTGCTCACGCAGGACCCTCTGTTGATTTAACCATCTTCTCTCTGCATCTAGCCGGTGTTTCTTCAATTCTTGGCGCAATCATTTTTATTACCACCACCCTGAACATAAAACCCCCCTCAGTAACGCAATATCAAACTCCATTATTTGTTTGATCCGTGTTAATCACCGCAGTCCTACTTCTCCTTTCTCTACCGGTAT</description><type>Editing History Deletion</type><intervals><interval><minimumIndex>377</minimumIndex><maximumIndex>376</maximumIndex><direction>none</direction></interval></intervals><qualifiers><qualifier><name>Original Bases</name><value>TAAAATATAGAGAAGAGGCAAGTCGTAACATAATTCAACGGCCGCGGTATCCTAACCGTGCGAAGGTAGCGTAATCACTTGTTCTCTAAATCAGGACTAGTATGAACGGCACCACGAGGGTTATACTGTCTCCTTTTTCCAATTAGTGAACTTAATCTTCCCGTGAAGAAGCCGGAATAATCCTATAAGACGAGAAGACCCTTTGGAGCTTTAAACATCATAGCACTTGCATCACCTCTATATTGAATTATAACTCCCGCACGATGACTATAAGTTTTAGGTTGGGGTGACCGCGGAGTAAAATAAACCCTCCACACTGTAAGAATCTAATCTTAACTAAGAGCTACACCTCCAAGTATCAGTATACTGACATCTATTGACCCAATATATTTGATCAACGAACCAAGTTACCCCAGGGATAACAGCGCAATCCATTTCAAGAGCCCCTATCGCCAAATGGGTTTACGACCTCGATGTTGGATCAGGATCTCCTAGTGGTGCAGCCGCTCATTTGTAATGATTTTTTTTATAGTTATGCCTATTTTAATCGGCGGATTTGGAAATTGACTAGTTCCCTTAATGATCGGGGCCCCAGATATAGCCTTCCCCCGAATAAACAATATAAGCTTTTGACTCCTTCCACCCTCGTTTCTCCTCTTACTTGCTTCCGCAGGCATTGAGGCCGGAGCTGGCACAGGATGAACGGTTTATCCCCCCTTAGCTGGCAACATTGCTCACGCAGGACCCTCTGTTGATTTAACCATCTTCTCTCTGCATCTAGCCGGTGTTTCTTCAATTCTTGGCGCAATCATTTTTATTACCACCACCCTGAACATAAAACCCCCCTCAGTAACGCAATATCAAACTCCATTATTTGTTTGATCCGTGTTAATCACCGCAGTCCTACTTCTCCTTTCTCTACCGGTAT</value></qualifier></qualifiers></annotation></sequenceAnnotations><charSequence gapSuffixLength="1">GATTACTTGCCAAGCGCCTAAAACCCAAAGGACTTGACG-GTACCCTACATCCATCTAGAGGAGCCTGTCCTATAATCGATAACCCACGTTCAACCTCACCGCTTCTAGTTTTTCAGCCTGTATACCTCCGTCGTCAGCTTACCCCGTGAGCGCCTCATAGTGAGCATAATGTCT-TCTTACAACACGTCAGGTCAAGGTGCAGCTAATGAAGCGGGAAGAGATGGGCTACACTTTCTACTTTAGAACACACGGAAAACT-ACTATGAAATCTAGTTTGAAGGCGGATTTAGCAGTAAAAAGAGACCATAATACTCATTTTAAACTGGCACTAGGGTGTGTACACACCGCCCGTCACCCTCTTCGAACAACTCATT</charSequence></gappedSequence><referencedDocumentRevisionNumberThatStoredSequenceIsCopiedFrom>-1</referencedDocumentRevisionNumberThatStoredSequenceIsCopiedFrom></sequence><sequence><gappedSequence charSequenceRevision="1" annotationsRevision="1" charSequenceValidated="true" validatedCharSequenceGapCount="4" type="DefaultNucleotideSequence"><name>A._siona_QCAZ_53279</name><description>A._siona_QCAZ_53279</description><sequenceAnnotations><annotation><description>TAAAATATAGAGAAGAGGCAAGTCGTAACATAATTCAACGGCCGCGGTATCCTAACCGTGCGAAGGTAGCGTAATCACTTGTTCTCTAAATCAGGACTAGTATGAACGGCACCACGAGGGTTATACTGTCTCCTTTTTCCAATTAGTGAACTTAATCTTCCCGTGAAGAAGCCGGAATAATCCTATAAGACGAGAAGACCCTTTGGAGCTTTAAACATCATAGCACTTGCATCACCTCTATATTGAATTATAACTCCCGCACGATGACTATAAGTTTTAGGTTGGGGTGACCGCGGAGTAAAATAAACCCTCCACACTGTAAGAATCTAATCTTAACTAAGAGCTACACCTCCAAGTATCAGTATACTGACATCTATTGACCCAATATATTTGATCAACGAACCAAGTTACCCCAGGGATAACAGCGCAATCCATTTCAAGAGCCCCTATCGCCAAATGGGTTTACGACCTCGATGTTGGATCAGGATCTCCTAGTGGTGCAGCCGCTCATTTGTAATGATTTTTTTTATAGTTATGCCTATTTTAATCGGCGGATTTGGAAATTGACTAGTTCCCTTAATGATCGGGGCCCCAGATATAGCCTTCCCCCGAATAAACAATATAAGCTTTTGACTCCTTCCACCCTCGTTTCTCCTCTTACTTGCTTCCGCAGGCATTGAGGCCGGAGCTGGCACAGGATGAACGGTTTATCCCCCCTTAGCTGGCAACATTGCTCACGCAGGACCCTCTGTTGATTTAACCATCTTCTCTCTGCATCTAGCCGGTGTTTCTTCAATTCTTGGCGCAATCATTTTTATTACCACCACCCTGAACATAAAACCCCCCTCAGTAACGCAATATCAAACTCCATTATTTGTTTGATCCGTGTTAATCACCGCAGTCCTACTTCTCCTTTCTCTACCGGTAT</description><type>Editing History Deletion</type><intervals><interval><minimumIndex>377</minimumIndex><maximumIndex>376</maximumIndex><direction>none</direction></interval></intervals><qualifiers><qualifier><name>Original Bases</name><value>TAAAATATAGAGAAGAGGCAAGTCGTAACATAATTCAACGGCCGCGGTATCCTAACCGTGCGAAGGTAGCGTAATCACTTGTTCTCTAAATCAGGACTAGTATGAACGGCACCACGAGGGTTATACTGTCTCCTTTTTCCAATTAGTGAACTTAATCTTCCCGTGAAGAAGCCGGAATAATCCTATAAGACGAGAAGACCCTTTGGAGCTTTAAACATCATAGCACTTGCATCACCTCTATATTGAATTATAACTCCCGCACGATGACTATAAGTTTTAGGTTGGGGTGACCGCGGAGTAAAATAAACCCTCCACACTGTAAGAATCTAATCTTAACTAAGAGCTACACCTCCAAGTATCAGTATACTGACATCTATTGACCCAATATATTTGATCAACGAACCAAGTTACCCCAGGGATAACAGCGCAATCCATTTCAAGAGCCCCTATCGCCAAATGGGTTTACGACCTCGATGTTGGATCAGGATCTCCTAGTGGTGCAGCCGCTCATTTGTAATGATTTTTTTTATAGTTATGCCTATTTTAATCGGCGGATTTGGAAATTGACTAGTTCCCTTAATGATCGGGGCCCCAGATATAGCCTTCCCCCGAATAAACAATATAAGCTTTTGACTCCTTCCACCCTCGTTTCTCCTCTTACTTGCTTCCGCAGGCATTGAGGCCGGAGCTGGCACAGGATGAACGGTTTATCCCCCCTTAGCTGGCAACATTGCTCACGCAGGACCCTCTGTTGATTTAACCATCTTCTCTCTGCATCTAGCCGGTGTTTCTTCAATTCTTGGCGCAATCATTTTTATTACCACCACCCTGAACATAAAACCCCCCTCAGTAACGCAATATCAAACTCCATTATTTGTTTGATCCGTGTTAATCACCGCAGTCCTACTTCTCCTTTCTCTACCGGTAT</value></qualifier></qualifiers></annotation></sequenceAnnotations><charSequence gapSuffixLength="1">GATTACTTGCCAAGCGCCTAAAACCCAAAGGACTTGACG-GTACCCTACATCCATCTAGAGGAGCCTGTCCTATAATCGATAACCCACGTTCAACCTCACCGCTTCTAGTTTTTCAGCCTGTATACCTCCGTCGTCAGCTTACCCCGTGAGCGCCTCATAGTGAGCATAATGTCT-TCTTACAACACGTCAGGTCAAGGTGCAGCTAATGAAGCGGGAAGAGATGGGCTACACTTTCTACTTTAGAACACACGGAAAACT-ACTATGAAATCTAGTTTGAAGGCGGATTTAGCAGTAAAAAGAGACCATAATACTCATTTTAAACTGGCACTAGGGTGTGTACACACCGCCCGTCACCCTCTTCGAACAACTCATT</charSequence></gappedSequence><referencedDocumentRevisionNumberThatStoredSequenceIsCopiedFrom>-1</referencedDocumentRevisionNumberThatStoredSequenceIsCopiedFrom></sequence><sequence><gappedSequence charSequenceRevision="1" annotationsRevision="1" charSequenceValidated="true" validatedCharSequenceGapCount="4" type="DefaultNucleotideSequence"><name>A._siona_QCAZ_46440</name><description>A._siona_QCAZ_46440</description><sequenceAnnotations><annotation><description>TAAAATATAGAGAAGAGGCAAGTCGTAACATAATTCAACGGCCGCGGTATCCTAACCGTGCGAAGGTAGCGTAATCACTTGTTCTCTAAATCAGGACTAGTATGAACGGCACCACGAGGGTTATACTGTCTCCTTTTTCCAATTAGTGAACTTAATCTTCCCGTGAAGAAGCCGGAATAATCCTATAAGACGAGAAGACCCTTTGGAGCTTTAAACATCATAGCACTTGCATCACCTCTATATTGAATTATAACTCCCGCACGATGACTATAAGTTTTAGGTTGGGGTGACCGCGGAGTAAAATAAACCCTCCACACTGTAAGAATCTAATCTTAACTAAGAGCTACACCTCCAAGTATCAGTATACTGACATCTATTGACCCAATATATTTGATCAACGAACCAAGTTACCCCAGGGATAACAGCGCAATCCATTTCAAGAGCCCCTATCGCCAAATGGGTTTACGACCTCGATGTTGGATCAGGATCTCCCAGTGGTGCAGCCGCTCATTTGTAATGATTTTTTTTATAGTTATGCCTATTTTAATCGGCGGATTTGGAAATTGACTAGTTCCCTTAATGATCGGGGCCCCAGATATAGCCTTCCCCCGAATAAACAATATAAGCTTTTGACTCCTTCCACCCTCGTTTCTCCTCTTACTTGCTTCCGCAGGCATTGAGGCCGGAGCTGGCACAGGATGAACGGTTTATCCCCCCTTAGCTGGCAACATTGCTCACGCAGGACCCTCTGTTGATTTAACCATCTTCTCTCTGCATCTAGCCGGTGTTTCTTCAATTCTTGGCGCAATCATTTTTATTACCACCACCCTGAACATAAAACCCCCCTCAGTAACGCAATATCAAACTCCATTATTTGTTTGATCCGTGTTAATCACCGCAGTCCTACTTCTCCTTTCTCTACCGGTAT</description><type>Editing History Deletion</type><intervals><interval><minimumIndex>377</minimumIndex><maximumIndex>376</maximumIndex><direction>none</direction></interval></intervals><qualifiers><qualifier><name>Original Bases</name><value>TAAAATATAGAGAAGAGGCAAGTCGTAACATAATTCAACGGCCGCGGTATCCTAACCGTGCGAAGGTAGCGTAATCACTTGTTCTCTAAATCAGGACTAGTATGAACGGCACCACGAGGGTTATACTGTCTCCTTTTTCCAATTAGTGAACTTAATCTTCCCGTGAAGAAGCCGGAATAATCCTATAAGACGAGAAGACCCTTTGGAGCTTTAAACATCATAGCACTTGCATCACCTCTATATTGAATTATAACTCCCGCACGATGACTATAAGTTTTAGGTTGGGGTGACCGCGGAGTAAAATAAACCCTCCACACTGTAAGAATCTAATCTTAACTAAGAGCTACACCTCCAAGTATCAGTATACTGACATCTATTGACCCAATATATTTGATCAACGAACCAAGTTACCCCAGGGATAACAGCGCAATCCATTTCAAGAGCCCCTATCGCCAAATGGGTTTACGACCTCGATGTTGGATCAGGATCTCCCAGTGGTGCAGCCGCTCATTTGTAATGATTTTTTTTATAGTTATGCCTATTTTAATCGGCGGATTTGGAAATTGACTAGTTCCCTTAATGATCGGGGCCCCAGATATAGCCTTCCCCCGAATAAACAATATAAGCTTTTGACTCCTTCCACCCTCGTTTCTCCTCTTACTTGCTTCCGCAGGCATTGAGGCCGGAGCTGGCACAGGATGAACGGTTTATCCCCCCTTAGCTGGCAACATTGCTCACGCAGGACCCTCTGTTGATTTAACCATCTTCTCTCTGCATCTAGCCGGTGTTTCTTCAATTCTTGGCGCAATCATTTTTATTACCACCACCCTGAACATAAAACCCCCCTCAGTAACGCAATATCAAACTCCATTATTTGTTTGATCCGTGTTAATCACCGCAGTCCTACTTCTCCTTTCTCTACCGGTAT</value></qualifier></qualifiers></annotation></sequenceAnnotations><charSequence gapSuffixLength="1">GATTACTTGCCAAGCGCCTAAAACCCAAAGGACTTGACG-GTACCCTACATCCATCTAGAGGAGCCTGTCCTATAATCGATAACCCACGTTCAACCTCACCGCTTCTAGTTTTTCAGCCTGTATACCTCCGTCGTCAGCTTACCCCGTGAGCGCCTCATAGTGAGCATAATGTCT-TCTTACAACACGTCAGGTCAAGGTGCAGCTAATGAAGCGGGAAGAGATGGGCTACACTTTCTACTTTAGAACACACGGAAAACT-ACTATGAAATCTAGTTTGAAGGCGGATTTAGCAGTAAAAAGAGACCATAATACTCATTTTAAACTGGCACTAGGGTGTGTACACACCGCCCGTCACCCTCTTCGAACAACTCATT</charSequence></gappedSequence><referencedDocumentRevisionNumberThatStoredSequenceIsCopiedFrom>-1</referencedDocumentRevisionNumberThatStoredSequenceIsCopiedFrom></sequence><sequence><gappedSequence charSequenceRevision="1" annotationsRevision="1" charSequenceValidated="true" validatedCharSequenceGapCount="4" type="DefaultNucleotideSequence"><name>A._siona_QCAZ_61068</name><description>A._siona_QCAZ_61068</description><sequenceAnnotations><annotation><description>TAAAATATAGAGAAGAGGCAAGTCGTAACATAATTCAACGGCCGCGGTATCCTAACCGTGCGAAGGTAGCGTAATCWCTTGCTCTCTAAATCAGGACTAGTATGAACGGCACCACGAGGGTTCTACTGTCTCCTTTTTCCAATTAGTGAACTTAATCTTCCCGTGAAGAAGCCGGAATAACCCTATAAGACGAGAAGACCCTTTGGAGCTTTAAACATCTTAGCACTTGCATCATCTTCATATTGAATTATAACTCCCGCACGATGACTAAAAGTTTTAGGTTGGGGTGACCGCGGAGTAAAATAAACCCTCCACACTGTAAGAATCTAATCTTAACTAAGAGCCACACCTCTAAGTATCAGCATACTGACATCTATTGACCCAATATATTTGATCAATGAACCAAGTTACCCT
[truncated: 1,857,431 more chars]
