# Supplementary material for: A new tiny toad species of Amazophrynella (Anura: Bufonidae) from east of the Guiana Shield in Amazonia, Brazil
Source: PeerJ. 2020 Sep 18;8:e9887. doi: 10.7717/peerj.9887 (PMC7505081; doi:10.7717/peerj.9887)
Supplement: Supplemental Information 7 [file peerj-08-9887-s007.xlsx]

## Sheet: Plan1
Males
Voucher/Measurement	ZUFMS-AMP12822	ZUFMS-AMP12829	ZUFMS-AMP12827	ZUFMS-AMP12824	Average	Stand. Dev.	Max	Min
SVL	16.53	16.57	16.01	17.77	16.72	0.745028	17.77	16.01
HL	4.92	4.04	4.46	4.06	4.37	0.414568	4.92	4.04
HW	5.15	4.17	4.33	4.16	4.4525	0.471478	5.15	4.16
ED	1.87	2.01	1.66	1.82	1.84	0.144453	2.01	1.66
IND	1.11	1.23	1.31	1.23	1.22	0.0824621	1.31	1.11
SL	1.76	1.52	1.9	1.62	1.7	0.165731	1.9	1.52
FI	0.72	0.72	0.59	0.52	0.6375	0.0994569	0.72	0.52
FII	0.83	0.92	1.01	0.91	0.9175	0.0736546	1.01	0.83
HAL	3.4	3.6	3.31	3.54	3.4625	0.131751	3.6	3.31
UAL	3.97	3.66	4.38	3.24	3.8125	0.482312	4.38	3.24
THL	9.03	7.96	8.38	6.87	8.06	0.907267	9.03	6.87
TL	8.18	7.37	7.98	6.84	7.5925	0.608571	8.18	6.84
TAL	4.84	4.14	4.42	4.45	4.4625	0.287793	4.84	4.14
FL	5.65	6.05	6.43	5.26	5.8475	0.504802	6.43	5.26
Females
Voucher/Measurement	ZUFMS-AMP12821	ZUFMS-AMP12826	ZUFMS-AMP12825	ZUFMS-AMP12828	Average	Stand. Dev.	Max	Min
SVL	24.37	22.89	24.16	24	23.855	0.660934	24.37	22.89
HL	6.81	6.37	6.77	6.71	6.665	0.200915	6.81	6.37
HW	6.28	6.23	6.17	6.2	6.22	0.0469042	6.28	6.17
ED	2.27	2.21	2.47	2.25	2.3	0.116046	2.47	2.21
IND	1.62	1.66	1.76	1.62	1.665	0.0660808	1.76	1.62
SL	2.13	2.34	2.37	2.5	2.335	0.153297	2.5	2.13
FI	1.46	1.3	1.64	1.16	1.39	0.206882	1.64	1.16
FII	1.86	1.55	2.04	1.54	1.7475	0.245136	2.04	1.54
HAL	5.6	5.43	6.05	6.02	5.775	0.308383	6.05	5.43
UAL	4.78	4.31	5.54	4.25	4.72	0.595819	5.54	4.25
THL	12.89	11.54	13.16	12.74	12.5825	0.716397	13.16	11.54
TL	11.61	10.85	11.56	12.54	11.64	0.693157	12.54	10.85
TAL	5.8	5.58	6.35	6.95	6.17	0.61259	6.95	5.58
FL	9.61	8.94	9.63	9.99	9.5425	0.437978	9.99	8.94
HL/HW	1.08439
HL/SVL	0.279442
HW/SVL	0.257694
SL/HL	0.312775
IND/HW	0.257962
ED/HL	0.333333
UAL/SVL	0.196143
UAL/HAL	0.853571
THL/SVL	0.528929
TAL/SVL	0.237998
FL/THL	0.745539
